# Supplementary material for: 6PPD-quinone exposure and Alzheimer’s disease: insights from integrative network pharmacology, transcriptomics, machine learning, and molecular docking
Source: Open Med (Wars). 2026 Jun 24;21(1):20261477. doi: 10.1515/med-2026-1477 (PMC13290095; doi:10.1515/med-2026-1477)
Supplement: Supplementary file 1 — Supplementary Material [file j_med-2026-1477_suppl_001.xlsx]

## Sheet: 6PPD-Q SwissTargetPrediction
Uniprot ID	ChEMBL ID	Target Class	Probability*	Known actives (3D/2D)	Common
P43235	CHEMBL268	Protease	0.111502	417 / 0	CTSK
P21554	CHEMBL218	Family A G protein-coupled receptor	0.111502	1359 / 0	CNR1
P16083	CHEMBL3959	Enzyme	0.111502	58 / 0	NQO2
O94760	CHEMBL6036	Enzyme	0.111502	3 / 0	DDAH1
Q8TDU6	CHEMBL5409	Family A G protein-coupled receptor	0.111502	64 / 0	GPBAR1
P48067	CHEMBL2337	Electrochemical transporter	0.111502	136 / 0	SLC6A9
P07858	CHEMBL4072	Protease	0.111502	214 / 0	CTSB
P48039	CHEMBL1945	Family A G protein-coupled receptor	0.111502	563 / 0	MTNR1A
P49286	CHEMBL1946	Family A G protein-coupled receptor	0.111502	495 / 0	MTNR1B
O75762	CHEMBL6007	Voltage-gated ion channel	0.111502	36 / 0	TRPA1
P25774	CHEMBL2954	Protease	0.111502	284 / 0	CTSS
O43614	CHEMBL4792	Family A G protein-coupled receptor	0.111502	994 / 0	HCRTR2
O43613	CHEMBL5113	Family A G protein-coupled receptor	0.111502	841 / 0	HCRTR1
P00519	CHEMBL1862	Kinase	0.111502	288 / 0	ABL1
P49810 Q9NZ42 Q92542 Q96BI3 P49768 Q8WW43	CHEMBL2094135	Protease	0.111502	341 / 0	PSEN2
P34913	CHEMBL2409	Protease	0.111502	429 / 0	EPHX2
P47869 P28472 P18507	CHEMBL2094130	Ligand-gated ion channel	0.111502	238 / 0	GABRA2
P11309	CHEMBL2147	Kinase	0.111502	187 / 0	PIM1
O14746	CHEMBL2916	Enzyme	0.111502	40 / 0	TERT
P00742	CHEMBL244	Protease	0.111502	286 / 0	F10
P50416	CHEMBL1293194	Enzyme	0.111502	108 / 0	CPT1A
P48147	CHEMBL3202	Protease	0.111502	138 / 0	PREP
P41594	CHEMBL3227	Family C G protein-coupled receptor	0.111502	1149 / 0	GRM5
P23946	CHEMBL4068	Protease	0.111502	72 / 0	CMA1
P36888	CHEMBL1974	Kinase	0.111502	141 / 0	FLT3
P34972	CHEMBL253	Family A G protein-coupled receptor	0.111502	1228 / 0	CNR2
P30542	CHEMBL226	Family A G protein-coupled receptor	0.111502	817 / 0	ADORA1
P29274	CHEMBL251	Family A G protein-coupled receptor	0.111502	652 / 0	ADORA2A
P49841	CHEMBL262	Kinase	0.111502	424 / 0	GSK3B
P30536	CHEMBL5742	Membrane receptor	0.111502	522 / 0	TSPO
P06241	CHEMBL1841	Kinase	0.111502	23 / 0	FYN
P07333	CHEMBL1844	Kinase	0.111502	144 / 0	CSF1R
P04049	CHEMBL1906	Kinase	0.111502	81 / 0	RAF1
P10721	CHEMBL1936	Kinase	0.111502	69 / 0	KIT
P07949	CHEMBL2041	Kinase	0.111502	60 / 0	RET
P07947	CHEMBL2073	Kinase	0.111502	13 / 0	YES1
P51451	CHEMBL2250	Kinase	0.111502	5 / 0	BLK
P06239	CHEMBL258	Kinase	0.111502	170 / 0	LCK
P23458	CHEMBL2835	Kinase	0.111502	242 / 0	JAK1
P48544 P48549	CHEMBL3038488	Voltage-gated ion channel	0.111502	39 / 0	KCNJ5
P48051 P48549	CHEMBL3038489	Voltage-gated ion channel	0.111502	43 / 0	KCNJ6
P08631	CHEMBL3234	Kinase	0.111502	42 / 0	HCK
O60911	CHEMBL3272	Protease	0.111502	44 / 0	CTSV
P11362	CHEMBL3650	Kinase	0.111502	92 / 0	FGFR1
P07711	CHEMBL3837	Protease	0.111502	219 / 0	CTSL
Q9NYL2	CHEMBL3886	Kinase	0.111502	7 / 0	MAP3K20
P07948	CHEMBL3905	Kinase	0.111502	14 / 0	LYN
Q9UQB9	CHEMBL3935	Kinase	0.111502	7 / 0	AURKC
P22455	CHEMBL3973	Kinase	0.111502	6 / 0	FGFR4
O94804	CHEMBL3981	Kinase	0.111502	5 / 0	STK10
P42684	CHEMBL4014	Kinase	0.111502	5 / 0	ABL2
Q9H2G2	CHEMBL4202	Kinase	0.111502	5 / 0	SLK
P42685	CHEMBL4223	Kinase	0.111502	7 / 0	FRK
P09769	CHEMBL4454	Kinase	0.111502	8 / 0	FGR
P35228	CHEMBL4481	Enzyme	0.111502	138 / 0	NOS2
Q9UF33	CHEMBL4526	Kinase	0.111502	2 / 0	EPHA6
Q13882	CHEMBL4601	Kinase	0.111502	19 / 0	PTK6
O43353	CHEMBL5014	Kinase	0.111502	12 / 0	RIPK2
P15056	CHEMBL5145	Kinase	0.111502	121 / 0	BRAF
Q59H18	CHEMBL5260	Kinase	0.111502	40 / 0	TNNI3K
Q08345	CHEMBL5319	Kinase	0.111502	9 / 0	DDR1
Q9P2K8	CHEMBL5358	Kinase	0.111502	3 / 0	EIF2AK4
O14578	CHEMBL5579	Kinase	0.111502	2 / 0	CIT
Q8TDR2	CHEMBL5651	Kinase	0.111502	2 / 0	STK35
O43318	CHEMBL5776	Kinase	0.111502	3 / 0	MAP3K7
Q9Y2U5	CHEMBL5914	Kinase	0.111502	4 / 0	MAP3K2
Q99759	CHEMBL5970	Kinase	0.111502	3 / 0	MAP3K3
O95819	CHEMBL6166	Kinase	0.111502	7 / 0	MAP4K4
Q56UN5	CHEMBL6191	Kinase	0.111502	7 / 0	MAP3K19
P62937	CHEMBL1949	Isomerase	0.111502	57 / 0	PPIA
P28223	CHEMBL224	Family A G protein-coupled receptor	0.111502	310 / 0	HTR2A
P07384	CHEMBL3891	Protease	0.111502	148 / 0	CAPN1
P34998	CHEMBL1800	Family B G protein-coupled receptor	0.111502	487 / 0	CRHR1
P41595	CHEMBL1833	Family A G protein-coupled receptor	0.111502	91 / 0	HTR2B
P35354	CHEMBL230	Oxidoreductase	0.111502	505 / 0	PTGS2
Q16539	CHEMBL260	Kinase	0.111502	900 / 0	MAPK14
P48730	CHEMBL2828	Kinase	0.111502	44 / 0	CSNK1D
Q6DWJ6	CHEMBL3632455	Family A G protein-coupled receptor	0.111502	20 / 0	GPR139
P12821	CHEMBL1808	Protease	0.111502	5 / 0	ACE
P27338	CHEMBL2039	Oxidoreductase	0.111502	667 / 0	MAOB
P32245	CHEMBL259	Family A G protein-coupled receptor	0.111502	22 / 0	MC4R
Q9Y233	CHEMBL4409	Phosphodiesterase	0.111502	1529 / 0	PDE10A
P06756 P05106	CHEMBL1907598	Membrane receptor	0.111502	3 / 0	ITGAV
Q92769	CHEMBL1937	Eraser	0.111502	74 / 0	HDAC2
P04150	CHEMBL2034	Nuclear receptor	0.111502	296 / 0	NR3C1
P21917	CHEMBL219	Family A G protein-coupled receptor	0.111502	229 / 0	DRD4
Q99720	CHEMBL287	Membrane receptor	0.111502	39 / 0	SIGMAR1
Q13547	CHEMBL325	Eraser	0.111502	188 / 0	HDAC1
P08473	CHEMBL1944	Protease	0.111502	13 / 0	MME
P34995	CHEMBL1811	Family A G protein-coupled receptor	0.111502	65 / 0	PTGER1
P08908	CHEMBL214	Family A G protein-coupled receptor	0.111502	219 / 0	HTR1A
P14416	CHEMBL217	Family A G protein-coupled receptor	0.111502	355 / 0	DRD2
P45983	CHEMBL2276	Kinase	0.111502	326 / 0	MAPK8
O00408	CHEMBL2652	Phosphodiesterase	0.111502	131 / 0	PDE2A
P34969	CHEMBL3155	Family A G protein-coupled receptor	0.111502	110 / 0	HTR7
P50406	CHEMBL3371	Family A G protein-coupled receptor	0.111502	226 / 0	HTR6
Q02750	CHEMBL3587	Kinase	0.111502	65 / 0	MAP2K1
P29371	CHEMBL4429	Family A G protein-coupled receptor	0.111502	164 / 0	TACR3
P17538	CHEMBL4796	Protease	0.111502	13 / 0	CTRB1
Q9P0X4	CHEMBL5558	Voltage-gated ion channel	0.111502	2 / 0	CACNA1I

## Sheet: SEA
Target Key	Target Name	Description	P-Value	MaxTC
SYL_STAA8	leuS	Leucine--tRNA ligase	2.281e-40	0.32
DYN2_RAT	Dnm2	Dynamin-2	2.205e-33	0.41
KCNH3_HUMAN	KCNH3	Potassium voltage-gated channel subfamily H member 3	4.225e-27	0.35
SYL_ECOLI	leuS	Leucine--tRNA ligase	5.827e-26	0.32
MMP8_RAT	Mmp8	Neutrophil collagenase	1.265e-17	0.29
TAAR1_MACMU	TAAR1	Trace amine-associated receptor 1	3.331e-16	0.32
NEP_MOUSE	Mme	Neprilysin	1.704e-13	0.29
APAF_HUMAN	APAF1	Apoptotic protease-activating factor 1	5.26e-13	0.47
VMAT2_MOUSE	Slc18a2	Synaptic vesicular amine transporter	6.128e-13	0.32
ERAP2_HUMAN	ERAP2	Endoplasmic reticulum aminopeptidase 2	9.54e-13	0.3
Q05BA5_MOUSE	Ncoa3	Nuclear receptor coactivator	3.217e-12	0.3
MALT1_HUMAN	MALT1	Mucosa-associated lymphoid tissue lymphoma translocation protein 1	1.461e-11	0.31
ERAP1_HUMAN	ERAP1	Endoplasmic reticulum aminopeptidase 1	2.04e-10	0.3
Q6DMN0_TOXGO	CPL	Cathepsin L	9.181e-10	0.28
SYLC_HUMAN	LARS1	Leucine--tRNA ligase, cytoplasmic	1.52e-09	0.32
SMAD3_HUMAN	SMAD3	Mothers against decapentaplegic homolog 3	1.813e-09	0.38
VMAT2_HUMAN	SLC18A2	Synaptic vesicular amine transporter	1.781e-08	0.32
TYDP2_HUMAN	TDP2	Tyrosyl-DNA phosphodiesterase 2	3.632e-08	0.35
HKDC1_HUMAN	HKDC1	Hexokinase HKDC1	4.495e-08	0.33
MMP9_RAT	Mmp9	Matrix metalloproteinase-9	7.019e-08	0.29
KS6B2_HUMAN	RPS6KB2	Ribosomal protein S6 kinase beta-2	2.853e-07	0.31
LCAP_HUMAN	LNPEP	Leucyl-cystinyl aminopeptidase	3.538e-07	0.3
AMPN_PIG	ANPEP	Aminopeptidase N	2.806e-06	0.35
CATK_RABIT	CTSK	Cathepsin K	3.381e-06	0.31

## Sheet: SuperPred
Target Name	ChEMBL-ID	UniProt ID	PDB Visualization	TTD ID	Probability	Model accuracy
Cyclooxygenase-1	CHEMBL221	P23219	6Y3C	Not Available	0.9706	0.9017
Cathepsin D	CHEMBL2581	P07339	4OD9	T67102	0.9686	0.9895
Endoplasmic reticulum-associated amyloid beta-peptide-binding protein	CHEMBL4159	Q99714	2O23	Not Available	0.9595	0.7016
Transcription intermediary factor 1-alpha	CHEMBL3108638	O15164	4YBM	Not Available	0.9578	0.9556
Dual specificity phosphatase Cdc25C	CHEMBL2378	P30307	3OP3	Not Available	0.8651	0.9667
DNA-(apurinic or apyrimidinic site) lyase	CHEMBL5619	P27695	6BOW	T13348	0.8641	0.9111
G-protein coupled receptor 55	CHEMBL1075322	Q9Y2T6	Not Available	T87670	0.8351	0.7815
Pregnane X receptor	CHEMBL3401	O75469	6TFI	T82702	0.8328	0.9473
Nuclear factor erythroid 2-related factor 2	CHEMBL1075094	Q16236	2FLU	Not Available	0.8137	0.96
Kruppel-like factor 5	CHEMBL1293249	Q13887	Not Available	Not Available	0.8044	0.8633
Formyl peptide receptor 1	CHEMBL3359	P21462	Not Available	T87831	0.8014	0.9356
Neuronal acetylcholine receptor; alpha4/beta4	CHEMBL1907591	P30926	6UR8	T70967	0.7968	1
Casein kinase II alpha/beta	CHEMBL3038477	P67870	6TLS	T51565	0.7952	0.9923
Dual specificity phosphatase Cdc25B	CHEMBL4804	P30305	1QB0	Not Available	0.7886	0.795
Cyclin-dependent kinase 5/CDK5 activator 1	CHEMBL1907600	Q00535	1UNL	T20973	0.7779	0.9303
PI3-kinase p110-delta subunit	CHEMBL3130	O00329	6PYR	T67849	0.7661	0.9647
Proteasome component C5	CHEMBL4208	P20618	6KWY	Not Available	0.7629	0.9
Glucose transporter	CHEMBL2535	P11166	6THA	Not Available	0.7584	0.9875
Tyrosyl-DNA phosphodiesterase 1	CHEMBL1075138	Q9NUW8	6N0D	Not Available	0.7551	0.7122
Aminopeptidase N	CHEMBL1907	P15144	4FYT	T67272	0.7272	0.9331
Glycine receptor subunit alpha-1	CHEMBL5845	P23415	4X5T	T50269	0.7247	0.9071
ADAM10	CHEMBL5028	O14672	6BE6	T31902	0.7189	0.975
IgG receptor FcRn large subunit p51	CHEMBL5966	P55899	6FGB	Not Available	0.7148	0.9093
Nuclear receptor ROR-beta	CHEMBL3091268	Q92753	Not Available	Not Available	0.7103	0.955
Telomerase reverse transcriptase	CHEMBL2916	O14746	7BG9	T86052	0.6893	0.9
Tyrosine-protein kinase FYN	CHEMBL1841	P06241	2DQ7	T17980	0.6848	0.8129
Glutathione S-transferase Pi	CHEMBL3902	P09211	5J41	T21669	0.6728	0.9381
Serotonin 7 (5-HT7) receptor	CHEMBL3155	P34969	Not Available	T79062	0.6721	0.9071
Proteasome subunit beta type-9	CHEMBL1944495	P28065	6E5B	Not Available	0.6688	0.975
Tyrosine-protein kinase ITK/TSK	CHEMBL2959	Q08881	4HCU	T91761	0.6682	0.95
Cystic fibrosis transmembrane conductance regulator	CHEMBL4051	P13569	6MSM	T55654	0.6653	0.9571
Acetylcholine receptor; alpha1/beta1/delta/gamma	CHEMBL1907588	P02708	5HBT	T04689	0.6652	0.9833
Muscarinic acetylcholine receptor M1	CHEMBL216	P11229	6OIJ	T28893	0.6638	0.9423
Nuclear factor NF-kappa-B p105 subunit	CHEMBL3251	P19838	1SVC	Not Available	0.659	0.9609
Glycine transporter 2	CHEMBL3060	Q9Y345	Not Available	Not Available	0.6527	0.9917
5'-nucleotidase	CHEMBL5957	P21589	6TVE	Not Available	0.6367	0.9778
Lysosomal Pro-X carboxypeptidase	CHEMBL2335	P42785	3N2Z	Not Available	0.6355	1
Caspase-6	CHEMBL3308	P55212	2WDP	Not Available	0.6259	0.9756
Adenosine A2b receptor	CHEMBL255	P29275	Not Available	T86679	0.6239	0.9859
Protein Mdm4	CHEMBL1255126	O15151	6Q9Y	T36741	0.6215	0.902
Muscarinic acetylcholine receptor M4	CHEMBL1821	P08173	5DSG	T20709	0.6182	0.9408
Voltage-gated N-type calcium channel alpha-1B subunit	CHEMBL4478	Q00975	Not Available	T38338	0.618	0.9714
Lipoxin A4 receptor	CHEMBL4227	P25090	6OMM	Not Available	0.6145	1
Kallikrein 7	CHEMBL2443	P49862	2QXI	Not Available	0.6142	0.94
Voltage-gated T-type calcium channel alpha-1H subunit	CHEMBL1859	O95180	Not Available	T54644	0.6076	0.9857
Thyroid hormone receptor alpha	CHEMBL1860	P10827	3ILZ	T79591	0.607	0.9915
Cyclooxygenase-2	CHEMBL230	P35354	5F19	Not Available	0.6007	0.8963
Muscarinic acetylcholine receptor M5	CHEMBL2035	P08912	6OL9	T79961	0.5961	0.9462
Beta-glucosidase	CHEMBL3761	Q9HCG7	Not Available	Not Available	0.5959	0.99
Proteasome Macropain subunit	CHEMBL3492	P49721	5LE5	Not Available	0.5916	0.9024
Inhibitor of nuclear factor kappa B kinase alpha subunit	CHEMBL3476	O15111	5EBZ	Not Available	0.5902	0.9583
Histone deacetylase 10	CHEMBL5103	Q969S8	Not Available	T94324	0.5895	0.9008
NT-3 growth factor receptor	CHEMBL5608	Q16288	6KZD	Not Available	0.5854	0.9589
Cathepsin K	CHEMBL268	P43235	5Z5O	T11388	0.5833	0.9685
Tyrosine-protein kinase ZAP-70	CHEMBL2803	P43403	2OZO	Not Available	0.5821	0.825
Sodium channel protein type III alpha subunit	CHEMBL5163	Q9NY46	Not Available	T76937	0.5803	0.969
Cyclin-dependent kinase 5	CHEMBL4036	Q00535	4AU8	T20973	0.58	0.7909
Matrix metalloproteinase-1	CHEMBL332	P03956	1SU3	Not Available	0.5773	0.945
Acyl coenzyme A:cholesterol acyltransferase 1	CHEMBL2782	P35610	6P2J	Not Available	0.5767	0.9165
Endoplasmic reticulum aminopeptidase 1	CHEMBL5939	Q9NZ08	6Q4R	Not Available	0.5724	1
Cystinyl aminopeptidase	CHEMBL2693	Q9UIQ6	5MJ6	Not Available	0.5684	0.9764
Aurora kinase B/Inner centromere protein	CHEMBL3430907	Q96GD4	6YIH	T46781	0.5654	0.975
Trypsin I	CHEMBL209	P07477	2RA3	T27602	0.5645	0.9
Dual specificity mitogen-activated protein kinase kinase 1	CHEMBL3587	Q02750	7M0X	Not Available	0.5606	0.9793
Histone deacetylase 7	CHEMBL2716	Q8WUI4	3C10	Not Available	0.5574	0.8944
DNA topoisomerase II alpha	CHEMBL1806	P11388	6ZY5	T17048	0.551	0.89
Proteasome Macropain subunit MB1	CHEMBL4662	P28074	6KWY	Not Available	0.5441	0.9385
GABA-A receptor; alpha-1/beta-2/gamma-2	CHEMBL2095172	P14867	6X3T	T51487	0.5429	0.9267
DNA topoisomerase I	CHEMBL1781	P11387	1K4T	T09826	0.542	0.97
Histamine H3 receptor	CHEMBL264	Q9Y5N1	Not Available	Not Available	0.5384	0.9143
T-cell protein-tyrosine phosphatase	CHEMBL3807	P17706	1L8K	Not Available	0.5369	0.93
Galectin-3	CHEMBL4531	P17931	6FOF	T72038	0.5344	0.969
NADPH oxidase 1	CHEMBL1287628	Q9Y5S8	Not Available	Not Available	0.5331	0.9548
Dual specificity mitogen-activated protein kinase kinase 2	CHEMBL2964	P36507	1S9I	Not Available	0.5302	0.8
G-protein coupled receptor 35	CHEMBL1293267	Q9HC97	Not Available	Not Available	0.529	0.8934
Carbonic anhydrase III	CHEMBL2885	P07451	3UYQ	Not Available	0.5283	0.8745
Neuronal acetylcholine receptor; alpha3/beta4	CHEMBL1907594	P30926	6PV7	T73724	0.5266	0.9723
Apelin receptor	CHEMBL1628481	P35414	5VBL	T65783	0.524	0.9789
Vitamin K-dependent protein C	CHEMBL4444	P04070	6M3B	T24836	0.5228	0.9389
Tyrosine-protein kinase receptor TYRO3	CHEMBL5314	Q06418	1RHF	Not Available	0.5227	0.96
Glycine transporter 1	CHEMBL2337	P48067	6ZBV	T69685	0.5219	0.9545
Neurotensin receptor 2	CHEMBL2514	O95665	Not Available	Not Available	0.5209	1
Cyclin-dependent kinase 2	CHEMBL301	P24941	5LMK	T70176	0.5181	0.9123
G protein-coupled receptor kinase 5	CHEMBL5678	P34947	4TND	Not Available	0.509	0.88
PI3-kinase p110-alpha/p85-alpha	CHEMBL2111367	P27986	4JPS	T80276	0.5084	0.9433
Beta-glucuronidase	CHEMBL2728	P08236	3HN3	T96413	0.503	0.7768
Dual specificity protein phosphatase 3	CHEMBL2635	P51452	3F81	Not Available	0.5022	0.94
