# Supplementary material for: 6PPD-quinone exposure and Alzheimer’s disease: insights from integrative network pharmacology, transcriptomics, machine learning, and molecular docking
Source: Open Med (Wars). 2026 Jun 24;21(1):20261477. doi: 10.1515/med-2026-1477 (PMC13290095; doi:10.1515/med-2026-1477)
Supplement: Supplementary file 2 — Supplementary Material [file j_med-2026-1477_suppl_002.xlsx]

## Sheet: GeneCards-Alzheimer's disease
Gene Symbol	Description	Category	Uniprot ID	Gifts	GC Id	Relevance score	APP	2476	Relevance score>15
APP	Amyloid Beta Precursor Protein	Protein Coding	P05067	63	GC21M025880	221.659	PSEN1
PSEN1	Presenilin 1	Protein Coding	P49768	66	GC14P073136	186.649	APOE
APOE	Apolipoprotein E	Protein Coding	P02649	62	GC19P171829	164.685	PKD1
PKD1	Polycystin 1, Transient Receptor Potential Channel Interacting	Protein Coding	P98161	57	GC16M055149	159.151	MAPT
MAPT	Microtubule Associated Protein Tau	Protein Coding	P10636	62	GC17P045894	145.391	NPC1
NPC1	NPC Intracellular Cholesterol Transporter 1	Protein Coding	O15118	61	GC18M023506	136.521	PSEN2
PSEN2	Presenilin 2	Protein Coding	P49810	63	GC01P226870	127.641	GAA
GAA	Alpha Glucosidase	Protein Coding	P10253	63	GC17P080101	122.372	SNCA
SNCA	Synuclein Alpha	Protein Coding	P37840	64	GC04M089724	118.782	GBA1
GBA1	Glucosylceramidase Beta 1	Protein Coding	P04062	62	GC01M169788	113.174	AGL
AGL	Amylo-Alpha-1,6-Glucosidase And 4-Alpha-Glucanotransferase	Protein Coding	P35573	58	GC01P099899	112.885	LRRK2
LRRK2	Leucine Rich Repeat Kinase 2	Protein Coding	Q5S007	61	GC12P040196	111.576	ATP7B
ATP7B	ATPase Copper Transporting Beta	Protein Coding	P35670	61	GC13M051930	107.767	GBE1
GBE1	1,4-Alpha-Glucan Branching Enzyme 1	Protein Coding	Q04446	56	GC03M081489	107.7	SQSTM1
SQSTM1	Sequestosome 1	Protein Coding	Q13501	61	GC05P179806	107.485	LMNA
LMNA	Lamin A/C	Protein Coding	P02545	63	GC01P156082	105.254	SMPD1
SMPD1	Sphingomyelin Phosphodiesterase 1	Protein Coding	P17405	61	GC11P006390	100.515	PRNP
PRNP	Prion Protein (Kanno Blood Group)	Protein Coding	F7VJQ1	61	GC20P012441	100.317	VCP
VCP	Valosin Containing Protein	Protein Coding	P55072	61	GC09M036512	100.058	DYNC1H1
DYNC1H1	Dynein Cytoplasmic 1 Heavy Chain 1	Protein Coding	Q14204	57	GC14P122670	99.6863	GLA
GLA	Galactosidase Alpha	Protein Coding	P06280	61	GC0XM101393	97.3225	HEXA
HEXA	Hexosaminidase Subunit Alpha	Protein Coding	P06865	59	GC15M072340	95.3404	NOD2
NOD2	Nucleotide Binding Oligomerization Domain Containing 2	Protein Coding	Q9HC29	60	GC16P050693	93.4773	VWF
VWF	Von Willebrand Factor	Protein Coding	P04275	60	GC12M038730	91.8727	GALC
GALC	Galactosylceramidase	Protein Coding	P54803	57	GC14M087837	90.9108	PINK1
PINK1	PTEN Induced Kinase 1	Protein Coding	Q9BXM7	59	GC01P092520	90.6208	PRKN
PRKN	Parkin RBR E3 Ubiquitin Protein Ligase	Protein Coding	O60260	61	GC06M161348	90.3969	NEFL
NEFL	Neurofilament Light Chain	Protein Coding	P07196	57	GC08M024950	89.9748	TNF
TNF	Tumor Necrosis Factor	Protein Coding	P01375	63	GC06P199528	89.1165	MFN2
MFN2	Mitofusin 2	Protein Coding	O95140	60	GC01P011980	87.4646	SLC17A5
SLC17A5	Solute Carrier Family 17 Member 5	Protein Coding	Q9NRA2	57	GC06M073593	86.7791	NAGLU
NAGLU	N-Acetyl-Alpha-Glucosaminidase	Protein Coding	P54802	57	GC17P175632	84.5749	TREM2
TREM2	Triggering Receptor Expressed On Myeloid Cells 2	Protein Coding	Q9NZC2	57	GC06M115139	84.058	ACE
ACE	Angiotensin I Converting Enzyme	Protein Coding	P12821	64	GC17P063477	83.4835	LOC106627981
LOC106627981	GBA Recombination Region	Functional Element		11	GC01P155233	81.3994	PTEN
PTEN	Phosphatase And Tensin Homolog	Protein Coding	P60484	65	GC10P134441	80.806	NOS3
NOS3	Nitric Oxide Synthase 3	Protein Coding	P29474	62	GC07P170688	80.1035	NPC2
NPC2	NPC Intracellular Cholesterol Transporter 2	Protein Coding	P61916	55	GC14M074476	79.9412	AARS1
AARS1	Alanyl-TRNA Synthetase 1	Protein Coding	P49588	56	GC16M076634	79.0637	PSAP
PSAP	Prosaposin	Protein Coding	P07602	60	GC10M071816	78.6027	PARK7
PARK7	Parkinsonism Associated Deglycase	Protein Coding	Q99497	60	GC01P091705	78.5937	IL6
IL6	Interleukin 6	Protein Coding	P05231	63	GC07P022725	78.5887	SORL1
SORL1	Sortilin Related Receptor 1	Protein Coding	Q92673	58	GC11P121452	78.4801	HFE
HFE	Homeostatic Iron Regulator	Protein Coding	Q30201	57	GC06P026087	78.0574	GFAP
GFAP	Glial Fibrillary Acidic Protein	Protein Coding	P14136	60	GC17M104866	77.1854	HEXB
HEXB	Hexosaminidase Subunit Beta	Protein Coding	P07686	60	GC05P074640	75.429	TARDBP
TARDBP	TAR DNA Binding Protein	Protein Coding	Q13148	59	GC01P091901	74.8117	GRN
GRN	Granulin Precursor	Protein Coding	P28799	60	GC17P044345	74.74	MPZ
MPZ	Myelin Protein Zero	Protein Coding	P25189	55	GC01M170015	74.6869	KIF1B
KIF1B	Kinesin Family Member 1B	Protein Coding	O60333	55	GC01P010210	74.5863	ATP7A
ATP7A	ATPase Copper Transporting Alpha	Protein Coding	Q04656	58	GC0XP078297	73.8151	IL10
IL10	Interleukin 10	Protein Coding	P22301	59	GC01M206767	73.4234	ABCA7
ABCA7	ATP Binding Cassette Subfamily A Member 7	Protein Coding	Q8IZY2	57	GC19P170503	72.2888	TERT
TERT	Telomerase Reverse Transcriptase	Protein Coding	O14746	64	GC05M001253	72.2485	ABCA4
ABCA4	ATP Binding Cassette Subfamily A Member 4	Protein Coding	P78363	57	GC01M093992	71.7273	PYGM
PYGM	Glycogen Phosphorylase, Muscle Associated	Protein Coding	P11217	59	GC11M064746	71.717	CYP27A1
CYP27A1	Cytochrome P450 Family 27 Subfamily A Member 1	Protein Coding	Q02318	59	GC02P218781	71.3075	CYBB
CYBB	Cytochrome B-245 Beta Chain	Protein Coding	P04839	61	GC0XP037780	71.25	COL1A1
COL1A1	Collagen Type I Alpha 1 Chain	Protein Coding	P02452	62	GC17M105110	70.9351	MPO
MPO	Myeloperoxidase	Protein Coding	P05164	65	GC17M058269	70.9125	TGFB1
TGFB1	Transforming Growth Factor Beta 1	Protein Coding	P01137	65	GC19M041301	70.7983	SPG11
SPG11	SPG11 Vesicle Trafficking Associated, Spatacsin	Protein Coding	Q96JI7	51	GC15M169708	70.6342	RET
RET	Ret Proto-Oncogene	Protein Coding	P07949	67	GC10P054397	69.6093	PLA2G6
PLA2G6	Phospholipase A2 Group VI	Protein Coding	O60733	60	GC22M092367	69.4381	BACE1
BACE1	Beta-Secretase 1	Protein Coding	P56817	59	GC11M117285	69.2519	FIG4
FIG4	FIG4 Phosphoinositide 5-Phosphatase	Protein Coding	Q92562	55	GC06P200380	69.0383	ABCA1
ABCA1	ATP Binding Cassette Subfamily A Member 1	Protein Coding	O95477	61	GC09M104781	68.9248	COL4A1
COL4A1	Collagen Type IV Alpha 1 Chain	Protein Coding	P02462	59	GC13M110148	68.9183	ASPA
ASPA	Aspartoacylase	Protein Coding	P45381	56	GC17P003472	68.9177	DNM2
DNM2	Dynamin 2	Protein Coding	P50570	63	GC19P170929	68.0296	G6PC1
G6PC1	Glucose-6-Phosphatase Catalytic Subunit 1	Protein Coding	P35575	55	GC17P177039	67.5074	INF2
INF2	Inverted Formin 2	Protein Coding	Q27J81	52	GC14P122698	67.2061	MT-ND1
MT-ND1	Mitochondrially Encoded NADH:Ubiquinone Oxidoreductase Core Subunit 1	Protein Coding	P03886	47	GCMTP003309	66.9149	GDAP1
GDAP1	Ganglioside Induced Differentiation Associated Protein 1	Protein Coding	Q8TB36	54	GC08P074315	66.89	DNAJC6
DNAJC6	DnaJ Heat Shock Protein Family (Hsp40) Member C6	Protein Coding	O75061	55	GC01P065248	65.5843	SBF2
SBF2	SET Binding Factor 2	Protein Coding	Q86WG5	50	GC11M016921	65.4512	UCHL1
UCHL1	Ubiquitin C-Terminal Hydrolase L1	Protein Coding	P09936	65	GC04P041256	65.412	PLAU
PLAU	Plasminogen Activator, Urokinase	Protein Coding	P00749	64	GC10P077004	64.0255	BDNF-AS
BDNF-AS	BDNF Antisense RNA	RNA Gene		30	GC11P027466	63.7788	NOTCH3
NOTCH3	Notch Receptor 3	Protein Coding	Q9UM47	64	GC19M015159	63.6335	SYNJ1
SYNJ1	Synaptojanin 1	Protein Coding	O43426	57	GC21M032628	63.4577	LRP5
LRP5	LDL Receptor Related Protein 5	Protein Coding	O75197	62	GC11P068298	63.0994	GARS1
GARS1	Glycyl-TRNA Synthetase 1	Protein Coding	P41250	57	GC07P030580	63.0584	CLN3
CLN3	CLN3 Lysosomal/Endosomal Transmembrane Protein, Battenin	Protein Coding	Q13286	55	GC16M028466	62.9642	BCKDHB
BCKDHB	Branched Chain Keto Acid Dehydrogenase E1 Subunit Beta	Protein Coding	P21953	56	GC06P080106	62.2829	CTSD
CTSD	Cathepsin D	Protein Coding	P07339	65	GC11M001752	62.1208	PIK3CA
PIK3CA	Phosphatidylinositol-4,5-Bisphosphate 3-Kinase Catalytic Subunit Alpha	Protein Coding	P42336	64	GC03P179148	61.9095	POLG
POLG	DNA Polymerase Gamma, Catalytic Subunit	Protein Coding	P54098	61	GC15M170768	61.5031	BCKDHA
BCKDHA	Branched Chain Keto Acid Dehydrogenase E1 Subunit Alpha	Protein Coding	P12694	56	GC19P171705	61.3552	CSF1R
CSF1R	Colony Stimulating Factor 1 Receptor	Protein Coding	P07333	64	GC05M150053	60.6979	ARSA
ARSA	Arylsulfatase A	Protein Coding	P15289	59	GC22M050622	60.2501	DBT
DBT	Dihydrolipoamide Branched Chain Transacylase E2	Protein Coding	P11182	55	GC01M100186	60.2198	SLC37A4
SLC37A4	Solute Carrier Family 37 Member 4	Protein Coding	O43826	53	GC11M147044	60.0791	NOTCH1
NOTCH1	Notch Receptor 1	Protein Coding	P46531	66	GC09M140475	60.0746	MTHFR
MTHFR	Methylenetetrahydrofolate Reductase	Protein Coding	P42898	61	GC01M011785	59.6372	GJB1
GJB1	Gap Junction Protein Beta 1	Protein Coding	P08034	60	GC0XP071212	59.5929	SCN9A
SCN9A	Sodium Voltage-Gated Channel Alpha Subunit 9	Protein Coding	Q15858	60	GC02M166195	58.8331	MARS1
MARS1	Methionyl-TRNA Synthetase 1	Protein Coding	P56192	58	GC12P087091	58.8025	TP53
TP53	Tumor Protein P53	Protein Coding	P04637	66	GC17M007661	58.6702	GNE
GNE	Glucosamine (UDP-N-Acetyl)-2-Epimerase/N-Acetylmannosamine Kinase	Protein Coding	Q9Y223	54	GC09M036214	58.5361	HSPB1
HSPB1	Heat Shock Protein Family B (Small) Member 1	Protein Coding	P04792	64	GC07P076302	58.4056	BSCL2
BSCL2	BSCL2 Lipid Droplet Biogenesis Associated, Seipin	Protein Coding	Q96G97	54	GC11M146068	58.1798	PLEKHG5
PLEKHG5	Pleckstrin Homology And RhoGEF Domain Containing G5	Protein Coding	O94827	52	GC01M039820	57.8024	PMP22
PMP22	Peripheral Myelin Protein 22	Protein Coding	Q01453	56	GC17M015229	57.7371	H19
H19	H19 Imprinted Maternally Expressed Transcript	RNA Gene		36	GC11M001995	57.368	NOTCH2
NOTCH2	Notch Receptor 2	Protein Coding	Q04721	65	GC01M119911	57.2837	ENG
ENG	Endoglin	Protein Coding	P17813	60	GC09M134668	57.0052	COL1A2
COL1A2	Collagen Type I Alpha 2 Chain	Protein Coding	P08123	60	GC07P094394	57.0003	TRPV4
TRPV4	Transient Receptor Potential Cation Channel Subfamily V Member 4	Protein Coding	Q9HBA0	61	GC12M109783	56.8001	CEP290
CEP290	Centrosomal Protein 290	Protein Coding	O15078	53	GC12M088049	56.7553	DCTN1
DCTN1	Dynactin Subunit 1	Protein Coding	Q14203	59	GC02M074361	56.745	SOD1
SOD1	Superoxide Dismutase 1	Protein Coding	P00441	66	GC21P031659	56.674	IL1B
IL1B	Interleukin 1 Beta	Protein Coding	P01584	59	GC02M112829	56.6712	PRKAG2
PRKAG2	Protein Kinase AMP-Activated Non-Catalytic Subunit Gamma 2	Protein Coding	Q9UGJ0	61	GC07M151556	56.6281	NHLRC1
NHLRC1	NHL Repeat Containing E3 Ubiquitin Protein Ligase 1	Protein Coding	Q6VVB1	52	GC06M018120	56.4358	EGR2
EGR2	Early Growth Response 2	Protein Coding	P11161	57	GC10M062811	56.3308	STXBP2
STXBP2	Syntaxin Binding Protein 2	Protein Coding	Q15833	57	GC19P170770	56.1977	LAMP2
LAMP2	Lysosomal Associated Membrane Protein 2	Protein Coding	P13473	57	GC0XM120426	56.0734	C9orf72
C9orf72	C9orf72-SMCR8 Complex Subunit	Protein Coding	Q96LT7	54	GC09M030443	55.7915	VPS35
VPS35	VPS35 Retromer Complex Component	Protein Coding	Q96QK1	54	GC16M057540	55.7463	FUS
FUS	FUS RNA Binding Protein	Protein Coding	P35637	57	GC16P031180	55.6452	LRSAM1
LRSAM1	Leucine Rich Repeat And Sterile Alpha Motif Containing 1	Protein Coding	Q6UWE0	51	GC09P127451	55.5009	STAT3
STAT3	Signal Transducer And Activator Of Transcription 3	Protein Coding	P40763	66	GC17M042313	55.4971	WNK1
WNK1	WNK Lysine Deficient Protein Kinase 1	Protein Coding	Q9H4A3	61	GC12P000968	55.4558	LIPA
LIPA	Lipase A, Lysosomal Acid Type	Protein Coding	P38571	61	GC10M089213	55.408	EPM2A
EPM2A	EPM2A Glucan Phosphatase, Laforin	Protein Coding	B3EWF7	54	GC06M145382	55.3353	ABCD1
ABCD1	ATP Binding Cassette Subfamily D Member 1	Protein Coding	P33897	58	GC0XP153724	55.2212	NDRG1
NDRG1	N-Myc Downstream Regulated 1	Protein Coding	Q92597	57	GC08M133237	55.0662	MED25
MED25	Mediator Complex Subunit 25	Protein Coding	Q71SY5	51	GC19P172014	54.4409	CYBA
CYBA	Cytochrome B-245 Alpha Chain	Protein Coding	P13498	58	GC16M088643	54.3676	NLRP3
NLRP3	NLR Family Pyrin Domain Containing 3	Protein Coding	Q96P20	61	GC01P247741	54.2391	ATP13A2
ATP13A2	ATPase Cation Transporting 13A2	Protein Coding	Q9NQ11	56	GC01M016985	54.228	CTLA4
CTLA4	Cytotoxic T-Lymphocyte Associated Protein 4	Protein Coding	P16410	60	GC02P205372	53.7848	PPT1
PPT1	Palmitoyl-Protein Thioesterase 1	Protein Coding	P50897	59	GC01M042181	53.2724	PFKM
PFKM	Phosphofructokinase, Muscle	Protein Coding	P08237	61	GC12P048105	53.2105	NCF2
NCF2	Neutrophil Cytosolic Factor 2	Protein Coding	P19878	60	GC01M187414	52.8541	GYS1
GYS1	Glycogen Synthase 1	Protein Coding	P13807	61	GC19M116558	52.8321	SLC6A3
SLC6A3	Solute Carrier Family 6 Member 3	Protein Coding	Q01959	63	GC05M001392	52.8128	TTR
TTR	Transthyretin	Protein Coding	P02766	60	GC18P031557	52.8115	CLN6
CLN6	CLN6 Transmembrane ER Protein	Protein Coding	Q9NWW5	49	GC15M068206	52.7684	FBXO7
FBXO7	F-Box Protein 7	Protein Coding	Q9Y3I1	55	GC22P032474	52.7027	TYROBP
TYROBP	Transmembrane Immune Signaling Adaptor TYROBP	Protein Coding	O43914	55	GC19M035904	52.6386	MORC2
MORC2	MORC Family CW-Type Zinc Finger 2	Protein Coding	Q9Y6X9	52	GC22M030925	52.3859	HBB
HBB	Hemoglobin Subunit Beta	Protein Coding	P68871	58	GC11M016716	52.276	ADAM17
ADAM17	ADAM Metallopeptidase Domain 17	Protein Coding	P78536	63	GC02M009488	52.235	UMOD
UMOD	Uromodulin	Protein Coding	P07911	55	GC16M055839	51.8965	MTMR2
MTMR2	Myotubularin Related Protein 2	Protein Coding	Q13614	57	GC11M146741	51.8595	PLP1
PLP1	Proteolipid Protein 1	Protein Coding	P60201	55	GC0XP104285	51.6086	ELP1
ELP1	Elongator Acetyltransferase Complex Subunit 1	Protein Coding	O95163	55	GC09M133890	51.5969	PANK2
PANK2	Pantothenate Kinase 2	Protein Coding	Q9BZ23	57	GC20P012422	51.5907	IFIH1
IFIH1	Interferon Induced With Helicase C Domain 1	Protein Coding	Q9BYX4	60	GC02M162267	51.4392	TOMM40
TOMM40	Translocase Of Outer Mitochondrial Membrane 40	Protein Coding	O96008	52	GC19P044890	51.3839	COL4A2
COL4A2	Collagen Type IV Alpha 2 Chain	Protein Coding	P08572	58	GC13P110305	51.2414	MME
MME	Membrane Metalloendopeptidase	Protein Coding	P08473	62	GC03P155024	51.2243	HTRA1
HTRA1	HtrA Serine Peptidase 1	Protein Coding	Q92743	57	GC10P135429	50.8537	TPP1
TPP1	Tripeptidyl Peptidase 1	Protein Coding	O14773	58	GC11M016821	50.8459	TSC2
TSC2	TSC Complex Subunit 2	Protein Coding	P49815	64	GC16P135937	50.8012	EGFR
EGFR	Epidermal Growth Factor Receptor	Protein Coding	P00533	67	GC07P055019	50.6581	ITM2B
ITM2B	Integral Membrane Protein 2B	Protein Coding	Q9Y287	56	GC13P048233	50.5737	BDNF
BDNF	Brain Derived Neurotrophic Factor	Protein Coding	P23560	62	GC11M027654	50.573	CP
CP	Ceruloplasmin	Protein Coding	P00450	62	GC03M149162	50.5056	TLR4
TLR4	Toll Like Receptor 4	Protein Coding	O00206	63	GC09P117704	50.4861	TBK1
TBK1	TANK Binding Kinase 1	Protein Coding	Q9UHD2	61	GC12P087253	50.352	CTNNB1
CTNNB1	Catenin Beta 1	Protein Coding	P35222	66	GC03P041194	50.3415	A2M
A2M	Alpha-2-Macroglobulin	Protein Coding	P01023	58	GC12M009067	50.314	INS
INS	Insulin	Protein Coding	P01308	60	GC11M002159	50.2361	RYR1
RYR1	Ryanodine Receptor 1	Protein Coding	P21817	61	GC19P171589	50.0497	TH
TH	Tyrosine Hydroxylase	Protein Coding	P07101	63	GC11M002163	49.8501	CHMP2B
CHMP2B	Charged Multivesicular Body Protein 2B	Protein Coding	Q9UQN3	55	GC03P087227	49.4841	OPTN
OPTN	Optineurin	Protein Coding	Q96CV9	55	GC10P013099	49.4012	APOA1
APOA1	Apolipoprotein A1	Protein Coding	P02647	62	GC11M116835	49.3437	HTT
HTT	Huntingtin	Protein Coding	P42858	57	GC04P003041	49.2739	EIF2B5
EIF2B5	Eukaryotic Translation Initiation Factor 2B Subunit Epsilon	Protein Coding	Q13144	54	GC03P184135	49.145	HLA-DRB1
HLA-DRB1	Major Histocompatibility Complex, Class II, DR Beta 1	Protein Coding	P01911	59	GC06M115004	48.9338	ATP2A2
ATP2A2	ATPase Sarcoplasmic/Endoplasmic Reticulum Ca2+ Transporting 2	Protein Coding	P16615	63	GC12P110280	48.8102	SLC19A3
SLC19A3	Solute Carrier Family 19 Member 3	Protein Coding	Q9BZV2	58	GC02M227685	48.7729	UBQLN2
UBQLN2	Ubiquilin 2	Protein Coding	Q9UHD9	54	GC0XP056563	48.6955	GANAB
GANAB	Glucosidase II Alpha Subunit	Protein Coding	Q14697	59	GC11M146061	48.6803	CBS
CBS	Cystathionine Beta-Synthase	Protein Coding	P35520	63	GC21M043053	48.6637	GAS5
GAS5	Growth Arrest Specific 5	RNA Gene		32	GC01M175245	48.5419	TFG
TFG	Trafficking From ER To Golgi Regulator	Protein Coding	Q92734	54	GC03P100709	48.5261	MTOR
MTOR	Mechanistic Target Of Rapamycin Kinase	Protein Coding	P42345	68	GC01M011106	48.5019	HTRA2
HTRA2	HtrA Serine Peptidase 2	Protein Coding	O43464	58	GC02P074529	48.4584	PDGFRB
PDGFRB	Platelet Derived Growth Factor Receptor Beta	Protein Coding	P09619	66	GC05M150113	48.0706	BRAF
BRAF	B-Raf Proto-Oncogene, Serine/Threonine Kinase	Protein Coding	P15056	67	GC07M140803	48.0693	LMNB1
LMNB1	Lamin B1	Protein Coding	P20700	58	GC05P126776	48.0624	VHL
VHL	Von Hippel-Lindau Tumor Suppressor	Protein Coding	P40337	60	GC03P030197	47.9736	MIR146A
MIR146A	MicroRNA 146a	RNA Gene		31	GC05P160485	47.9718	IFNG
IFNG	Interferon Gamma	Protein Coding	P01579	63	GC12M068154	47.9365	MEFV
MEFV	MEFV Innate Immunity Regulator, Pyrin	Protein Coding	O15553	55	GC16M055281	47.8845	YARS1
YARS1	Tyrosyl-TRNA Synthetase 1	Protein Coding	P54577	55	GC01M041551	47.8158	ADAM10
ADAM10	ADAM Metallopeptidase Domain 10	Protein Coding	O14672	66	GC15M058588	47.7915	IDS
IDS	Iduronate 2-Sulfatase	Protein Coding	P22304	60	GC0XM149476	47.772	IDUA
IDUA	Alpha-L-Iduronidase	Protein Coding	P35475	57	GC04P000986	47.5504	SNCB
SNCB	Synuclein Beta	Protein Coding	Q16143	56	GC05M176620	47.536	GPHN
GPHN	Gephyrin	Protein Coding	Q9NQX3	61	GC14P066507	47.5196	ACHE
ACHE	Acetylcholinesterase (Yt Blood Group)	Protein Coding	P22303	60	GC07M100889	47.4431	GSK3B
GSK3B	Glycogen Synthase Kinase 3 Beta	Protein Coding	P49841	64	GC03M119821	47.3553	TNFRSF1A
TNFRSF1A	TNF Receptor Superfamily Member 1A	Protein Coding	P19438	61	GC12M006328	47.2481	PHKA2
PHKA2	Phosphorylase Kinase Regulatory Subunit Alpha 2	Protein Coding	P46019	55	GC0XM018892	47.1989	LITAF
LITAF	Lipopolysaccharide Induced TNF Factor	Protein Coding	Q99732	54	GC16M055542	47.0941	GDNF
GDNF	Glial Cell Derived Neurotrophic Factor	Protein Coding	P39905	62	GC05M037812	47.0298	HSPB8
HSPB8	Heat Shock Protein Family B (Small) Member 8	Protein Coding	Q9UJY1	57	GC12P119173	46.9095	SURF1
SURF1	SURF1 Cytochrome C Oxidase Assembly Factor	Protein Coding	Q15526	55	GC09M133351	46.8444	RAB7A
RAB7A	RAB7A, Member RAS Oncogene Family	Protein Coding	P51149	61	GC03P145145	46.6903	AR
AR	Androgen Receptor	Protein Coding	P10275	65	GC0XP067544	46.6824	ITCH
ITCH	Itchy E3 Ubiquitin Protein Ligase	Protein Coding	Q96J02	60	GC20P034363	46.6208	CLCN5
CLCN5	Chloride Voltage-Gated Channel 5	Protein Coding	P51795	55	GC0XP049922	46.588	CFTR
CFTR	CF Transmembrane Conductance Regulator	Protein Coding	P13569	66	GC07P117287	46.5704	PRKCSH
PRKCSH	PRKCSH Beta Subunit Of Glucosidase II	Protein Coding	P14314	58	GC19P170963	46.3334	TUBA4A
TUBA4A	Tubulin Alpha 4a	Protein Coding	P68366	60	GC02M219249	46.2101	FAS
FAS	Fas Cell Surface Death Receptor	Protein Coding	P25445	63	GC10P134457	46.0761	CLU
CLU	Clusterin	Protein Coding	P10909	60	GC08M027596	46.0672	TRIM2
TRIM2	Tripartite Motif Containing 2	Protein Coding	Q9C040	52	GC04P153152	46.0523	GATA3
GATA3	GATA Binding Protein 3	Protein Coding	P23771	63	GC10P008045	46.0259	NAGA
NAGA	Alpha-N-Acetylgalactosaminidase	Protein Coding	P17050	57	GC22M042058	46.0198	SGSH
SGSH	N-Sulfoglucosamine Sulfohydrolase	Protein Coding	P51688	60	GC17M105728	46.0161	NEAT1
NEAT1	Nuclear Paraspeckle Assembly Transcript 1	RNA Gene		33	GC11P129888	45.7579	CFH
CFH	Complement Factor H	Protein Coding	P08603	59	GC01P196621	45.7575	ERBB4
ERBB4	Erb-B2 Receptor Tyrosine Kinase 4	Protein Coding	Q15303	67	GC02M211375	45.696	CLN5
CLN5	CLN5 Lysosomal BMP Synthase	Protein Coding	O75503	52	GC13P076990	45.5264	CST3
CST3	Cystatin C	Protein Coding	P01034	55	GC20M024276	45.46	IL1RN
IL1RN	Interleukin 1 Receptor Antagonist	Protein Coding	P18510	62	GC02P160358	45.0204	VEGFA
VEGFA	Vascular Endothelial Growth Factor A	Protein Coding	P15692	61	GC06P043770	44.9046	MIR29A
MIR29A	MicroRNA 29a	RNA Gene		31	GC07M130876	44.8953	MMP9
MMP9	Matrix Metallopeptidase 9	Protein Coding	P14780	66	GC20P046008	44.8481	LRP1
LRP1	LDL Receptor Related Protein 1	Protein Coding	Q07954	61	GC12P057128	44.8456	CHCHD10
CHCHD10	Coiled-Coil-Helix-Coiled-Coil-Helix Domain Containing 10	Protein Coding	Q8WYQ3	52	GC22M023765	44.8105	LDLR
LDLR	Low Density Lipoprotein Receptor	Protein Coding	P01130	64	GC19P170942	44.7017	EIF2B2
EIF2B2	Eukaryotic Translation Initiation Factor 2B Subunit Beta	Protein Coding	P49770	56	GC14P075002	44.6291	SLC2A1
SLC2A1	Solute Carrier Family 2 Member 1	Protein Coding	P11166	66	GC01M042925	44.6202	PON1
PON1	Paraoxonase 1	Protein Coding	P27169	59	GC07M095297	44.6063	PHYH
PHYH	Phytanoyl-CoA 2-Hydroxylase	Protein Coding	O14832	55	GC10M013277	44.4214	PTGS2
PTGS2	Prostaglandin-Endoperoxide Synthase 2	Protein Coding	P35354	63	GC01M186671	44.2934	MMACHC
MMACHC	Metabolism Of Cobalamin Associated C	Protein Coding	Q9Y4U1	55	GC01P045500	44.2843	IL10RB
IL10RB	Interleukin 10 Receptor Subunit Beta	Protein Coding	Q08334	56	GC21P033266	44.2032	HSD17B10
HSD17B10	Hydroxysteroid 17-Beta Dehydrogenase 10	Protein Coding	Q99714	59	GC0XM053431	44.068	APOB
APOB	Apolipoprotein B	Protein Coding	P04114	58	GC02M020956	44.0539	F8
F8	Coagulation Factor VIII	Protein Coding	P00451	60	GC0XM154835	43.8492	TMEM106B
TMEM106B	Transmembrane Protein 106B	Protein Coding	Q9NUM4	52	GC07P031953	43.6914	DNAJC5
DNAJC5	DnaJ Heat Shock Protein Family (Hsp40) Member C5	Protein Coding	Q9H3Z4	53	GC20P070527	43.5207	COMT
COMT	Catechol-O-Methyltransferase	Protein Coding	P21964	63	GC22P019941	43.1057	ATP2A1
ATP2A1	ATPase Sarcoplasmic/Endoplasmic Reticulum Ca2+ Transporting 1	Protein Coding	O14983	61	GC16P136673	43.03	AARS2
AARS2	Alanyl-TRNA Synthetase 2, Mitochondrial	Protein Coding	Q5JTZ9	55	GC06M115216	42.9442	APBB1
APBB1	Amyloid Beta Precursor Protein Binding Family B Member 1	Protein Coding	O00213	56	GC11M016805	42.8422	MT-ATP6
MT-ATP6	Mitochondrially Encoded ATP Synthase Membrane Subunit 6	Protein Coding	P00846	44	GCMTP008531	42.7486	SERPINA1
SERPINA1	Serpin Family A Member 1	Protein Coding	P01009	62	GC14M094376	42.7452	ATXN3
ATXN3	Ataxin 3	Protein Coding	P54252	58	GC14M126423	42.7242	CCL2
CCL2	C-C Motif Chemokine Ligand 2	Protein Coding	P13500	60	GC17P034255	42.7055	TNFRSF11A
TNFRSF11A	TNF Receptor Superfamily Member 11a	Protein Coding	Q9Y6Q6	58	GC18P062325	42.6444	EIF4G1
EIF4G1	Eukaryotic Translation Initiation Factor 4 Gamma 1	Protein Coding	Q04637	59	GC03P184314	42.5947	JUP
JUP	Junction Plakoglobin	Protein Coding	P14923	60	GC17M104727	42.5679	MCOLN1
MCOLN1	Mucolipin TRP Cation Channel 1	Protein Coding	Q9GZU1	55	GC19P170763	42.4944	SIGMAR1
SIGMAR1	Sigma Non-Opioid Intracellular Receptor 1	Protein Coding	Q99720	58	GC09M034634	42.4518	PYGL
PYGL	Glycogen Phosphorylase L	Protein Coding	P06737	58	GC14M050857	42.4016	EIF2B4
EIF2B4	Eukaryotic Translation Initiation Factor 2B Subunit Delta	Protein Coding	Q9UI10	55	GC02M029406	42.3439	HLA-DQB1
HLA-DQB1	Major Histocompatibility Complex, Class II, DQ Beta 1	Protein Coding	P01920	57	GC06M115014	42.3099	IL1A
IL1A	Interleukin 1 Alpha	Protein Coding	P01583	58	GC02M112773	42.1165	CHAT
CHAT	Choline O-Acetyltransferase	Protein Coding	P28329	61	GC10P049609	42.0662	CRP
CRP	C-Reactive Protein	Protein Coding	P02741	58	GC01M169920	42.0092	IGF1
IGF1	Insulin Like Growth Factor 1	Protein Coding	P05019	60	GC12M102395	41.9914	MATR3
MATR3	Matrin 3	Protein Coding	P43243	54	GC05P162492	41.9883	PINK1-AS
PINK1-AS	PINK1 Antisense RNA	RNA Gene		22	GC01M020642	41.7699	NDP
NDP	Norrin Cystine Knot Growth Factor NDP	Protein Coding	Q00604	54	GC0XM043948	41.6729	AKT1
AKT1	AKT Serine/Threonine Kinase 1	Protein Coding	P31749	66	GC14M104769	41.6254	STUB1
STUB1	STIP1 Homology And U-Box Containing Protein 1	Protein Coding	Q9UNE7	57	GC16P135885	41.6065	KRAS
KRAS	KRAS Proto-Oncogene, GTPase	Protein Coding	P01116	66	GC12M039202	41.543	ERBB2
ERBB2	Erb-B2 Receptor Tyrosine Kinase 2	Protein Coding	P04626	68	GC17P039687	41.433	EIF2B3
EIF2B3	Eukaryotic Translation Initiation Factor 2B Subunit Gamma	Protein Coding	Q9NR50	53	GC01M044850	41.2131	CTSF
CTSF	Cathepsin F	Protein Coding	Q9UBX1	61	GC11M146243	41.1453	CDK5
CDK5	Cyclin Dependent Kinase 5	Protein Coding	Q00535	66	GC07M151053	41.0829	MIR320A
MIR320A	MicroRNA 320a	RNA Gene		31	GC08M022544	41.0644	MUC1
MUC1	Mucin 1, Cell Surface Associated	Protein Coding	P15941	61	GC01M155185	40.9571	FBN1
FBN1	Fibrillin 1	Protein Coding	P35555	60	GC15M048408	40.9107	CARD11
CARD11	Caspase Recruitment Domain Family Member 11	Protein Coding	Q9BXL7	58	GC07M002906	40.8988	JAG1
JAG1	Jagged Canonical Notch Ligand 1	Protein Coding	P78504	63	GC20M010637	40.8873	SEC63
SEC63	SEC63 Protein Translocation Regulator	Protein Coding	Q9UGP8	54	GC06M107867	40.8727	CTSA
CTSA	Cathepsin A	Protein Coding	P10619	60	GC20P045890	40.8568	APC
APC	APC Regulator Of Wnt Signaling Pathway	Protein Coding	P25054	61	GC05P112707	40.822	MIR34A
MIR34A	MicroRNA 34a	RNA Gene		30	GC01M009151	40.8035	SAMHD1
SAMHD1	SAM And HD Domain Containing Deoxynucleoside Triphosphate Triphosphohydrolase 1	Protein Coding	Q9Y3Z3	54	GC20M038220	40.7121	TNFRSF11B
TNFRSF11B	TNF Receptor Superfamily Member 11b	Protein Coding	O00300	59	GC08M118923	40.5436	HGSNAT
HGSNAT	Heparan-Alpha-Glucosaminide N-Acetyltransferase	Protein Coding	Q68CP4	48	GC08P043140	40.5274	XIAP
XIAP	X-Linked Inhibitor Of Apoptosis	Protein Coding	P98170	63	GC0XP123859	40.5235	OCRL
OCRL	OCRL Inositol Polyphosphate-5-Phosphatase	Protein Coding	Q01968	57	GC0XP129539	40.3191	HNRNPA2B1
HNRNPA2B1	Heterogeneous Nuclear Ribonucleoprotein A2/B1	Protein Coding	P22626	58	GC07M026174	40.2793	PDGFB
PDGFB	Platelet Derived Growth Factor Subunit B	Protein Coding	P01127	63	GC22M091586	40.1617	TREX1
TREX1	Three Prime Repair Exonuclease 1	Protein Coding	Q9NSU2	55	GC03P069223	40.1281	HMOX1
HMOX1	Heme Oxygenase 1	Protein Coding	P09601	64	GC22P035380	40.1071	MT-ND5
MT-ND5	Mitochondrially Encoded NADH:Ubiquinone Oxidoreductase Core Subunit 5	Protein Coding	P03915	45	GCMTP012339	40.0108	DARS2
DARS2	Aspartyl-TRNA Synthetase 2, Mitochondrial	Protein Coding	Q6PI48	55	GC01P173824	39.9548	EIF2B1
EIF2B1	Eukaryotic Translation Initiation Factor 2B Subunit Alpha	Protein Coding	Q14232	55	GC12M123620	39.9258	GATA1
GATA1	GATA Binding Protein 1	Protein Coding	P15976	58	GC0XP048786	39.9011	ADAR
ADAR	Adenosine Deaminase RNA Specific	Protein Coding	P55265	60	GC01M169752	39.8028	HFE-AS1
HFE-AS1	HFE Antisense RNA 1	RNA Gene		14	GC06M114608	39.7595	ESR1
ESR1	Estrogen Receptor 1	Protein Coding	P03372	67	GC06P201302	39.6906	SCN1A-AS1
SCN1A-AS1	SCN1A And SCN9A Antisense RNA 1	RNA Gene		24	GC02P165959	39.543	MIR22
MIR22	MicroRNA 22	RNA Gene		30	GC17M001713	39.5302	SERPINI1
SERPINI1	Serpin Family I Member 1	Protein Coding	Q99574	58	GC03P167735	39.5174	GCH1
GCH1	GTP Cyclohydrolase 1	Protein Coding	P30793	60	GC14M054842	39.4718	CASP3
CASP3	Caspase 3	Protein Coding	P42574	62	GC04M184627	39.3748	AIFM1
AIFM1	Apoptosis Inducing Factor Mitochondria Associated 1	Protein Coding	O95831	63	GC0XM130129	39.3207	SLC20A2
SLC20A2	Solute Carrier Family 20 Member 2	Protein Coding	Q08357	58	GC08M042416	39.2319	NCF4
NCF4	Neutrophil Cytosolic Factor 4	Protein Coding	Q15080	60	GC22P036860	39.1674	HRAS
HRAS	HRas Proto-Oncogene, GTPase	Protein Coding	P01112	64	GC11M016453	39.0065	FOXP3
FOXP3	Forkhead Box P3~Name Same As:- HGNC:13781	Protein Coding	Q9BZS1	60	GC0XM049250	38.9816	NFKB1
NFKB1	Nuclear Factor Kappa B Subunit 1	Protein Coding	P19838	66	GC04P102501	38.8883	EDNRB
EDNRB	Endothelin Receptor Type B	Protein Coding	P24530	63	GC13M077895	38.8782	PHKG2
PHKG2	Phosphorylase Kinase Catalytic Subunit Gamma 2	Protein Coding	P15735	55	GC16P136833	38.8031	ATP1A3
ATP1A3	ATPase Na+/K+ Transporting Subunit Alpha 3	Protein Coding	P13637	60	GC19M041966	38.7907	SMN1
SMN1	Survival Of Motor Neuron 1, Telomeric	Protein Coding	Q16637	54	GC05P070924	38.6628	VPS13A
VPS13A	Vacuolar Protein Sorting 13 Homolog A	Protein Coding	Q96RL7	52	GC09P077177	38.6049	SOX10
SOX10	SRY-Box Transcription Factor 10	Protein Coding	P56693	58	GC22M092395	38.4683	FGFR3
FGFR3	Fibroblast Growth Factor Receptor 3	Protein Coding	P22607	67	GC04P033759	38.4512	TOR1A
TOR1A	Torsin Family 1 Member A	Protein Coding	O14656	58	GC09M129812	38.3883	SMAD4
SMAD4	SMAD Family Member 4	Protein Coding	Q13485	66	GC18P051028	38.3606	LPL
LPL	Lipoprotein Lipase	Protein Coding	P06858	63	GC08P019901	38.3498	DNM1L
DNM1L	Dynamin 1 Like	Protein Coding	O00429	60	GC12P032679	38.3453	TSC1
TSC1	TSC Complex Subunit 1	Protein Coding	Q92574	61	GC09M132891	38.3261	GLB1
GLB1	Galactosidase Beta 1	Protein Coding	P16278	61	GC03M032963	38.3148	NTRK1
NTRK1	Neurotrophic Receptor Tyrosine Kinase 1	Protein Coding	P04629	62	GC01P156815	38.242	NGF
NGF	Nerve Growth Factor	Protein Coding	P01138	64	GC01M115285	38.2344	MT-ND2
MT-ND2	Mitochondrially Encoded NADH:Ubiquinone Oxidoreductase Core Subunit 2	Protein Coding	P03891	44	GCMTP004472	38.0875	MIR106B
MIR106B	MicroRNA 106b	RNA Gene		30	GC07M107361	38.006	FGF23
FGF23	Fibroblast Growth Factor 23	Protein Coding	Q9GZV9	57	GC12M004368	37.9635	NR4A2
NR4A2	Nuclear Receptor Subfamily 4 Group A Member 2	Protein Coding	P43354	59	GC02M156324	37.9231	MFSD8
MFSD8	Major Facilitator Superfamily Domain Containing 8	Protein Coding	Q8NHS3	47	GC04M127917	37.8075	LOC107133510
LOC107133510	Origin Of Replication At HBB	Functional Element		10	GC11P005222	37.7501	CAV3
CAV3	Caveolin 3	Protein Coding	P56539	56	GC03P008733	37.7155	ATM
ATM	ATM Serine/Threonine Kinase	Protein Coding	Q13315	66	GC11P108222	37.6677	COL2A1
COL2A1	Collagen Type II Alpha 1 Chain	Protein Coding	P02458	62	GC12M047972	37.5769	FLNA
FLNA	Filamin A	Protein Coding	P21333	62	GC0XM154348	37.5549	PRDM8
PRDM8	PR/SET Domain 8	Protein Coding	Q9NQV8	46	GC04P080183	37.5229	MIR29B1
MIR29B1	MicroRNA 29b-1	RNA Gene		29	GC07M130877	37.4846	GNS
GNS	Glucosamine (N-Acetyl)-6-Sulfatase	Protein Coding	P15586	56	GC12M064713	37.4746	BRCA1
BRCA1	BRCA1 DNA Repair Associated	Protein Coding	P38398	63	GC17M043044	37.4212	MIR210
MIR210	MicroRNA 210	RNA Gene		30	GC11M016456	37.3836	RNASEH2C
RNASEH2C	Ribonuclease H2 Subunit C	Protein Coding	Q8TDP1	50	GC11M065714	37.361	KIF5A
KIF5A	Kinesin Family Member 5A	Protein Coding	Q12840	58	GC12P087099	37.3367	XPR1
XPR1	Xenotropic And Polytropic Retrovirus Receptor 1	Protein Coding	Q9UBH6	52	GC01P180632	37.2938	SCN5A
SCN5A	Sodium Voltage-Gated Channel Alpha Subunit 5	Protein Coding	Q14524	63	GC03M038923	37.2005	SMAD3
SMAD3	SMAD Family Member 3	Protein Coding	P84022	66	GC15P067063	37.1884	RMRP
RMRP	RNA Component Of Mitochondrial RNA Processing Endoribonuclease	RNA Gene		30	GC09M037265	37.0728	PPARG
PPARG	Peroxisome Proliferator Activated Receptor Gamma	Protein Coding	P37231	65	GC03P012287	37.0433	PRF1
PRF1	Perforin 1	Protein Coding	P14222	60	GC10M072689	37.0088	ABCA3
ABCA3	ATP Binding Cassette Subfamily A Member 3	Protein Coding	Q99758	61	GC16M002275	36.9984	C19orf12
C19orf12	Chromosome 19 Open Reading Frame 12	Protein Coding	Q9NSK7	47	GC19M116117	36.9916	ACTA2
ACTA2	Actin Alpha 2, Smooth Muscle	Protein Coding	P62736	60	GC10M088935	36.9696	NF1
NF1	Neurofibromin 1	Protein Coding	P21359	60	GC17P031094	36.947	STAT1
STAT1	Signal Transducer And Activator Of Transcription 1	Protein Coding	P42224	65	GC02M190908	36.9167	VDR
VDR	Vitamin D Receptor	Protein Coding	P11473	61	GC12M047841	36.9054	PCSK9
PCSK9	Proprotein Convertase Subtilisin/Kexin Type 9	Protein Coding	Q8NBP7	62	GC01P055039	36.8683	NRAS
NRAS	NRAS Proto-Oncogene, GTPase	Protein Coding	P01111	63	GC01M114704	36.8559	RNF213
RNF213	Ring Finger Protein 213	Protein Coding	Q63HN8	50	GC17P080260	36.7218	UBE3A
UBE3A	Ubiquitin Protein Ligase E3A	Protein Coding	Q05086	60	GC15M025333	36.7151	TLR2
TLR2	Toll Like Receptor 2	Protein Coding	O60603	64	GC04P153684	36.6741	HLA-B
HLA-B	Major Histocompatibility Complex, Class I, B	Protein Coding	P01889	59	GC06M114919	36.5935	PGK1
PGK1	Phosphoglycerate Kinase 1	Protein Coding	P00558	61	GC0XP078298	36.5324	CXCL8
CXCL8	C-X-C Motif Chemokine Ligand 8	Protein Coding	P10145	56	GC04P073740	36.4928	MIR21
MIR21	MicroRNA 21	RNA Gene		33	GC17P059841	36.4825	ALB
ALB	Albumin	Protein Coding	P02768	61	GC04P073397	36.4811	RNASEH2B
RNASEH2B	Ribonuclease H2 Subunit B	Protein Coding	Q5TBB1	48	GC13P050909	36.4712	CARD9
CARD9	Caspase Recruitment Domain Family Member 9	Protein Coding	Q9H257	57	GC09M136383	36.4665	MECP2
MECP2	Methyl-CpG Binding Protein 2	Protein Coding	P51608	59	GC0XM154021	36.4421	MIR107
MIR107	MicroRNA 107	RNA Gene		27	GC10M089604	36.3844	BCHE
BCHE	Butyrylcholinesterase	Protein Coding	P06276	63	GC03M165772	36.3144	MIR26B
MIR26B	MicroRNA 26b	RNA Gene		31	GC02P218402	36.3133	MEG3
MEG3	Maternally Expressed 3	RNA Gene		36	GC14P123627	36.2618	ASAH1
ASAH1	N-Acylsphingosine Amidohydrolase 1	Protein Coding	Q13510	62	GC08M018055	36.1866	BCYRN1
BCYRN1	Brain Cytoplasmic RNA 1	RNA Gene		27	GC02P047253	36.1281	SBF1
SBF1	SET Binding Factor 1	Protein Coding	O95248	53	GC22M090889	36.0894	MIR93
MIR93	MicroRNA 93	RNA Gene		30	GC07M107362	36.0672	ATXN2
ATXN2	Ataxin 2	Protein Coding	Q99700	55	GC12M111443	36.0399	LCAT
LCAT	Lecithin-Cholesterol Acyltransferase	Protein Coding	P04180	59	GC16M067939	36.0204	GNB4
GNB4	G Protein Subunit Beta 4	Protein Coding	Q9HAV0	54	GC03M179397	36.0069	POMGNT1
POMGNT1	Protein O-Linked Mannose N-Acetylglucosaminyltransferase 1 (Beta 1,2-)	Protein Coding	Q8WZA1	57	GC01M046188	35.9309	CETP
CETP	Cholesteryl Ester Transfer Protein	Protein Coding	P11597	60	GC16P056961	35.9069	PCCA
PCCA	Propionyl-CoA Carboxylase Subunit Alpha	Protein Coding	P05165	60	GC13P100089	35.8864	EIF2AK3
EIF2AK3	Eukaryotic Translation Initiation Factor 2 Alpha Kinase 3	Protein Coding	Q9NZJ5	63	GC02M088556	35.8749	HSPD1
HSPD1	Heat Shock Protein Family D (Hsp60) Member 1	Protein Coding	P10809	61	GC02M197486	35.8525	KIT
KIT	KIT Proto-Oncogene, Receptor Tyrosine Kinase	Protein Coding	P10721	66	GC04P054657	35.833	PTPN11
PTPN11	Protein Tyrosine Phosphatase Non-Receptor Type 11	Protein Coding	Q06124	67	GC12P112418	35.8039	NFE2L2
NFE2L2	NFE2 Like BZIP Transcription Factor 2	Protein Coding	Q16236	64	GC02M177227	35.777	ADIPOQ
ADIPOQ	Adiponectin, C1Q And Collagen Domain Containing	Protein Coding	Q15848	59	GC03P186842	35.7743	FA2H
FA2H	Fatty Acid 2-Hydroxylase	Protein Coding	Q7L5A8	57	GC16M074712	35.7697	C3
C3	Complement C3	Protein Coding	P01024	61	GC19M006677	35.678	MAPK1
MAPK1	Mitogen-Activated Protein Kinase 1	Protein Coding	P28482	66	GC22M090309	35.6723	AGER
AGER	Advanced Glycosylation End-Product Specific Receptor	Protein Coding	Q15109	59	GC06M032180	35.6434	SNHG14
SNHG14	Small Nucleolar RNA Host Gene 14	RNA Gene		26	GC15P209834	35.6206	DPP6
DPP6	Dipeptidyl Peptidase Like 6	Protein Coding	P42658	57	GC07P153748	35.5743	PSENEN
PSENEN	Presenilin Enhancer, Gamma-Secretase Subunit	Protein Coding	Q9NZ42	56	GC19P171531	35.5703	INSR
INSR	Insulin Receptor	Protein Coding	P06213	66	GC19M007112	35.5526	MIR155
MIR155	MicroRNA 155	RNA Gene		29	GC21P025573	35.533	CLCNKB
CLCNKB	Chloride Voltage-Gated Channel Kb	Protein Coding	P51801	54	GC01P092254	35.5022	F2
F2	Coagulation Factor II, Thrombin	Protein Coding	P00734	63	GC11P049887	35.4711	LOC106694315
LOC106694315	MPO Proximal Enhancer And Promoter Region	Functional Element		9	GC17P058279	35.3661	MLC1
MLC1	Modulator Of VRAC Current 1	Protein Coding	Q15049	52	GC22M050059	35.3581	TTN
TTN	Titin	Protein Coding	Q8WZ42	60	GC02M178525	35.3013	MIR15A
MIR15A	MicroRNA 15a	RNA Gene		26	GC13M050049	35.2643	SMAD6
SMAD6	SMAD Family Member 6	Protein Coding	O43541	58	GC15P066702	35.2335	CYLD
CYLD	CYLD Lysine 63 Deubiquitinase	Protein Coding	Q9NQC7	60	GC16P050742	35.2242	PROM1
PROM1	Prominin 1	Protein Coding	O43490	60	GC04M015965	35.2045	FGFR1
FGFR1	Fibroblast Growth Factor Receptor 1	Protein Coding	P11362	67	GC08M038400	35.2014	TBP
TBP	TATA-Box Binding Protein	Protein Coding	P20226	61	GC06P170554	35.1984	BLMH
BLMH	Bleomycin Hydrolase	Protein Coding	Q13867	56	GC17M030248	35.192	DNMT1
DNMT1	DNA Methyltransferase 1	Protein Coding	P26358	66	GC19M010133	35.18	JAK2
JAK2	Janus Kinase 2	Protein Coding	O60674	66	GC09P004985	35.1613	CACNA1G
CACNA1G	Calcium Voltage-Gated Channel Subunit Alpha1 G	Protein Coding	O43497	61	GC17P175927	34.8661	CXCR4
CXCR4	C-X-C Motif Chemokine Receptor 4	Protein Coding	P61073	65	GC02M136114	34.8361	SLC12A1
SLC12A1	Solute Carrier Family 12 Member 1	Protein Coding	Q13621	60	GC15P210564	34.7925	REN
REN	Renin	Protein Coding	P00797	61	GC01M204154	34.7349	NEFH
NEFH	Neurofilament Heavy Chain	Protein Coding	P12036	57	GC22P029480	34.7314	SERPINE1
SERPINE1	Serpin Family E Member 1	Protein Coding	P05121	63	GC07P115646	34.6566	MAP2K1
MAP2K1	Mitogen-Activated Protein Kinase Kinase 1	Protein Coding	Q02750	67	GC15P066386	34.6355	SH2D1A
SH2D1A	SH2 Domain Containing 1A	Protein Coding	O60880	59	GC0XP124227	34.6196	SLC6A4
SLC6A4	Solute Carrier Family 6 Member 4	Protein Coding	P31645	60	GC17M030194	34.6141	BCL2
BCL2	BCL2 Apoptosis Regulator	Protein Coding	P10415	64	GC18M063123	34.6126	PRKAR1B
PRKAR1B	Protein Kinase CAMP-Dependent Type I Regulatory Subunit Beta	Protein Coding	P31321	60	GC07M000549	34.6004	IL23R
IL23R	Interleukin 23 Receptor	Protein Coding	Q5VWK5	56	GC01P067138	34.5918	HSPG2
HSPG2	Heparan Sulfate Proteoglycan 2	Protein Coding	P98160	60	GC01M021822	34.5842	CREBBP
CREBBP	CREB Binding Lysine Acetyltransferase	Protein Coding	Q92793	67	GC16M055329	34.5159	ALPL
ALPL	Alkaline Phosphatase, Biomineralization Associated	Protein Coding	P05186	63	GC01P021508	34.5075	HMBS
HMBS	Hydroxymethylbilane Synthase	Protein Coding	P08397	57	GC11P119084	34.5074	CASP8
CASP8	Caspase 8	Protein Coding	Q14790	64	GC02P201233	34.4837	RNASEH2A
RNASEH2A	Ribonuclease H2 Subunit A	Protein Coding	O75792	55	GC19P171060	34.4396	MT-CYB
MT-CYB	Mitochondrially Encoded Cytochrome B	Protein Coding	P00156	45	GCMTP014749	34.4078	VPS13C
VPS13C	Vacuolar Protein Sorting 13 Homolog C	Protein Coding	Q709C8	45	GC15M061852	34.3911	PRRT2
PRRT2	Proline Rich Transmembrane Protein 2	Protein Coding	Q7Z6L0	52	GC16P029811	34.3836	FASLG
FASLG	Fas Ligand	Protein Coding	P48023	60	GC01P172659	34.3307	CRB1
CRB1	Crumbs Cell Polarity Complex Component 1	Protein Coding	P82279	54	GC01P197208	34.2477	MMP1
MMP1	Matrix Metallopeptidase 1	Protein Coding	P03956	63	GC11M146793	34.2407	LOC106099062
LOC106099062	HBB Recombination Region	Functional Element		10	GC11P024919	34.2292	BIN1
BIN1	Bridging Integrator 1	Protein Coding	O00499	59	GC02M127048	34.2167	AGT
AGT	Angiotensinogen	Protein Coding	P01019	62	GC01M230690	34.1842	HNF1B
HNF1B	HNF1 Homeobox B	Protein Coding	P35680	55	GC17M037686	34.1646	MIRLET7I
MIRLET7I	MicroRNA Let-7i	RNA Gene		30	GC12P087194	34.1323	GM2A
GM2A	Ganglioside GM2 Activator	Protein Coding	P17900	54	GC05P151212	34.098	COL4A4
COL4A4	Collagen Type IV Alpha 4 Chain	Protein Coding	P53420	56	GC02M226973	34.0683	DLD
DLD	Dihydrolipoamide Dehydrogenase	Protein Coding	P09622	62	GC07P115834	34.0536	IL18
IL18	Interleukin 18	Protein Coding	Q14116	56	GC11M112143	34.0186	MMP2
MMP2	Matrix Metallopeptidase 2	Protein Coding	P08253	66	GC16P137330	33.9862	S100B
S100B	S100 Calcium Binding Protein B	Protein Coding	P04271	58	GC21M055662	33.9763	CDKN2A
CDKN2A	Cyclin Dependent Kinase Inhibitor 2A	Protein Coding	Q8N726	63	GC09M021967	33.9743	MTR
MTR	5-Methyltetrahydrofolate-Homocysteine Methyltransferase	Protein Coding	Q99707	59	GC01P236795	33.9337	SERPINA3
SERPINA3	Serpin Family A Member 3	Protein Coding	P01011	57	GC14P094612	33.9085	RPE65
RPE65	Retinoid Isomerohydrolase RPE65	Protein Coding	Q16518	57	GC01M068428	33.834	PEX7
PEX7	Peroxisomal Biogenesis Factor 7	Protein Coding	O00628	55	GC06P136822	33.8302	XIST
XIST	X Inactive Specific Transcript	RNA Gene		30	GC0XM073820	33.8022	BRCA2
BRCA2	BRCA2 DNA Repair Associated	Protein Coding	P51587	60	GC13P032315	33.7671	MT-ND4
MT-ND4	Mitochondrially Encoded NADH:Ubiquinone Oxidoreductase Core Subunit 4	Protein Coding	P03905	44	GCMTP010762	33.7654	SLC2A2
SLC2A2	Solute Carrier Family 2 Member 2	Protein Coding	P11168	63	GC03M171024	33.7553	SPATA22
SPATA22	Spermatogenesis Associated 22	Protein Coding	Q8NHS9	48	GC17M003440	33.7344	RNF216
RNF216	Ring Finger Protein 216	Protein Coding	Q9NWF9	54	GC07M005620	33.68	TWNK
TWNK	Twinkle MtDNA Helicase	Protein Coding	Q96RR1	55	GC10P134718	33.6783	ELANE
ELANE	Elastase, Neutrophil Expressed	Protein Coding	P08246	63	GC19P170492	33.6656	CCR5
CCR5	C-C Motif Chemokine Receptor 5	Protein Coding	P51681	59	GC03P069070	33.6361	PTPN22
PTPN22	Protein Tyrosine Phosphatase Non-Receptor Type 22	Protein Coding	Q9Y2R2	58	GC01M113813	33.6067	MYORG
MYORG	Myogenesis Regulating Glycosidase	Protein Coding	Q6NSJ0	47	GC09M034366	33.5465	OPA1
OPA1	OPA1 Mitochondrial Dynamin Like GTPase	Protein Coding	O60313	56	GC03P193594	33.5432	IL2RA
IL2RA	Interleukin 2 Receptor Subunit Alpha	Protein Coding	P01589	63	GC10M006010	33.5403	ICAM1
ICAM1	Intercellular Adhesion Molecule 1	Protein Coding	P05362	62	GC19P170923	33.4099	STING1
STING1	Stimulator Of Interferon Response CGAMP Interactor 1	Protein Coding	Q86WV6	55	GC05M139510	33.4066	ABCB1
ABCB1	ATP Binding Cassette Subfamily B Member 1	Protein Coding	P08183	64	GC07M087504	33.3936	SCARB2
SCARB2	Scavenger Receptor Class B Member 2	Protein Coding	Q14108	57	GC04M076158	33.3226	ENO3
ENO3	Enolase 3	Protein Coding	P13929	60	GC17P004948	33.3034	GNAS
GNAS	GNAS Complex Locus	Protein Coding	P84996	63	GC20P058839	33.2896	THAP1
THAP1	THAP Domain Containing 1	Protein Coding	Q9NVV9	49	GC08M042836	33.2804	PNKD
PNKD	PNKD Metallo-Beta-Lactamase Domain Containing	Protein Coding	Q8N490	54	GC02P218270	33.201	COPA
COPA	Coat Protein Complex I Subunit Alpha	Protein Coding	P53621	54	GC01M160288	33.1334	SNCAIP
SNCAIP	Synuclein Alpha Interacting Protein	Protein Coding	Q9Y6H5	56	GC05P122311	33.0821	DMD
DMD	Dystrophin	Protein Coding	P11532	57	GC0XM031097	33.0471	MIR128-1
MIR128-1	MicroRNA 128-1	RNA Gene		27	GC02P135665	33.0136	G6PD
G6PD	Glucose-6-Phosphate Dehydrogenase	Protein Coding	P11413	63	GC0XM154638	33.0099	AXL
AXL	AXL Receptor Tyrosine Kinase	Protein Coding	P30530	65	GC19P041219	32.909	CD40LG
CD40LG	CD40 Ligand	Protein Coding	P29965	62	GC0XP136649	32.8843	NCSTN
NCSTN	Nicastrin	Protein Coding	Q92542	61	GC01P160343	32.8832	HNRNPA1
HNRNPA1	Heterogeneous Nuclear Ribonucleoprotein A1	Protein Coding	P09651	60	GC12P054280	32.8573	CLCN2
CLCN2	Chloride Voltage-Gated Channel 2	Protein Coding	P51788	56	GC03M184346	32.8114	RUNX2
RUNX2	RUNX Family Transcription Factor 2	Protein Coding	Q13950	60	GC06P199724	32.8093	SGCE
SGCE	Sarcoglycan Epsilon	Protein Coding	O43556	54	GC07M094524	32.8067	PDCD1
PDCD1	Programmed Cell Death 1	Protein Coding	Q15116	60	GC02M241849	32.7593	CD40
CD40	CD40 Molecule	Protein Coding	P25942	63	GC20P046118	32.7499	CDKN2B-AS1
CDKN2B-AS1	CDKN2B And CDKN2A Antisense Cis And Trans Regulatory RNA 1	RNA Gene		32	GC09P021994	32.7406	HLA-DQA1
HLA-DQA1	Major Histocompatibility Complex, Class II, DQ Alpha 1	Protein Coding	P01909	55	GC06P199557	32.6736	CACNA1A
CACNA1A	Calcium Voltage-Gated Channel Subunit Alpha1 A	Protein Coding	O00555	60	GC19M013206	32.6571	ADA
ADA	Adenosine Deaminase	Protein Coding	P00813	64	GC20M044620	32.6273	ITPR1
ITPR1	Inositol 1,4,5-Trisphosphate Receptor Type 1	Protein Coding	Q14643	61	GC03P004512	32.6158	SDHA
SDHA	Succinate Dehydrogenase Complex Flavoprotein Subunit A	Protein Coding	P31040	60	GC05P000254	32.6157	NPHP4
NPHP4	Nephrocystin 4	Protein Coding	O75161	51	GC01M039783	32.5916	IL4
IL4	Interleukin 4	Protein Coding	P05112	59	GC05P132673	32.5188	TMEM67
TMEM67	Transmembrane Protein 67	Protein Coding	Q5HYA8	51	GC08P093754	32.4792	NOS2
NOS2	Nitric Oxide Synthase 2	Protein Coding	P35228	61	GC17M027756	32.4697	SPTLC1
SPTLC1	Serine Palmitoyltransferase Long Chain Base Subunit 1	Protein Coding	O15269	59	GC09M133501	32.4401	NDUFS4
NDUFS4	NADH:Ubiquinone Oxidoreductase Subunit S4	Protein Coding	O43181	55	GC05P053560	32.44	CCNF
CCNF	Cyclin F	Protein Coding	P41002	52	GC16P002429	32.4199	NFAT5
NFAT5	Nuclear Factor Of Activated T Cells 5	Protein Coding	O94916	52	GC16P069565	32.4185	FN1
FN1	Fibronectin 1	Protein Coding	P02751	63	GC02M215360	32.4112	SIRT1
SIRT1	Sirtuin 1	Protein Coding	Q96EB6	62	GC10P067884	32.3831	LRP6
LRP6	LDL Receptor Related Protein 6	Protein Coding	O75581	59	GC12M038973	32.3444	SETX
SETX	Senataxin	Protein Coding	Q7Z333	52	GC09M132261	32.3034	MYH7
MYH7	Myosin Heavy Chain 7	Protein Coding	P12883	60	GC14M023412	32.2815	WFS1
WFS1	Wolframin ER Transmembrane Glycoprotein	Protein Coding	O76024	58	GC04P006269	32.2519	SNAP25
SNAP25	Synaptosome Associated Protein 25	Protein Coding	P60880	61	GC20P012553	32.2133	PIK3R1
PIK3R1	Phosphoinositide-3-Kinase Regulatory Subunit 1	Protein Coding	P27986	64	GC05P068215	32.2047	NPHP1
NPHP1	Nephrocystin 1	Protein Coding	O15259	54	GC02M110122	32.2042	SPR
SPR	Sepiapterin Reductase	Protein Coding	P35270	62	GC02P072887	32.183	DHCR24
DHCR24	24-Dehydrocholesterol Reductase	Protein Coding	Q15392	57	GC01M054849	32.1198	MIR181C
MIR181C	MicroRNA 181c	RNA Gene		29	GC19P171108	32.1182	EIF2AK4
EIF2AK4	Eukaryotic Translation Initiation Factor 2 Alpha Kinase 4	Protein Coding	Q9P2K8	57	GC15P039934	32.115	LEP
LEP	Leptin	Protein Coding	P41159	58	GC07P128241	32.1096	PICALM
PICALM	Phosphatidylinositol Binding Clathrin Assembly Protein	Protein Coding	Q13492	57	GC11M085957	32.1063	JAM2
JAM2	Junctional Adhesion Molecule 2	Protein Coding	P57087	53	GC21P025639	32.0488	MVK
MVK	Mevalonate Kinase	Protein Coding	Q03426	60	GC12P109573	32.0076	MYO5B
MYO5B	Myosin VB	Protein Coding	Q9ULV0	54	GC18M049822	31.9236	B2M
B2M	Beta-2-Microglobulin	Protein Coding	P61769	62	GC15P044711	31.917	APOL1
APOL1	Apolipoprotein L1	Protein Coding	O14791	56	GC22P036253	31.9059	RNASET2
RNASET2	Ribonuclease T2	Protein Coding	O00584	56	GC06M166924	31.8744	TG
TG	Thyroglobulin	Protein Coding	P01266	56	GC08P132866	31.8295	PRPS1
PRPS1	Phosphoribosyl Pyrophosphate Synthetase 1	Protein Coding	P60891	58	GC0XP107628	31.8219	AGTR1
AGTR1	Angiotensin II Receptor Type 1	Protein Coding	P30556	64	GC03P148697	31.8095	IGF1R
IGF1R	Insulin Like Growth Factor 1 Receptor	Protein Coding	P08069	68	GC15P098648	31.7997	TNFSF11
TNFSF11	TNF Superfamily Member 11	Protein Coding	O14788	61	GC13P042562	31.7864	GJA1
GJA1	Gap Junction Protein Alpha 1	Protein Coding	P17302	63	GC06P200587	31.7728	ELOVL4
ELOVL4	ELOVL Fatty Acid Elongase 4	Protein Coding	Q9GZR5	57	GC06M079914	31.7672	TGFBR2
TGFBR2	Transforming Growth Factor Beta Receptor 2	Protein Coding	P37173	65	GC03P031087	31.7268	PRKRA
PRKRA	Protein Activator Of Interferon Induced Protein Kinase EIF2AK2	Protein Coding	O75569	53	GC02M178431	31.7235	PAX2
PAX2	Paired Box 2	Protein Coding	Q02962	58	GC10P100735	31.718	F5
F5	Coagulation Factor V	Protein Coding	P12259	59	GC01M169511	31.71	GYG1
GYG1	Glycogenin 1	Protein Coding	P46976	58	GC03P148991	31.6864	IFT140
IFT140	Intraflagellar Transport 140	Protein Coding	Q96RY7	52	GC16M055117	31.6173	KIF1A
KIF1A	Kinesin Family Member 1A	Protein Coding	Q12756	55	GC02M240713	31.5996	GYS2
GYS2	Glycogen Synthase 2	Protein Coding	P54840	57	GC12M039161	31.5776	PLD3
PLD3	Phospholipase D Family Member 3	Protein Coding	Q8IV08	53	GC19P040348	31.554	MT-CO1
MT-CO1	Mitochondrially Encoded Cytochrome C Oxidase I	Protein Coding	P00395	47	GCMTP005906	31.5395	CR1
CR1	Complement C3b/C4b Receptor 1 (Knops Blood Group)	Protein Coding	P17927	57	GC01P207496	31.5184	RELN
RELN	Reelin	Protein Coding	P78509	56	GC07M103471	31.5098	HIF1A
HIF1A	Hypoxia Inducible Factor 1 Subunit Alpha	Protein Coding	Q16665	62	GC14P061695	31.472	CASR
CASR	Calcium Sensing Receptor	Protein Coding	P41180	63	GC03P122183	31.4397	CLCN1
CLCN1	Chloride Voltage-Gated Channel 1	Protein Coding	P35523	55	GC07P143316	31.4297	MIR125A
MIR125A	MicroRNA 125a	RNA Gene		29	GC19P172108	31.4056	SDHB
SDHB	Succinate Dehydrogenase Complex Iron Sulfur Subunit B	Protein Coding	P21912	61	GC01M040972	31.3704	BACE1-AS
BACE1-AS	BACE1 Antisense RNA	RNA Gene		22	GC11P131689	31.251	MMP3
MMP3	Matrix Metallopeptidase 3	Protein Coding	P08254	62	GC11M102835	31.1456	ACE2
ACE2	Angiotensin Converting Enzyme 2	Protein Coding	Q9BYF1	61	GC0XM015494	31.1278	ALDOA
ALDOA	Aldolase, Fructose-Bisphosphate A	Protein Coding	P04075	61	GC16P030064	31.1238	NTRK2
NTRK2	Neurotrophic Receptor Tyrosine Kinase 2	Protein Coding	Q16620	66	GC09P084668	31.1197	WT1
WT1	WT1 Transcription Factor	Protein Coding	P19544	60	GC11M032365	31.0715	SLC22A5
SLC22A5	Solute Carrier Family 22 Member 5	Protein Coding	O76082	59	GC05P132369	31.0564	NEK8
NEK8	NIMA Related Kinase 8	Protein Coding	Q86SG6	51	GC17P028725	31.0168	GIGYF2
GIGYF2	GRB10 Interacting GYF Protein 2	Protein Coding	Q6Y7W6	51	GC02P235848	30.9869	WDR19
WDR19	WD Repeat Domain 19	Protein Coding	Q8NEZ3	50	GC04P040613	30.8868	PRKAR1A
PRKAR1A	Protein Kinase CAMP-Dependent Type I Regulatory Subunit Alpha	Protein Coding	P10644	63	GC17P176252	30.8741	HBA2
HBA2	Hemoglobin Subunit Alpha 2	Protein Coding	P69905	52	GC16P135864	30.7962	SAMD9L
SAMD9L	Sterile Alpha Motif Domain Containing 9 Like	Protein Coding	Q8IVG5	47	GC07M093130	30.7513	TBX5
TBX5	T-Box Transcription Factor 5	Protein Coding	Q99593	56	GC12M114353	30.7392	IRAK4
IRAK4	Interleukin 1 Receptor Associated Kinase 4	Protein Coding	Q9NWZ3	61	GC12P043758	30.7212	RAF1
RAF1	Raf-1 Proto-Oncogene, Serine/Threonine Kinase	Protein Coding	P04049	67	GC03M012583	30.6964	PDK3
PDK3	Pyruvate Dehydrogenase Kinase 3	Protein Coding	Q15120	58	GC0XP024465	30.6944	LDHA
LDHA	Lactate Dehydrogenase A	Protein Coding	P00338	63	GC11P018394	30.6545	XRCC1
XRCC1	X-Ray Repair Cross Complementing 1	Protein Coding	P18887	57	GC19M043543	30.5939	GRIN2B
GRIN2B	Glutamate Ionotropic Receptor NMDA Type Subunit 2B	Protein Coding	Q13224	65	GC12M013437	30.589	TF
TF	Transferrin	Protein Coding	P02787	64	GC03P145212	30.566	ALMS1
ALMS1	ALMS1 Centrosome And Basal Body Associated Protein	Protein Coding	Q8TCU4	51	GC02P073385	30.4897	SAMD9
SAMD9	Sterile Alpha Motif Domain Containing 9	Protein Coding	Q5K651	48	GC07M093099	30.4789	MAOA
MAOA	Monoamine Oxidase A	Protein Coding	P21397	61	GC0XP043654	30.4779	MYH9
MYH9	Myosin Heavy Chain 9	Protein Coding	P35579	60	GC22M036281	30.4607	NPHP3
NPHP3	Nephrocystin 3	Protein Coding	Q7Z494	51	GC03M132878	30.4532	IL2
IL2	Interleukin 2	Protein Coding	P60568	58	GC04M122451	30.4338	LYST
LYST	Lysosomal Trafficking Regulator	Protein Coding	Q99698	49	GC01M235661	30.429	CHI3L1
CHI3L1	Chitinase 3 Like 1	Protein Coding	P36222	58	GC01M203179	30.252	SERPINF1
SERPINF1	Serpin Family F Member 1	Protein Coding	P36955	57	GC17P001761	30.2468	CD36
CD36	CD36 Molecule (CD36 Blood Group)	Protein Coding	P16671	63	GC07P080369	30.205	NFKBIA
NFKBIA	NFKB Inhibitor Alpha	Protein Coding	P25963	63	GC14M035401	30.1944	CCR2
CCR2	C-C Motif Chemokine Receptor 2	Protein Coding	P41597	58	GC03P069069	30.1673	EDN3
EDN3	Endothelin 3	Protein Coding	P14138	59	GC20P059300	30.1671	IDE
IDE	Insulin Degrading Enzyme	Protein Coding	P14735	60	GC10M092451	30.1625	COL4A5
COL4A5	Collagen Type IV Alpha 5 Chain	Protein Coding	P29400	56	GC0XP108439	30.1545	MPV17
MPV17	Mitochondrial Inner Membrane Protein MPV17	Protein Coding	P39210	52	GC02M027309	30.1253	HARS1
HARS1	Histidyl-TRNA Synthetase 1	Protein Coding	P12081	55	GC05M140673	30.0938	ECE1
ECE1	Endothelin Converting Enzyme 1	Protein Coding	P42892	61	GC01M021217	30.0704	ENPP1
ENPP1	Ectonucleotide Pyrophosphatase/Phosphodiesterase 1	Protein Coding	P22413	63	GC06P200743	30.0509	NCF1
NCF1	Neutrophil Cytosolic Factor 1	Protein Coding	P14598	59	GC07P074773	30.041	MT-CO3
MT-CO3	Mitochondrially Encoded Cytochrome C Oxidase III	Protein Coding	P00414	45	GCMTP009209	29.9817	RUNX1
RUNX1	RUNX Family Transcription Factor 1	Protein Coding	Q01196	61	GC21M034787	29.9321	ALG8
ALG8	ALG8 Alpha-1,3-Glucosyltransferase	Protein Coding	Q9BVK2	55	GC11M146559	29.8644	ACTB
ACTB	Actin Beta	Protein Coding	P60709	63	GC07M005984	29.8469	CRB2
CRB2	Crumbs Cell Polarity Complex Component 2	Protein Coding	Q5IJ48	52	GC09P160551	29.7858	SLC25A4
SLC25A4	Solute Carrier Family 25 Member 4	Protein Coding	P12235	60	GC04P185143	29.7737	DNMT3A
DNMT3A	DNA Methyltransferase 3 Alpha	Protein Coding	Q9Y6K1	65	GC02M025228	29.6956	TUBB4A
TUBB4A	Tubulin Beta 4A Class IVa	Protein Coding	P04350	59	GC19M115497	29.6523	POLR3B
POLR3B	RNA Polymerase III Subunit B	Protein Coding	Q9NW08	55	GC12P106357	29.6226	SPAST
SPAST	Spastin	Protein Coding	Q9UBP0	54	GC02P032063	29.5748	EDN1
EDN1	Endothelin 1	Protein Coding	P05305	61	GC06P020988	29.5376	IL12B
IL12B	Interleukin 12B	Protein Coding	P29460	56	GC05M159314	29.5171	SAG
SAG	S-Antigen Visual Arrestin	Protein Coding	P10523	57	GC02P235883	29.5109	IL17A
IL17A	Interleukin 17A	Protein Coding	Q16552	55	GC06P052186	29.5023	NR3C1
NR3C1	Nuclear Receptor Subfamily 3 Group C Member 1	Protein Coding	P04150	61	GC05M143277	29.4615	TTC21B
TTC21B	Tetratricopeptide Repeat Domain 21B	Protein Coding	Q7Z4L5	51	GC02M165905	29.4033	BAX
BAX	BCL2 Associated X, Apoptosis Regulator	Protein Coding	Q07812	63	GC19P048954	29.3715	PIK3CD
PIK3CD	Phosphatidylinositol-4,5-Bisphosphate 3-Kinase Catalytic Subunit Delta	Protein Coding	O00329	66	GC01P091801	29.3637	RIPK1
RIPK1	Receptor Interacting Serine/Threonine Kinase 1	Protein Coding	Q13546	63	GC06P020581	29.3441	CDC42
CDC42	Cell Division Cycle 42	Protein Coding	P60953	62	GC01P022052	29.3287	FLNB
FLNB	Filamin B	Protein Coding	O75369	60	GC03P058008	29.3233	IKBKG
IKBKG	Inhibitor Of Nuclear Factor Kappa B Kinase Regulatory Subunit Gamma	Protein Coding	Q9Y6K9	60	GC0XP154541	29.3177	TK2
TK2	Thymidine Kinase 2	Protein Coding	O00142	54	GC16M066508	29.2954	FGFR2
FGFR2	Fibroblast Growth Factor Receptor 2	Protein Coding	P21802	67	GC10M121478	29.2932	BMP4
BMP4	Bone Morphogenetic Protein 4	Protein Coding	P12644	61	GC14M053949	29.2836	GJC2
GJC2	Gap Junction Protein Gamma 2	Protein Coding	Q5T442	53	GC01P234327	29.2605	TUBB3
TUBB3	Tubulin Beta 3 Class III	Protein Coding	Q13509	63	GC16P138730	29.2557	SOD2
SOD2	Superoxide Dismutase 2	Protein Coding	P04179	60	GC06M159669	29.2446	LBR
LBR	Lamin B Receptor	Protein Coding	Q14739	58	GC01M230908	29.2342	NLRP12
NLRP12	NLR Family Pyrin Domain Containing 12	Protein Coding	P59046	54	GC19M116775	29.2216	LMX1B
LMX1B	LIM Homeobox Transcription Factor 1 Beta	Protein Coding	O60663	55	GC09P160759	29.2052	CAV1
CAV1	Caveolin 1	Protein Coding	Q03135	61	GC07P116524	29.2043	OFD1
OFD1	OFD1 Centriole And Centriolar Satellite Protein	Protein Coding	O75665	54	GC0XP013714	29.2005	BSND
BSND	Barttin CLCNK Type Accessory Subunit Beta	Protein Coding	Q8WZ55	52	GC01P054998	29.1994	SLC5A7
SLC5A7	Solute Carrier Family 5 Member 7	Protein Coding	Q9GZV3	55	GC02P107969	29.1814	CRYAB
CRYAB	Crystallin Alpha B	Protein Coding	P02511	58	GC11M111908	29.1814	MIR197
MIR197	MicroRNA 197	RNA Gene		29	GC01P109598	29.1768	CACNA1F
CACNA1F	Calcium Voltage-Gated Channel Subunit Alpha1 F	Protein Coding	O60840	55	GC0XM049205	29.1584	HBA1
HBA1	Hemoglobin Subunit Alpha 1	Protein Coding	P69905	56	GC16P135863	29.1509	KARS1
KARS1	Lysyl-TRNA Synthetase 1	Protein Coding	Q15046	57	GC16M076765	29.1316	GCDH
GCDH	Glutaryl-CoA Dehydrogenase	Protein Coding	Q92947	57	GC19P012891	29.1304	TUG1
TUG1	Taurine Up-Regulated 1	Protein Coding	A0A6I8PU40	33	GC22P030969	29.1231	NEU1
NEU1	Neuraminidase 1	Protein Coding	Q99519	58	GC06M031857	29.1185	INVS
INVS	Inversin	Protein Coding	Q9Y283	56	GC09P159959	29.112	IKBKB
IKBKB	Inhibitor Of Nuclear Factor Kappa B Kinase Subunit Beta	Protein Coding	O14920	66	GC08P042271	29.0747	VCAN
VCAN	Versican	Protein Coding	P13611	58	GC05P083471	29.0196	L1CAM
L1CAM	L1 Cell Adhesion Molecule	Protein Coding	P32004	60	GC0XM153864	29.0088	COL4A3
COL4A3	Collagen Type IV Alpha 3 Chain	Protein Coding	Q01955	57	GC02P227164	29.0036	RRM2B
RRM2B	Ribonucleotide Reductase Regulatory TP53 Inducible Subunit M2B	Protein Coding	Q7LG56	61	GC08M102204	28.9918	UNC13D
UNC13D	Unc-13 Homolog D	Protein Coding	Q70J99	55	GC17M075827	28.9704	VLDLR
VLDLR	Very Low Density Lipoprotein Receptor	Protein Coding	P98155	61	GC09P002611	28.9683	HMGCR
HMGCR	3-Hydroxy-3-Methylglutaryl-CoA Reductase	Protein Coding	P04035	60	GC05P075336	28.9098	ADAMTS13
ADAMTS13	ADAM Metallopeptidase With Thrombospondin Type 1 Motif 13	Protein Coding	Q76LX8	60	GC09P133414	28.8836	SYP
SYP	Synaptophysin	Protein Coding	P08247	58	GC0XM049187	28.8758	EZH2
EZH2	Enhancer Of Zeste 2 Polycomb Repressive Complex 2 Subunit	Protein Coding	Q15910	66	GC07M148807	28.865	SUMF1
SUMF1	Sulfatase Modifying Factor 1	Protein Coding	Q8NBK3	54	GC03M003700	28.8534	MALAT1
MALAT1	Metastasis Associated Lung Adenocarcinoma Transcript 1	RNA Gene		32	GC11P129900	28.844	MIR132
MIR132	MicroRNA 132	RNA Gene		30	GC17M002049	28.8398	SLC12A6
SLC12A6	Solute Carrier Family 12 Member 6	Protein Coding	Q9UHW9	59	GC15M034229	28.8333	CTSB
CTSB	Cathepsin B	Protein Coding	P07858	63	GC08M011842	28.8327	COL11A1
COL11A1	Collagen Type XI Alpha 1 Chain	Protein Coding	P12107	55	GC01M102876	28.8032	SLC12A3
SLC12A3	Solute Carrier Family 12 Member 3	Protein Coding	P55017	60	GC16P056865	28.8	LIPC
LIPC	Lipase C, Hepatic Type	Protein Coding	P11150	58	GC15P058410	28.7996	ERCC2
ERCC2	ERCC Excision Repair 2, TFIIH Core Complex Helicase Subunit	Protein Coding	P18074	61	GC19M045349	28.7957	FLNC
FLNC	Filamin C	Protein Coding	Q14315	57	GC07P128830	28.7934	MIR328
MIR328	MicroRNA 328	RNA Gene		29	GC16M076489	28.7922	MT-ND6
MT-ND6	Mitochondrially Encoded NADH:Ubiquinone Oxidoreductase Core Subunit 6	Protein Coding	P03923	44	GCMTM014151	28.7905	MAP2K2
MAP2K2	Mitogen-Activated Protein Kinase Kinase 2	Protein Coding	P36507	67	GC19M004090	28.7678	BACE2
BACE2	Beta-Secretase 2	Protein Coding	Q9Y5Z0	54	GC21P041168	28.7508	CC2D2A
CC2D2A	Coiled-Coil And C2 Domain Containing 2A	Protein Coding	Q9P2K1	51	GC04P034320	28.7252	MIR140
MIR140	MicroRNA 140	RNA Gene		32	GC16P137781	28.7249	NEK1
NEK1	NIMA Related Kinase 1	Protein Coding	Q96PY6	55	GC04M169393	28.7168	NRG1
NRG1	Neuregulin 1	Protein Coding	Q02297	60	GC08P031639	28.6949	FADD
FADD	Fas Associated Via Death Domain	Protein Coding	Q13158	58	GC11P070203	28.6328	BEST1
BEST1	Bestrophin 1	Protein Coding	O76090	55	GC11P061949	28.6202	CWC27
CWC27	CWC27 Spliceosome Associated Cyclophilin	Protein Coding	Q6UX04	51	GC05P064770	28.5941	BAG3
BAG3	BAG Cochaperone 3	Protein Coding	O95817	55	GC10P135309	28.5002	PPARGC1A
PPARGC1A	PPARG Coactivator 1 Alpha	Protein Coding	Q9UBK2	60	GC04M023755	28.4677	MKS1
MKS1	MKS Transition Zone Complex Subunit 1	Protein Coding	Q9NXB0	52	GC17M058205	28.3912	EIF2AK2
EIF2AK2	Eukaryotic Translation Initiation Factor 2 Alpha Kinase 2	Protein Coding	P19525	62	GC02M037099	28.3476	DSP
DSP	Desmoplakin	Protein Coding	P15924	62	GC06P007541	28.347	PNKP
PNKP	Polynucleotide Kinase 3''-Phosphatase	Protein Coding	Q96T60	58	GC19M116592	28.3423	ACVRL1
ACVRL1	Activin A Receptor Like Type 1	Protein Coding	P37023	63	GC12P051906	28.3227	COQ2
COQ2	Coenzyme Q2, Polyprenyltransferase	Protein Coding	Q96H96	52	GC04M083261	28.3012	GATA4
GATA4	GATA Binding Protein 4	Protein Coding	P43694	61	GC08P011676	28.2924	DNAJB2
DNAJB2	DnaJ Heat Shock Protein Family (Hsp40) Member B2	Protein Coding	P25686	54	GC02P219279	28.2666	MIR511
MIR511	MicroRNA 511	RNA Gene		25	GC10P017845	28.2646	FTL
FTL	Ferritin Light Chain	Protein Coding	P02792	58	GC19P048965	28.2478	CAPN1
CAPN1	Calpain 1	Protein Coding	P07384	62	GC11P129868	28.2346	PRPH2
PRPH2	Peripherin 2	Protein Coding	P23942	51	GC06M115170	28.1647	SFTPC
SFTPC	Surfactant Protein C	Protein Coding	P11686	52	GC08P022156	28.1582	GUSB
GUSB	Glucuronidase Beta	Protein Coding	P08236	61	GC07M065960	28.1532	UBB
UBB	Ubiquitin B	Protein Coding	P0CG47	55	GC17P016380	28.1477	FMR1
FMR1	Fragile X Messenger Ribonucleoprotein 1	Protein Coding	Q06787	56	GC0XP148000	28.1416	SMAD2
SMAD2	SMAD Family Member 2	Protein Coding	Q15796	64	GC18M047809	28.1287	AHI1
AHI1	Abelson Helper Integration Site 1	Protein Coding	Q8N157	52	GC06M135283	28.12	ABL1
ABL1	ABL Proto-Oncogene 1, Non-Receptor Tyrosine Kinase	Protein Coding	P00519	66	GC09P130713	28.0847	SLC25A24
SLC25A24	Solute Carrier Family 25 Member 24	Protein Coding	Q6NUK1	53	GC01M108134	28.0792	MT-CO2
MT-CO2	Mitochondrially Encoded Cytochrome C Oxidase II	Protein Coding	P00403	51	GCMTP007587	28.0562	HK1
HK1	Hexokinase 1	Protein Coding	P19367	63	GC10P069269	28.0454	FBN2
FBN2	Fibrillin 2	Protein Coding	P35556	54	GC05M128257	28.0302	PGAM2
PGAM2	Phosphoglycerate Mutase 2	Protein Coding	P15259	55	GC07M044062	28.0197	PHOX2B
PHOX2B	Paired Like Homeobox 2B	Protein Coding	Q99453	56	GC04M041746	28.0043	CD274
CD274	CD274 Molecule	Protein Coding	Q9NZQ7	58	GC09P005450	28.0031	KCNJ1
KCNJ1	Potassium Inwardly Rectifying Channel Subfamily J Member 1	Protein Coding	P48048	60	GC11M147217	27.9845	AFG3L2
AFG3L2	AFG3 Like Matrix AAA Peptidase Subunit 2	Protein Coding	Q9Y4W6	57	GC18M012328	27.965	RPGRIP1L
RPGRIP1L	RPGRIP1 Like	Protein Coding	Q68CZ1	52	GC16M057723	27.9636	STIM1
STIM1	Stromal Interaction Molecule 1	Protein Coding	Q13586	62	GC11P024861	27.9356	KL
KL	Klotho	Protein Coding	Q9UEF7	60	GC13P033016	27.9214	HOMER1
HOMER1	Homer Scaffold Protein 1	Protein Coding	Q86YM7	55	GC05M079372	27.8998	IL6R
IL6R	Interleukin 6 Receptor	Protein Coding	P08887	63	GC01P154405	27.8869	MIRLET7C
MIRLET7C	MicroRNA Let-7c	RNA Gene		30	GC21P022529	27.886	WNT1
WNT1	Wnt Family Member 1	Protein Coding	P04628	59	GC12P086651	27.8762	MAPK3
MAPK3	Mitogen-Activated Protein Kinase 3	Protein Coding	P27361	61	GC16M056375	27.876	HADHA
HADHA	Hydroxyacyl-CoA Dehydrogenase Trifunctional Multienzyme Complex Subunit Alpha	Protein Coding	P40939	58	GC02M026190	27.862	HEPACAM
HEPACAM	Hepatic And Glial Cell Adhesion Molecule	Protein Coding	Q14CZ8	52	GC11M124919	27.8402	CYP46A1
CYP46A1	Cytochrome P450 Family 46 Subfamily A Member 1	Protein Coding	Q9Y6A2	55	GC14P099684	27.8358	GAPDH
GAPDH	Glyceraldehyde-3-Phosphate Dehydrogenase	Protein Coding	P04406	64	GC12P085713	27.8012	MYC
MYC	MYC Proto-Oncogene, BHLH Transcription Factor	Protein Coding	P01106	65	GC08P127735	27.791	APOC3
APOC3	Apolipoprotein C3	Protein Coding	P02656	57	GC11P131648	27.7542	NLRC4
NLRC4	NLR Family CARD Domain Containing 4	Protein Coding	Q9NPP4	56	GC02M032224	27.7538	TGFB2
TGFB2	Transforming Growth Factor Beta 2	Protein Coding	P61812	63	GC01P218345	27.7418	RELA
RELA	RELA Proto-Oncogene, NF-KB Subunit	Protein Coding	Q04206	64	GC11M065653	27.7197	ATL1
ATL1	Atlastin GTPase 1	Protein Coding	Q8WXF7	52	GC14P050532	27.7074	ATRX
ATRX	ATRX Chromatin Remodeler	Protein Coding	P46100	58	GC0XM077504	27.6975	MBL2
MBL2	Mannose Binding Lectin 2	Protein Coding	P11226	59	GC10M052760	27.6592	CYCS
CYCS	Cytochrome C, Somatic	Protein Coding	P99999	59	GC07M025118	27.6587	HSPA5
HSPA5	Heat Shock Protein Family A (Hsp70) Member 5	Protein Coding	P11021	61	GC09M125234	27.6443	ABCB4
ABCB4	ATP Binding Cassette Subfamily B Member 4	Protein Coding	P21439	59	GC07M087365	27.6233	HDAC6
HDAC6	Histone Deacetylase 6	Protein Coding	Q9UBN7	66	GC0XP048801	27.5501	PEX1
PEX1	Peroxisomal Biogenesis Factor 1	Protein Coding	O43933	57	GC07M092487	27.5457	ZFYVE26
ZFYVE26	Zinc Finger FYVE-Type Containing 26	Protein Coding	Q68DK2	51	GC14M067727	27.542	HPRT1
HPRT1	Hypoxanthine Phosphoribosyltransferase 1	Protein Coding	P00492	60	GC0XP134460	27.5143	KCNH2
KCNH2	Potassium Voltage-Gated Channel Subfamily H Member 2	Protein Coding	Q12809	63	GC07M150944	27.507	RBP4
RBP4	Retinol Binding Protein 4	Protein Coding	P02753	57	GC10M093591	27.4897	SYK
SYK	Spleen Associated Tyrosine Kinase	Protein Coding	P43405	64	GC09P159630	27.489	SPG7
SPG7	SPG7 Matrix AAA Peptidase Subunit, Paraplegin	Protein Coding	Q9UQ90	56	GC16P138704	27.486	CDH23
CDH23	Cadherin Related 23	Protein Coding	Q9H251	55	GC10P071396	27.4755	F11
F11	Coagulation Factor XI	Protein Coding	P03951	59	GC04P186488	27.4722	DKK1
DKK1	Dickkopf Wnt Signaling Pathway Inhibitor 1	Protein Coding	O94907	56	GC10P052314	27.4652	COX10
COX10	Cytochrome C Oxidase Assembly Factor Heme A:Farnesyltransferase COX10	Protein Coding	Q12887	55	GC17P014069	27.4224	GP1BA
GP1BA	Glycoprotein Ib Platelet Subunit Alpha	Protein Coding	P07359	59	GC17P004932	27.4155	MIR17
MIR17	MicroRNA 17	RNA Gene		28	GC13P091350	27.405	ABCC8
ABCC8	ATP Binding Cassette Subfamily C Member 8	Protein Coding	Q09428	58	GC11M017392	27.403	ELN
ELN	Elastin	Protein Coding	P15502	55	GC07P074027	27.3856	COL5A1
COL5A1	Collagen Type V Alpha 1 Chain	Protein Coding	P20908	59	GC09P134641	27.3726	UNC5C
UNC5C	Unc-5 Netrin Receptor C	Protein Coding	O95185	49	GC04M095162	27.3706	PSTPIP1
PSTPIP1	Proline-Serine-Threonine Phosphatase Interacting Protein 1	Protein Coding	O43586	55	GC15P076993	27.3288	MT-TL1
MT-TL1	Mitochondrially Encoded TRNA-Leu (UUA/G) 1	RNA Gene		25	GCMTP003232	27.3215	ACTA1
ACTA1	Actin Alpha 1, Skeletal Muscle	Protein Coding	P68133	60	GC01M231082	27.2875	DYRK1A
DYRK1A	Dual Specificity Tyrosine Phosphorylation Regulated Kinase 1A	Protein Coding	Q13627	63	GC21P037365	27.2463	CCL5
CCL5	C-C Motif Chemokine Ligand 5	Protein Coding	P13501	56	GC17M035871	27.2165	TGFBR1
TGFBR1	Transforming Growth Factor Beta Receptor 1	Protein Coding	P36897	66	GC09P159927	27.1852	CPT2
CPT2	Carnitine Palmitoyltransferase 2	Protein Coding	P23786	62	GC01P053196	27.18	PTPRC
PTPRC	Protein Tyrosine Phosphatase Receptor Type C	Protein Coding	P08575	64	GC01P198607	27.146	ADA2
ADA2	Adenosine Deaminase 2	Protein Coding	Q9NZK5	53	GC22M090116	27.1392	CAT
CAT	Catalase	Protein Coding	P04040	63	GC11P034460	27.1388	PVT1
PVT1	Pvt1 Oncogene	RNA Gene		32	GC08P128542	27.1371	PNPLA3
PNPLA3	Patatin Like Domain 3, 1-Acylglycerol-3-Phosphate O-Acyltransferase	Protein Coding	Q9NST1	54	GC22P043923	27.136	C10orf55
C10orf55	Chromosome 10 Putative Open Reading Frame 55	RNA Gene	Q5SWW7	36	GC10M074481	27.1236	ATP2C1
ATP2C1	ATPase Secretory Pathway Ca2+ Transporting 1	Protein Coding	P98194	55	GC03P130850	27.1154	GSTP1
GSTP1	Glutathione S-Transferase Pi 1	Protein Coding	P09211	63	GC11P067583	27.0836	MIR223
MIR223	MicroRNA 223	RNA Gene		30	GC0XP066018	27.0811	ATG16L1
ATG16L1	Autophagy Related 16 Like 1	Protein Coding	Q676U5	55	GC02P235872	27.0596	ABCG8
ABCG8	ATP Binding Cassette Subfamily G Member 8	Protein Coding	Q9H221	54	GC02P046036	27.0523	KMT2D
KMT2D	Lysine Methyltransferase 2D	Protein Coding	O14686	56	GC12M049018	27.0483	MIR126
MIR126	MicroRNA 126	RNA Gene		30	GC09P136670	27.04	FCGR2A
FCGR2A	Fc Gamma Receptor IIa	Protein Coding	P12318	61	GC01P161505	26.9706	NDUFV1
NDUFV1	NADH:Ubiquinone Oxidoreductase Core Subunit V1	Protein Coding	P49821	57	GC11P130278	26.9637	EP300
EP300	EP300 Lysine Acetyltransferase	Protein Coding	Q09472	65	GC22P041091	26.9056	BTK
BTK	Bruton Tyrosine Kinase	Protein Coding	Q06187	66	GC0XM101349	26.8766	RPS27A
RPS27A	Ribosomal Protein S27a	Protein Coding	P62979	55	GC02P056451	26.846	AIRE
AIRE	Autoimmune Regulator	Protein Coding	O43918	56	GC21P044285	26.7987	BMP2
BMP2	Bone Morphogenetic Protein 2	Protein Coding	P12643	58	GC20P006767	26.7477	DES
DES	Desmin	Protein Coding	P17661	60	GC02P220864	26.7473	CALM3
CALM3	Calmodulin 3	Protein Coding	P0DP25	54	GC19P046601	26.7448	MIF
MIF	Macrophage Migration Inhibitory Factor	Protein Coding	P14174	60	GC22P023894	26.7379	CD33
CD33	CD33 Molecule	Protein Coding	P20138	58	GC19P172076	26.7279	KDR
KDR	Kinase Insert Domain Receptor	Protein Coding	P35968	67	GC04M055078	26.7019	TNNT2
TNNT2	Troponin T2, Cardiac Type	Protein Coding	P45379	60	GC01M201359	26.7017	JAK3
JAK3	Janus Kinase 3	Protein Coding	P52333	64	GC19M017824	26.6933	RPGR
RPGR	Retinitis Pigmentosa GTPase Regulator	Protein Coding	Q92834	53	GC0XM038269	26.6759	RPGRIP1
RPGRIP1	RPGR Interacting Protein 1	Protein Coding	Q96KN7	51	GC14P065152	26.6739	TIMM8A
TIMM8A	Translocase Of Inner Mitochondrial Membrane 8A	Protein Coding	O60220	54	GC0XM101345	26.6695	IQCB1
IQCB1	IQ Motif Containing B1	Protein Coding	Q15051	54	GC03M121769	26.6169	RYR2
RYR2	Ryanodine Receptor 2	Protein Coding	Q92736	60	GC01P237042	26.6119	PLCG2
PLCG2	Phospholipase C Gamma 2	Protein Coding	P16885	64	GC16P138122	26.5996	SLC1A3
SLC1A3	Solute Carrier Family 1 Member 3	Protein Coding	P43003	61	GC05P036764	26.5868	PON2
PON2	Paraoxonase 2	Protein Coding	Q15165	57	GC07M095404	26.5753	LOC126805877
LOC126805877	MED14-Independent Group 3 Enhancer GRCh37_chr1:156099693-156100892	Functional Element		10	GC01P183787	26.5604	LPAR1
LPAR1	Lysophosphatidic Acid Receptor 1	Protein Coding	Q92633	60	GC09M133931	26.5131	WNT5A
WNT5A	Wnt Family Member 5A	Protein Coding	P41221	63	GC03M055465	26.4979	SACS
SACS	Sacsin Molecular Chaperone	Protein Coding	Q9NZJ4	49	GC13M023288	26.4935	FBLN5
FBLN5	Fibulin 5	Protein Coding	Q9UBX5	59	GC14M091869	26.4548	NDUFA10
NDUFA10	NADH:Ubiquinone Oxidoreductase Subunit A10	Protein Coding	O95299	55	GC02M239893	26.4374	COX15
COX15	Cytochrome C Oxidase Assembly Factor COX15	Protein Coding	Q7KZN9	55	GC10M099696	26.4305	SHH
SHH	Sonic Hedgehog Signaling Molecule	Protein Coding	Q15465	63	GC07M155799	26.4121	MTRFR
MTRFR	Mitochondrial Translation Release Factor In Rescue	Protein Coding	Q9H3J6	45	GC12P141832	26.4053	ALS2
ALS2	Alsin Rho Guanine Nucleotide Exchange Factor ALS2	Protein Coding	Q96Q42	55	GC02M201829	26.3942	USH2A
USH2A	Usherin	Protein Coding	O75445	48	GC01M215622	26.3851	LRAT
LRAT	Lecithin Retinol Acyltransferase	Protein Coding	O95237	56	GC04P154626	26.3762	ALK
ALK	ALK Receptor Tyrosine Kinase	Protein Coding	Q9UM73	64	GC02M029467	26.358	MIR29C
MIR29C	MicroRNA 29c	RNA Gene		27	GC01M207838	26.3435	TLR3
TLR3	Toll Like Receptor 3	Protein Coding	O15455	63	GC04P186059	26.3387	EGF
EGF	Epidermal Growth Factor	Protein Coding	P01133	64	GC04P109912	26.3291	MT-ATP8
MT-ATP8	Mitochondrially Encoded ATP Synthase Membrane Subunit 8	Protein Coding	P03928	42	GCMTP008368	26.323	FUCA1
FUCA1	Alpha-L-Fucosidase 1	Protein Coding	P04066	60	GC01M023845	26.3145	LAMA2
LAMA2	Laminin Subunit Alpha 2	Protein Coding	P24043	57	GC06P200692	26.2732	TFAM
TFAM	Transcription Factor A, Mitochondrial	Protein Coding	Q00059	57	GC10P058385	26.2536	GLI3
GLI3	GLI Family Zinc Finger 3	Protein Coding	P10071	62	GC07M041960	26.2211	GRIN1
GRIN1	Glutamate Ionotropic Receptor NMDA Type Subunit 1	Protein Coding	Q05586	63	GC09P137138	26.2127	COL11A2
COL11A2	Collagen Type XI Alpha 2 Chain	Protein Coding	P13942	55	GC06M033162	26.2118	RAB27A
RAB27A	RAB27A, Member RAS Oncogene Family	Protein Coding	P51159	60	GC15M055202	26.2109	CD4
CD4	CD4 Molecule	Protein Coding	P01730	63	GC12P006786	26.2078	THBD
THBD	Thrombomodulin	Protein Coding	P07204	58	GC20M023026	26.2069	CLN8
CLN8	CLN8 Transmembrane ER And ERGIC Protein	Protein Coding	Q9UBY8	51	GC08P001755	26.1865	ALDH2
ALDH2	Aldehyde Dehydrogenase 2 Family Member	Protein Coding	P05091	63	GC12P111766	26.1531	GNPTAB
GNPTAB	N-Acetylglucosamine-1-Phosphate Transferase Subunits Alpha And Beta	Protein Coding	Q3T906	54	GC12M101745	26.0973	ASS1
ASS1	Argininosuccinate Synthase 1	Protein Coding	P00966	61	GC09P160995	26.085	AKT3
AKT3	AKT Serine/Threonine Kinase 3	Protein Coding	Q9Y243	68	GC01M243488	26.0818	HNF4A
HNF4A	Hepatocyte Nuclear Factor 4 Alpha	Protein Coding	P41235	62	GC20P044355	26.071	LPO
LPO	Lactoperoxidase	Protein Coding	P22079	54	GC17P058218	26.0577	MIR133B
MIR133B	MicroRNA 133b	RNA Gene		31	GC06P052148	26.0204	ALDH18A1
ALDH18A1	Aldehyde Dehydrogenase 18 Family Member A1	Protein Coding	P54886	58	GC10M095605	26.0124	NLRP1
NLRP1	NLR Family Pyrin Domain Containing 1	Protein Coding	Q9C000	57	GC17M005499	26.0102	ATP1A1
ATP1A1	ATPase Na+/K+ Transporting Subunit Alpha 1	Protein Coding	P05023	61	GC01P116372	26.0029	MIR142
MIR142	MicroRNA 142	RNA Gene		29	GC17M058331	25.9733	RHOA
RHOA	Ras Homolog Family Member A	Protein Coding	P61586	62	GC03M049359	25.9717	SLC52A3
SLC52A3	Solute Carrier Family 52 Member 3	Protein Coding	Q9NQ40	54	GC20M000758	25.9554	ITPR3
ITPR3	Inositol 1,4,5-Trisphosphate Receptor Type 3	Protein Coding	Q14573	58	GC06P033620	25.9396	KCNQ1
KCNQ1	Potassium Voltage-Gated Channel Subfamily Q Member 1	Protein Coding	P51787	62	GC11P002444	25.9308	CCND1
CCND1	Cyclin D1	Protein Coding	P24385	65	GC11P069641	25.8915	PRKACA
PRKACA	Protein Kinase CAMP-Activated Catalytic Subunit Alpha	Protein Coding	P17612	65	GC19M115794	25.89	BCS1L
BCS1L	BCS1 Ubiquinol-Cytochrome C Reductase Complex Chaperone	Protein Coding	Q9Y276	57	GC02P218658	25.886	HAMP
HAMP	Hepcidin Antimicrobial Peptide	Protein Coding	P81172	55	GC19P171516	25.8856	LRP2
LRP2	LDL Receptor Related Protein 2	Protein Coding	P98164	61	GC02M169127	25.8802	CALM1
CALM1	Calmodulin 1	Protein Coding	P0DP23	57	GC14P090396	25.8513	GALNS
GALNS	Galactosamine (N-Acetyl)-6-Sulfatase	Protein Coding	P34059	60	GC16M088813	25.8398	DHTKD1
DHTKD1	Dehydrogenase E1 And Transketolase Domain Containing 1	Protein Coding	Q96HY7	52	GC10P012068	25.8382	MIR30A
MIR30A	MicroRNA 30a	RNA Gene		27	GC06M071403	25.8315	OTC
OTC	Ornithine Transcarbamylase	Protein Coding	P00480	59	GC0XP038345	25.8114	CXCL12
CXCL12	C-X-C Motif Chemokine Ligand 12	Protein Coding	P48061	58	GC10M044370	25.8058	HLA-A
HLA-A	Major Histocompatibility Complex, Class I, A	Protein Coding	P04439	59	GC06P199489	25.7771	PART1
PART1	Prostate Androgen-Regulated Transcript 1	RNA Gene		31	GC05P060486	25.7755	SOD2-OT1
SOD2-OT1	SOD2 Overlapping Transcript 1	RNA Gene		19	GC06M159772	25.7509	FKRP
FKRP	Fukutin Related Protein	Protein Coding	Q9H9S5	51	GC19P171875	25.7455	GLE1
GLE1	GLE1 RNA Export Mediator	Protein Coding	Q53GS7	52	GC09P128504	25.7232	MIR363
MIR363	MicroRNA 363	RNA Gene		25	GC0XM135544	25.7229	REEP1
REEP1	Receptor Accessory Protein 1	Protein Coding	Q9H902	51	GC02M086213	25.716	RAG2
RAG2	Recombination Activating 2	Protein Coding	P55895	51	GC11M036575	25.7155	TUBA1A
TUBA1A	Tubulin Alpha 1a	Protein Coding	Q71U36	61	GC12M049184	25.7136	F10
F10	Coagulation Factor X	Protein Coding	P00742	63	GC13P113122	25.7134	TSFM
TSFM	Ts Translation Elongation Factor, Mitochondrial	Protein Coding	P43897	54	GC12P057782	25.7043	LPA
LPA	Lipoprotein(A)	Protein Coding	P08519	55	GC06M160531	25.7024	CHRNA7
CHRNA7	Cholinergic Receptor Nicotinic Alpha 7 Subunit	Protein Coding	P36544	57	GC15P031923	25.6937	ZEB2
ZEB2	Zinc Finger E-Box Binding Homeobox 2	Protein Coding	O60315	61	GC02M144384	25.6912	IDH2
IDH2	Isocitrate Dehydrogenase (NADP(+)) 2	Protein Coding	P48735	65	GC15M090083	25.664	COL6A2
COL6A2	Collagen Type VI Alpha 2 Chain	Protein Coding	P12110	57	GC21P052794	25.6339	SDCCAG8
SDCCAG8	SHH Signaling And Ciliogenesis Regulator SDCCAG8	Protein Coding	Q86SQ7	52	GC01P243255	25.6113	XPNPEP3
XPNPEP3	X-Prolyl Aminopeptidase 3	Protein Coding	Q9NQH7	53	GC22P040857	25.5801	MT-ND3
MT-ND3	Mitochondrially Encoded NADH:Ubiquinone Oxidoreductase Core Subunit 3	Protein Coding	P03897	45	GCMTP010061	25.5732	HSD17B4
HSD17B4	Hydroxysteroid 17-Beta Dehydrogenase 4	Protein Coding	P51659	59	GC05P119452	25.5504	WWOX
WWOX	WW Domain Containing Oxidoreductase	Protein Coding	Q9NZC7	59	GC16P078099	25.5372	SCN1A
SCN1A	Sodium Voltage-Gated Channel Alpha Subunit 1	Protein Coding	P35498	60	GC02M165989	25.5273	CRH
CRH	Corticotropin Releasing Hormone	Protein Coding	P06850	55	GC08M066176	25.5269	CACNA1C
CACNA1C	Calcium Voltage-Gated Channel Subunit Alpha1 C	Protein Coding	Q13936	61	GC12P001970	25.5213	MOG
MOG	Myelin Oligodendrocyte Glycoprotein	Protein Coding	Q16653	57	GC06P199472	25.5006	TYR
TYR	Tyrosinase	Protein Coding	P14679	60	GC11P089177	25.4903	DNAJB11
DNAJB11	DnaJ Heat Shock Protein Family (Hsp40) Member B11	Protein Coding	Q9UBS4	51	GC03P186567	25.4839	CACNA1S
CACNA1S	Calcium Voltage-Gated Channel Subunit Alpha1 S	Protein Coding	Q13698	61	GC01M201008	25.4823	GRIN2A
GRIN2A	Glutamate Ionotropic Receptor NMDA Type Subunit 2A	Protein Coding	Q12879	64	GC16M009753	25.4706	TNNI3
TNNI3	Troponin I3, Cardiac Type	Protein Coding	P19429	61	GC19M055151	25.4644	TYMP
TYMP	Thymidine Phosphorylase	Protein Coding	P19971	60	GC22M050525	25.4203	MYH14
MYH14	Myosin Heavy Chain 14	Protein Coding	Q7Z406	58	GC19P172039	25.3771	ATF6
ATF6	Activating Transcription Factor 6	Protein Coding	P18850	61	GC01P161766	25.3697	PIK3CG
PIK3CG	Phosphatidylinositol-4,5-Bisphosphate 3-Kinase Catalytic Subunit Gamma	Protein Coding	P48736	62	GC07P106865	25.3691	SHOC2
SHOC2	SHOC2 Leucine Rich Repeat Scaffold Protein	Protein Coding	Q9UQ13	52	GC10P135075	25.3498	PAX6
PAX6	Paired Box 6	Protein Coding	P26367	60	GC11M031784	25.3433	FTO
FTO	FTO Alpha-Ketoglutarate Dependent Dioxygenase	Protein Coding	Q9C0B1	58	GC16P137301	25.3302	LOC126860960
LOC126860960	BRD4-Independent Group 4 Enhancer GRCh37_chr10:75672789-75673988	Functional Element		7	GC10P077135	25.3202	CX3CR1
CX3CR1	C-X3-C Motif Chemokine Receptor 1	Protein Coding	P49238	57	GC03M039279	25.3165	DRD3
DRD3	Dopamine Receptor D3	Protein Coding	P35462	55	GC03M114128	25.3089	CHEK2
CHEK2	Checkpoint Kinase 2	Protein Coding	O96017	67	GC22M028687	25.2964	MAOB
MAOB	Monoamine Oxidase B	Protein Coding	P27338	57	GC0XM043766	25.2087	CYP2D6
CYP2D6	Cytochrome P450 Family 2 Subfamily D Member 6 (Gene/Pseudogene)	Protein Coding	P10635	60	GC22M090768	25.2056	SCO2
SCO2	Synthesis Of Cytochrome C Oxidase 2	Protein Coding	O43819	58	GC22M050523	25.1673	CALM2
CALM2	Calmodulin 2	Protein Coding	P0DP24	55	GC02M047160	25.16	DNAJB6
DNAJB6	DnaJ Heat Shock Protein Family (Hsp40) Member B6	Protein Coding	O75190	52	GC07P157335	25.1553	SLC11A1
SLC11A1	Solute Carrier Family 11 Member 1	Protein Coding	P49279	58	GC02P218382	25.0883	CHCHD2
CHCHD2	Coiled-Coil-Helix-Coiled-Coil-Helix Domain Containing 2	Protein Coding	Q9Y6H1	50	GC07M082679	25.0862	AD5
AD5	Alzheimer Disease 5	Genetic Locus		2	GC12U990107	25.0597	FXN
FXN	Frataxin	Protein Coding	Q16595	59	GC09P069035	25.0472	SLC18A2
SLC18A2	Solute Carrier Family 18 Member A2	Protein Coding	Q05940	60	GC10P135222	25.0227	ITGAM
ITGAM	Integrin Subunit Alpha M	Protein Coding	P11215	61	GC16P136859	25.0154	SREBF1
SREBF1	Sterol Regulatory Element Binding Transcription Factor 1	Protein Coding	P36956	61	GC17M017810	25.0042	GSN
GSN	Gelsolin	Protein Coding	P06396	60	GC09P121201	24.9919	CXCL10
CXCL10	C-X-C Motif Chemokine Ligand 10	Protein Coding	P02778	57	GC04M076021	24.9909	HMGB1
HMGB1	High Mobility Group Box 1	Protein Coding	P09429	63	GC13M030456	24.9761	SOX2
SOX2	SRY-Box Transcription Factor 2	Protein Coding	P48431	58	GC03P181711	24.9754	SMN2
SMN2	Survival Of Motor Neuron 2, Centromeric	Protein Coding	Q16637	51	GC05P070049	24.9555	KCNJ11
KCNJ11	Potassium Inwardly Rectifying Channel Subfamily J Member 11	Protein Coding	Q14654	58	GC11M018286	24.9411	ARSB
ARSB	Arylsulfatase B	Protein Coding	P15848	59	GC05M078777	24.9234	MSH6
MSH6	MutS Homolog 6	Protein Coding	P52701	61	GC02P047695	24.902	IDH1
IDH1	Isocitrate Dehydrogenase (NADP(+)) 1	Protein Coding	O75874	65	GC02M208236	24.9016	NPHS1
NPHS1	NPHS1 Adhesion Molecule, Nephrin	Protein Coding	O60500	60	GC19M035825	24.8804	LINC02605
LINC02605	Long Intergenic Non-Protein Coding RNA 2605	RNA Gene		21	GC08P078838	24.8759	DVL1
DVL1	Dishevelled Segment Polarity Protein 1	Protein Coding	O14640	59	GC01M001335	24.8689	COMP
COMP	Cartilage Oligomeric Matrix Protein	Protein Coding	P49747	58	GC19M115950	24.8609	TMEM230
TMEM230	Transmembrane Protein 230	Protein Coding	Q96A57	47	GC20M005215	24.853	GAMT
GAMT	Guanidinoacetate N-Methyltransferase	Protein Coding	Q14353	59	GC19M001397	24.8182	CSTB
CSTB	Cystatin B	Protein Coding	P04080	59	GC21M043772	24.7944	SAR1B
SAR1B	Secretion Associated Ras Related GTPase 1B	Protein Coding	Q9Y6B6	54	GC05M134601	24.7765	IRS1
IRS1	Insulin Receptor Substrate 1	Protein Coding	P35568	60	GC02M226731	24.7745	SOX9
SOX9	SRY-Box Transcription Factor 9	Protein Coding	P48436	57	GC17P072121	24.7741	NDUFS1
NDUFS1	NADH:Ubiquinone Oxidoreductase Core Subunit S1	Protein Coding	P28331	57	GC02M206114	24.7439	FGA
FGA	Fibrinogen Alpha Chain	Protein Coding	P02671	62	GC04M154583	24.7134	SMARCA4
SMARCA4	SWI/SNF Related BAF Chromatin Remodeling Complex Subunit ATPase 4	Protein Coding	P51532	63	GC19P170938	24.7017	SOS1
SOS1	SOS Ras/Rac Guanine Nucleotide Exchange Factor 1	Protein Coding	Q07889	64	GC02M039517	24.6901	MLH1
MLH1	MutL Homolog 1	Protein Coding	P40692	61	GC03P036993	24.6898	TIA1
TIA1	TIA1 Cytotoxic Granule Associated RNA Binding Protein	Protein Coding	P31483	53	GC02M070209	24.687	PEX6
PEX6	Peroxisomal Biogenesis Factor 6	Protein Coding	Q13608	52	GC06M115172	24.686	WDR45
WDR45	WD Repeat Domain 45	Protein Coding	Q9Y484	51	GC0XM049074	24.6832	ABCG5
ABCG5	ATP Binding Cassette Subfamily G Member 5	Protein Coding	Q9H222	58	GC02M043806	24.6831	DNAJC13
DNAJC13	DnaJ Heat Shock Protein Family (Hsp40) Member C13	Protein Coding	O75165	52	GC03P132417	24.6676	DYSF
DYSF	Dysferlin	Protein Coding	O75923	55	GC02P071453	24.66	SLC1A2
SLC1A2	Solute Carrier Family 1 Member 2	Protein Coding	P43004	62	GC11M035281	24.6447	DDC
DDC	Dopa Decarboxylase	Protein Coding	P20711	62	GC07M050458	24.6167	MYD88
MYD88	MYD88 Innate Immune Signal Transduction Adaptor	Protein Coding	Q99836	61	GC03P068693	24.6028	MYH11
MYH11	Myosin Heavy Chain 11	Protein Coding	P35749	58	GC16M055700	24.6022	HTR2A
HTR2A	5-Hydroxytryptamine Receptor 2A	Protein Coding	P28223	60	GC13M046831	24.5992	ZAP70
ZAP70	Zeta Chain Of T Cell Receptor Associated Protein Kinase 70	Protein Coding	P43403	63	GC02P102516	24.5712	TFRC
TFRC	Transferrin Receptor	Protein Coding	P02786	63	GC03M196871	24.5658	TNFAIP3
TNFAIP3	TNF Alpha Induced Protein 3	Protein Coding	P21580	61	GC06P137866	24.5321	HCRT
HCRT	Hypocretin Neuropeptide Precursor	Protein Coding	O43612	52	GC17M104754	24.5302	PMM2
PMM2	Phosphomannomutase 2	Protein Coding	O15305	58	GC16P008788	24.4865	VAPB
VAPB	VAMP Associated Protein B And C	Protein Coding	O95292	57	GC20P058389	24.4806	CTSK
CTSK	Cathepsin K	Protein Coding	P43235	61	GC01M169599	24.4712	CD2AP
CD2AP	CD2 Associated Protein	Protein Coding	Q9Y5K6	55	GC06P199735	24.4686	PTCH1
PTCH1	Patched 1	Protein Coding	Q13635	64	GC09M095442	24.4575	MIR451A
MIR451A	MicroRNA 451a	RNA Gene		25	GC17M028861	24.4454	TMEM216
TMEM216	Transmembrane Protein 216	Protein Coding	Q9P0N5	46	GC11P129525	24.4311	BBS1
BBS1	Bardet-Biedl Syndrome 1	Protein Coding	Q8NFJ9	51	GC11P129999	24.4187	VPS13B
VPS13B	Vacuolar Protein Sorting 13 Homolog B	Protein Coding	Q7Z7G8	51	GC08P099216	24.4045	LCN2
LCN2	Lipocalin 2	Protein Coding	P80188	58	GC09P128149	24.3935	SOST
SOST	Sclerostin	Protein Coding	Q9BQB4	55	GC17M043753	24.3926	COQ9
COQ9	Coenzyme Q9	Protein Coding	O75208	53	GC16P057447	24.3877	IL7R
IL7R	Interleukin 7 Receptor	Protein Coding	P16871	59	GC05P035852	24.3862	SERPINC1
SERPINC1	Serpin Family C Member 1	Protein Coding	P01008	62	GC01M175254	24.3577	ATXN1
ATXN1	Ataxin 1	Protein Coding	P54253	56	GC06M016299	24.322	TSPO
TSPO	Translocator Protein	Protein Coding	B1AH88	58	GC22P043151	24.3214	SYNE1
SYNE1	Spectrin Repeat Containing Nuclear Envelope Protein 1	Protein Coding	Q8NF91	52	GC06M152121	24.3204	MIR34C
MIR34C	MicroRNA 34c	RNA Gene		30	GC11P131487	24.3122	GATA6
GATA6	GATA Binding Protein 6	Protein Coding	Q92908	60	GC18P027865	24.3078	AIPL1
AIPL1	AIP Like 1 HSP90 Co-Chaperone	Protein Coding	Q9NZN9	52	GC17M006393	24.2887	KCNJ2
KCNJ2	Potassium Inwardly Rectifying Channel Subfamily J Member 2	Protein Coding	P63252	61	GC17P070168	24.2705	SPP1
SPP1	Secreted Phosphoprotein 1	Protein Coding	P10451	57	GC04P087975	24.2684	POMC
POMC	Proopiomelanocortin	Protein Coding	P01189	61	GC02M025160	24.2524	TRPC6
TRPC6	Transient Receptor Potential Cation Channel Subfamily C Member 6	Protein Coding	Q9Y210	62	GC11M101451	24.2264	ABCC6
ABCC6	ATP Binding Cassette Subfamily C Member 6	Protein Coding	O95255	60	GC16M055712	24.2154	CCR1
CCR1	C-C Motif Chemokine Receptor 1	Protein Coding	P32246	57	GC03M046218	24.2142	LRP4
LRP4	LDL Receptor Related Protein 4	Protein Coding	O75096	55	GC11M145846	24.1751	SST
SST	Somatostatin	Protein Coding	P61278	54	GC03M187668	24.1673	ALG9
ALG9	ALG9 Alpha-1,2-Mannosyltransferase	Protein Coding	Q9H6U8	52	GC11M146916	24.1659	NOS1
NOS1	Nitric Oxide Synthase 1	Protein Coding	P29475	63	GC12M117208	24.1499	GCK
GCK	Glucokinase	Protein Coding	P35557	61	GC07M045967	24.1324	DNAH8
DNAH8	Dynein Axonemal Heavy Chain 8	Protein Coding	Q96JB1	48	GC06P199673	24.1214	CREB1
CREB1	CAMP Responsive Element Binding Protein 1	Protein Coding	P16220	63	GC02P207529	24.1213	MAPK8
MAPK8	Mitogen-Activated Protein Kinase 8	Protein Coding	P45983	63	GC10P048306	24.0723	DYNC2H1
DYNC2H1	Dynein Cytoplasmic 2 Heavy Chain 1	Protein Coding	Q8NCM8	51	GC11P103109	24.057	SFRP4
SFRP4	Secreted Frizzled Related Protein 4	Protein Coding	Q6FHJ7	55	GC07M037912	24.0503	COL25A1
COL25A1	Collagen Type XXV Alpha 1 Chain	Protein Coding	Q9BXS0	49	GC04M108810	24.0391	MIRLET7D
MIRLET7D	MicroRNA Let-7d	RNA Gene		30	GC09P094178	24.0339	AGA
AGA	Aspartylglucosaminidase	Protein Coding	P20933	57	GC04M177430	24.0249	CYP27B1
CYP27B1	Cytochrome P450 Family 27 Subfamily B Member 1	Protein Coding	O15528	60	GC12M061025	24.0108	MYBPC3
MYBPC3	Myosin Binding Protein C3	Protein Coding	Q14896	58	GC11M145857	23.9629	VRK1
VRK1	VRK Serine/Threonine Kinase 1	Protein Coding	Q99986	60	GC14P096797	23.956	REST
REST	RE1 Silencing Transcription Factor	Protein Coding	Q13127	54	GC04P056907	23.9045	PRKCD
PRKCD	Protein Kinase C Delta	Protein Coding	Q05655	65	GC03P053156	23.9039	STXBP1
STXBP1	Syntaxin Binding Protein 1	Protein Coding	P61764	61	GC09P160855	23.8974	CHIT1
CHIT1	Chitinase 1	Protein Coding	Q13231	56	GC01M203213	23.8817	NPPB
NPPB	Natriuretic Peptide B	Protein Coding	P16860	55	GC01M040727	23.8633	AAAS
AAAS	Aladin WD Repeat Nucleoporin	Protein Coding	Q9NRG9	51	GC12M053307	23.8571	DBH
DBH	Dopamine Beta-Hydroxylase	Protein Coding	P09172	64	GC09P133636	23.8321	PSMB8
PSMB8	Proteasome 20S Subunit Beta 8	Protein Coding	P28062	62	GC06M032840	23.8258	FGF2
FGF2	Fibroblast Growth Factor 2	Protein Coding	P09038	59	GC04P122826	23.8002	COL6A3
COL6A3	Collagen Type VI Alpha 3 Chain	Protein Coding	P12111	57	GC02M237324	23.7987	ANXA11
ANXA11	Annexin A11	Protein Coding	P50995	55	GC10M080150	23.7785	TNFRSF1B
TNFRSF1B	TNF Receptor Superfamily Member 1B	Protein Coding	P20333	61	GC01P092008	23.7469	HINT1
HINT1	Histidine Triad Nucleotide Binding Protein 1	Protein Coding	P49773	58	GC05M131159	23.7399	TUBB
TUBB	Tubulin Beta Class I	Protein Coding	P07437	61	GC06P199508	23.726	CYP2C9
CYP2C9	Cytochrome P450 Family 2 Subfamily C Member 9	Protein Coding	P11712	60	GC10P094938	23.7188	PFN1
PFN1	Profilin 1	Protein Coding	P07737	58	GC17M004945	23.7176	ATF4
ATF4	Activating Transcription Factor 4	Protein Coding	P18848	60	GC22P039519	23.6908	GNAQ
GNAQ	G Protein Subunit Alpha Q	Protein Coding	P50148	61	GC09M077716	23.6847	KMT2A
KMT2A	Lysine Methyltransferase 2A	Protein Coding	Q03164	60	GC11P118436	23.684	SRC
SRC	SRC Proto-Oncogene, Non-Receptor Tyrosine Kinase	Protein Coding	P12931	63	GC20P037344	23.673	CSF1
CSF1	Colony Stimulating Factor 1	Protein Coding	P09603	57	GC01P113875	23.6573	SLC4A1
SLC4A1	Solute Carrier Family 4 Member 1 (Diego Blood Group)	Protein Coding	P02730	60	GC17M104839	23.6427	GLUL
GLUL	Glutamate-Ammonia Ligase	Protein Coding	P15104	60	GC01M182378	23.6423	CHRNA4
CHRNA4	Cholinergic Receptor Nicotinic Alpha 4 Subunit	Protein Coding	P43681	62	GC20M063343	23.6208	FHL1
FHL1	Four And A Half LIM Domains 1	Protein Coding	Q13642	58	GC0XP136146	23.6153	OPA3
OPA3	Outer Mitochondrial Membrane Lipid Metabolism Regulator OPA3	Protein Coding	Q9H6K4	50	GC19M045527	23.5794	HTR1A
HTR1A	5-Hydroxytryptamine Receptor 1A	Protein Coding	P08908	58	GC05M063960	23.5504	RETREG1
RETREG1	Reticulophagy Regulator 1	Protein Coding	Q9H6L5	48	GC05M016691	23.5431	CTC1
CTC1	CST Telomere Replication Complex Component 1	Protein Coding	Q2NKJ3	47	GC17M103792	23.5386	IL13
IL13	Interleukin 13	Protein Coding	P35225	56	GC05P132656	23.5377	LOX
LOX	Lysyl Oxidase	Protein Coding	P28300	60	GC05M122063	23.5269	NMNAT1
NMNAT1	Nicotinamide Nucleotide Adenylyltransferase 1	Protein Coding	Q9HAN9	60	GC01P091821	23.5124	RAG1
RAG1	Recombination Activating 1	Protein Coding	P15918	55	GC11P036554	23.505	LOC106694316
LOC106694316	Enhancer Region In Introns 7-9 Of MPO	Functional Element		8	GC17P176017	23.4865	IGF2
IGF2	Insulin Like Growth Factor 2	Protein Coding	P01344	61	GC11M016606	23.4781	NDUFAF5
NDUFAF5	NADH:Ubiquinone Oxidoreductase Complex Assembly Factor 5	Protein Coding	Q5TEU4	48	GC20P014096	23.4707	HNF1A
HNF1A	HNF1 Homeobox A	Protein Coding	P20823	59	GC12P120978	23.4687	F12
F12	Coagulation Factor XII	Protein Coding	P00748	61	GC05M177402	23.4609	ERBB3
ERBB3	Erb-B2 Receptor Tyrosine Kinase 3	Protein Coding	P21860	67	GC12P087018	23.4514	ERCC8
ERCC8	ERCC Excision Repair 8, CSA Ubiquitin Ligase Complex Subunit	Protein Coding	Q13216	55	GC05M060933	23.4439	CCDC40
CCDC40	Coiled-Coil Domain 40 Molecular Ruler Complex Subunit	Protein Coding	Q4G0X9	49	GC17P176517	23.4318	PEX5
PEX5	Peroxisomal Biogenesis Factor 5	Protein Coding	P50542	56	GC12P085746	23.413	DAG1
DAG1	Dystroglycan 1	Protein Coding	Q14118	58	GC03P069262	23.4052	CDH1
CDH1	Cadherin 1	Protein Coding	P12830	61	GC16P068737	23.4	C1S
C1S	Complement C1s	Protein Coding	P09871	60	GC12P085741	23.3651	RAC1
RAC1	Rac Family Small GTPase 1	Protein Coding	P63000	61	GC07P031790	23.3611	GLUD1
GLUD1	Glutamate Dehydrogenase 1	Protein Coding	P00367	63	GC10M087050	23.3506	DLG4
DLG4	Discs Large MAGUK Scaffold Protein 4	Protein Coding	P78352	61	GC17M103722	23.3255	SCN4A
SCN4A	Sodium Voltage-Gated Channel Alpha Subunit 4	Protein Coding	P35499	58	GC17M063938	23.3219	PPM1K
PPM1K	Protein Phosphatase, Mg2+/Mn2+ Dependent 1K	Protein Coding	Q8N3J5	52	GC04M088258	23.3173	AHSG
AHSG	Alpha 2-HS Glycoprotein	Protein Coding	P02765	57	GC03P186612	23.3145	RAB39B
RAB39B	RAB39B, Member RAS Oncogene Family	Protein Coding	Q96DA2	50	GC0XM155259	23.3135	JPH3
JPH3	Junctophilin 3	Protein Coding	Q8WXH2	54	GC16P087601	23.3094	HAUS4
HAUS4	HAUS Augmin Like Complex Subunit 4	Protein Coding	Q9H6D7	45	GC14M029643	23.2863	PIK3R2
PIK3R2	Phosphoinositide-3-Kinase Regulatory Subunit 2	Protein Coding	O00459	61	GC19P018153	23.2679	DRD2
DRD2	Dopamine Receptor D2	Protein Coding	P14416	63	GC11M113409	23.247	SPTLC2
SPTLC2	Serine Palmitoyltransferase Long Chain Base Subunit 2	Protein Coding	O15270	60	GC14M077505	23.24	CALR
CALR	Calreticulin	Protein Coding	P27797	64	GC19P012938	23.236	ABCC9
ABCC9	ATP Binding Cassette Subfamily C Member 9	Protein Coding	O60706	57	GC12M021797	23.2265	NPPA
NPPA	Natriuretic Peptide A	Protein Coding	P01160	56	GC01M040726	23.2214	POLR3A
POLR3A	RNA Polymerase III Subunit A	Protein Coding	O14802	57	GC10M085035	23.2067	DZIP1L
DZIP1L	DAZ Interacting Zinc Finger Protein 1 Like	Protein Coding	Q8IYY4	46	GC03M138061	23.2009	GAN
GAN	Gigaxonin	Protein Coding	Q9H2C0	52	GC16P138078	23.1805	AKT2
AKT2	AKT Serine/Threonine Kinase 2	Protein Coding	P31751	66	GC19M040230	23.1718	MIR145
MIR145	MicroRNA 145	RNA Gene		33	GC05P149430	23.1672	MSH2
MSH2	MutS Homolog 2	Protein Coding	P43246	61	GC02P047403	23.1642	YWHAE
YWHAE	Tyrosine 3-Monooxygenase/Tryptophan 5-Monooxygenase Activation Protein Epsilon	Protein Coding	P62258	63	GC17M103434	23.1633	CEP164
CEP164	Centrosomal Protein 164	Protein Coding	Q9UPV0	53	GC11P117314	23.1576	GC
GC	GC Vitamin D Binding Protein	Protein Coding	P02774	57	GC04M071741	23.1077	FKTN
FKTN	Fukutin	Protein Coding	O75072	52	GC09P105558	23.1077	WAS
WAS	WASP Actin Nucleation Promoting Factor	Protein Coding	P42768	61	GC0XP048676	23.0951	ABHD12
ABHD12	Abhydrolase Domain Containing 12, Lysophospholipase	Protein Coding	Q8N2K0	53	GC20M025294	23.0857	AP3B1
AP3B1	Adaptor Related Protein Complex 3 Subunit Beta 1	Protein Coding	O00203	56	GC05M082856	23.0745	INPP5E
INPP5E	Inositol Polyphosphate-5-Phosphatase E	Protein Coding	Q9NRR6	52	GC09M136428	23.068	MIR143
MIR143	MicroRNA 143	RNA Gene		32	GC05P162679	23.0671	BPTF
BPTF	Bromodomain PHD Finger Transcription Factor	Protein Coding	Q12830	54	GC17P067825	23.0469	MIRLET7B
MIRLET7B	MicroRNA Let-7b	RNA Gene		29	GC22P102867	23.015	CDK5R1
CDK5R1	Cyclin Dependent Kinase 5 Regulatory Subunit 1	Protein Coding	Q15078	58	GC17P032486	23.006	MYO7A
MYO7A	Myosin VIIA	Protein Coding	Q13402	55	GC11P077128	22.9868	ADRB2
ADRB2	Adrenoceptor Beta 2	Protein Coding	P07550	61	GC05P162652	22.9729	STAT5B
STAT5B	Signal Transducer And Activator Of Transcription 5B	Protein Coding	P51692	62	GC17M042199	22.9715	PARP1
PARP1	Poly(ADP-Ribose) Polymerase 1	Protein Coding	P09874	64	GC01M226360	22.9643	NPM1
NPM1	Nucleophosmin 1	Protein Coding	P06748	63	GC05P171387	22.9618	CYP17A1
CYP17A1	Cytochrome P450 Family 17 Subfamily A Member 1	Protein Coding	P05093	61	GC10M102830	22.9594	MTHFD1
MTHFD1	Methylenetetrahydrofolate Dehydrogenase, Cyclohydrolase And Formyltetrahydrofolate Synthetase 1	Protein Coding	P11586	58	GC14P064388	22.9198	JAK1
JAK1	Janus Kinase 1	Protein Coding	P23458	66	GC01M064833	22.9195	MAN2B1
MAN2B1	Mannosidase Alpha Class 2B Member 1	Protein Coding	O00754	56	GC19M115746	22.9174	WASHC5
WASHC5	WASH Complex Subunit 5	Protein Coding	Q12768	50	GC08M138901	22.9043	NQO1
NQO1	NAD(P)H Quinone Dehydrogenase 1	Protein Coding	P15559	61	GC16M069706	22.8891	PDHA1
PDHA1	Pyruvate Dehydrogenase E1 Subunit Alpha 1	Protein Coding	P08559	60	GC0XP019343	22.8847	OLR1
OLR1	Oxidized Low Density Lipoprotein Receptor 1	Protein Coding	P78380	55	GC12M038942	22.8759	AMACR
AMACR	Alpha-Methylacyl-CoA Racemase	Protein Coding	Q9UHK6	57	GC05M033986	22.8675	DCX
DCX	Doublecortin	Protein Coding	O43602	58	GC0XM111293	22.8641	MIR221
MIR221	MicroRNA 221	RNA Gene		29	GC0XM045746	22.8597	COQ8A
COQ8A	Coenzyme Q8A	Protein Coding	Q8NI60	55	GC01P227008	22.8564	HADHB
HADHB	Hydroxyacyl-CoA Dehydrogenase Trifunctional Multienzyme Complex Subunit Beta	Protein Coding	P55084	58	GC02P026243	22.8471	COL6A1
COL6A1	Collagen Type VI Alpha 1 Chain	Protein Coding	P12109	58	GC21P045981	22.838	C4A
C4A	Complement C4A (Chido/Rodgers Blood Group)	Protein Coding	P0C0L4	57	GC06P199549	22.8353	PRKCG
PRKCG	Protein Kinase C Gamma	Protein Coding	P05129	64	GC19P053879	22.8281	CHD7
CHD7	Chromodomain Helicase DNA Binding Protein 7	Protein Coding	Q9P2D1	57	GC08P060678	22.8245	SEC61A1
SEC61A1	SEC61 Translocon Subunit Alpha 1	Protein Coding	P61619	53	GC03P128051	22.8228	KIF18B
KIF18B	Kinesin Family Member 18B	Protein Coding	Q86Y91	46	GC17M044924	22.8191	CYP19A1
CYP19A1	Cytochrome P450 Family 19 Subfamily A Member 1	Protein Coding	P11511	60	GC15M051208	22.8178	ITGB2
ITGB2	Integrin Subunit Beta 2	Protein Coding	P05107	63	GC21M044885	22.8167	FGF20
FGF20	Fibroblast Growth Factor 20	Protein Coding	Q9NP95	50	GC08M016992	22.7812	ACO2
ACO2	Aconitase 2	Protein Coding	Q99798	58	GC22P102752	22.7701	GPC3
GPC3	Glypican 3	Protein Coding	P51654	58	GC0XM133535	22.7584	EMD
EMD	Emerin	Protein Coding	P50402	57	GC0XP154379	22.7529	HP
HP	Haptoglobin	Protein Coding	P00738	58	GC16P137865	22.701	AD6
AD6	Alzheimer Disease 6	Genetic Locus		3	GC10U990101	22.6996	SLC19A1
SLC19A1	Solute Carrier Family 19 Member 1	Protein Coding	P41440	60	GC21M045493	22.6977	PPARA
PPARA	Peroxisome Proliferator Activated Receptor Alpha	Protein Coding	Q07869	57	GC22P102866	22.6908	BECN1
BECN1	Beclin 1	Protein Coding	Q14457	59	GC17M104775	22.6874	TIMP1
TIMP1	TIMP Metallopeptidase Inhibitor 1	Protein Coding	P01033	57	GC0XP062405	22.6828	COL9A2
COL9A2	Collagen Type IX Alpha 2 Chain	Protein Coding	Q14055	53	GC01M040300	22.6734	LINC01311
LINC01311	Long Intergenic Non-Protein Coding RNA 1311	RNA Gene		21	GC22P019171	22.6731	MIR146B
MIR146B	MicroRNA 146b	RNA Gene		29	GC10P102436	22.6708	BMP6
BMP6	Bone Morphogenetic Protein 6	Protein Coding	P22004	57	GC06P007726	22.6705	TLR5
TLR5	Toll Like Receptor 5	Protein Coding	O60602	58	GC01M223109	22.6677	GAL
GAL	Galanin And GMAP Prepropeptide	Protein Coding	P22466	57	GC11P130414	22.6672	MMUT
MMUT	Methylmalonyl-CoA Mutase	Protein Coding	P22033	58	GC06M049430	22.6563	KCNJ10
KCNJ10	Potassium Inwardly Rectifying Channel Subfamily J Member 10	Protein Coding	P78508	58	GC01M159998	22.6549	ENO2
ENO2	Enolase 2	Protein Coding	P09104	60	GC12P006913	22.6547	TSHR
TSHR	Thyroid Stimulating Hormone Receptor	Protein Coding	P16473	61	GC14P080954	22.6473	FLT3
FLT3	Fms Related Receptor Tyrosine Kinase 3	Protein Coding	P36888	66	GC13M028003	22.6336	ANG
ANG	Angiogenin	Protein Coding	P03950	58	GC14P065095	22.622	NDUFS7
NDUFS7	NADH:Ubiquinone Oxidoreductase Core Subunit S7	Protein Coding	O75251	57	GC19P170536	22.6067	RPPH1
RPPH1	Ribonuclease P RNA Component H1	RNA Gene		28	GC14M029529	22.6003	CBL
CBL	Cbl Proto-Oncogene	Protein Coding	P22681	64	GC11P119206	22.5941	FCGR3A
FCGR3A	Fc Gamma Receptor IIIa	Protein Coding	P08637	60	GC01M161541	22.5869	PTGS1
PTGS1	Prostaglandin-Endoperoxide Synthase 1	Protein Coding	P23219	61	GC09P122370	22.5835	CDK4
CDK4	Cyclin Dependent Kinase 4	Protein Coding	P11802	66	GC12M061024	22.5647	DST
DST	Dystonin	Protein Coding	Q03001	55	GC06M056457	22.5408	MET
MET	MET Proto-Oncogene, Receptor Tyrosine Kinase	Protein Coding	P08581	67	GC07P116672	22.5381	CACNA1D
CACNA1D	Calcium Voltage-Gated Channel Subunit Alpha1 D	Protein Coding	Q01668	59	GC03P053328	22.5356	TTC39C
TTC39C	Tetratricopeptide Repeat Domain 39C	Protein Coding	Q8N584	42	GC18P023992	22.5306	SCO1
SCO1	Synthesis Of Cytochrome C Oxidase 1	Protein Coding	O75880	57	GC17M010672	22.5242	NDUFAF6
NDUFAF6	NADH:Ubiquinone Oxidoreductase Complex Assembly Factor 6	Protein Coding	Q330K2	47	GC08P094895	22.5178	PTH
PTH	Parathyroid Hormone	Protein Coding	P01270	57	GC11M013492	22.5164	GH1
GH1	Growth Hormone 1	Protein Coding	P01241	56	GC17M063917	22.5156	COL18A1
COL18A1	Collagen Type XVIII Alpha 1 Chain	Protein Coding	P39060	58	GC21P045405	22.5146	CD14
CD14	CD14 Molecule	Protein Coding	P08571	58	GC05M140631	22.5143	ITGB3
ITGB3	Integrin Subunit Beta 3	Protein Coding	P05106	64	GC17P175826	22.5137	ACADVL
ACADVL	Acyl-CoA Dehydrogenase Very Long Chain	Protein Coding	P49748	58	GC17P174502	22.4909	PEX2
PEX2	Peroxisomal Biogenesis Factor 2	Protein Coding	P28328	55	GC08M076980	22.4846	PGM1
PGM1	Phosphoglucomutase 1	Protein Coding	P36871	60	GC01P063593	22.4833	RHO
RHO	Rhodopsin	Protein Coding	P08100	59	GC03P145157	22.482	MTRR
MTRR	5-Methyltetrahydrofolate-Homocysteine Methyltransferase Reductase	Protein Coding	Q9UBK8	56	GC05P008377	22.4765	FLVCR1
FLVCR1	FLVCR Choline And Heme Transporter 1	Protein Coding	Q9Y5Y0	51	GC01P212858	22.4743	MIR342
MIR342	MicroRNA 342	RNA Gene		30	GC14P100109	22.4538	PACRG
PACRG	Parkin Coregulated	Protein Coding	Q96M98	51	GC06P162727	22.4324	SCARB1
SCARB1	Scavenger Receptor Class B Member 1	Protein Coding	Q8WTV0	60	GC12M124776	22.4319	ESR2
ESR2	Estrogen Receptor 2	Protein Coding	Q92731	61	GC14M064084	22.4308	GATA2
GATA2	GATA Binding Protein 2~Name Same As:- HGNC:18350	Protein Coding	P23769	61	GC03M128479	22.4305	HSPA4
HSPA4	Heat Shock Protein Family A (Hsp70) Member 4	Protein Coding	P34932	55	GC05P133051	22.4298	ZBTB20-AS1
ZBTB20-AS1	ZBTB20 Antisense RNA 1	RNA Gene		25	GC03P114339	22.4221	MTM1
MTM1	Myotubularin 1	Protein Coding	Q13496	55	GC0XP150562	22.4207	ANO10
ANO10	Anoctamin 10	Protein Coding	Q9NW15	50	GC03M043355	22.4014	RBCK1
RBCK1	RANBP2-Type And C3HC4-Type Zinc Finger Containing 1	Protein Coding	Q9BYM8	53	GC20P000407	22.3746	APOC1
APOC1	Apolipoprotein C1	Protein Coding	P02654	53	GC19P171832	22.3482	MAPK10
MAPK10	Mitogen-Activated Protein Kinase 10	Protein Coding	P53779	59	GC04M085990	22.3338	HOTAIR
HOTAIR	HOX Transcript Antisense RNA	RNA Gene		30	GC12M053962	22.3281	LRBA
LRBA	LPS Responsive Beige-Like Anchor Protein	Protein Coding	P50851	52	GC04M150264	22.3255	MIAT
MIAT	Myocardial Infarction Associated Transcript	RNA Gene		32	GC22P026646	22.3112	HDAC4
HDAC4	Histone Deacetylase 4	Protein Coding	P56524	64	GC02M239048	22.288	LIG4
LIG4	DNA Ligase 4	Protein Coding	P49917	60	GC13M108207	22.2713	MIR298
MIR298	MicroRNA 298	RNA Gene		22	GC20M058818	22.2581	PLAT
PLAT	Plasminogen Activator, Tissue Type	Protein Coding	P00750	62	GC08M042174	22.2458	GRM1
GRM1	Glutamate Metabotropic Receptor 1	Protein Coding	Q13255	63	GC06P201135	22.2431	CCN2
CCN2	Cellular Communication Network Factor 2	Protein Coding	P29279	59	GC06M131948	22.2365	LOC401557
LOC401557	Uncharacterized LOC401557	RNA Gene		11	GC09P135181	22.2264	AHR
AHR	Aryl Hydrocarbon Receptor	Protein Coding	P35869	60	GC07P016916	22.2261	CERNA3
CERNA3	Competing Endogenous LncRNA 3 For MiR-645	RNA Gene		21	GC08P056533	22.2204	IFNGR1
IFNGR1	Interferon Gamma Receptor 1	Protein Coding	P15260	64	GC06M137197	22.22	SELP
SELP	Selectin P	Protein Coding	P16109	58	GC01M169589	22.2175	KIF11
KIF11	Kinesin Family Member 11	Protein Coding	P52732	60	GC10P092574	22.2141	EPO
EPO	Erythropoietin	Protein Coding	P01588	54	GC07P100720	22.2116	MIR212
MIR212	MicroRNA 212	RNA Gene		29	GC17M002050	22.2059	MAF
MAF	MAF BZIP Transcription Factor	Protein Coding	O75444	57	GC16M079204	22.1973	OCLN
OCLN	Occludin	Protein Coding	Q16625	57	GC05P069492	22.1864	RIGI
RIGI	RNA Sensor RIG-I	Protein Coding	O95786	60	GC09M032577	22.1746	PDE4D
PDE4D	Phosphodiesterase 4D	Protein Coding	Q08499	61	GC05M058969	22.1712	DGUOK
DGUOK	Deoxyguanosine Kinase	Protein Coding	Q16854	55	GC02P073926	22.159	F13A1
F13A1	Coagulation Factor XIII A Chain	Protein Coding	P00488	60	GC06M006144	22.1545	ANK2
ANK2	Ankyrin 2	Protein Coding	Q01484	54	GC04P112873	22.1529	MT-RNR2
MT-RNR2	Mitochondrially Encoded 16S RRNA	RNA Gene	Q8IVG9	29	GCMTP001674	22.1462	CD55
CD55	CD55 Molecule (Cromer Blood Group)	Protein Coding	P08174	61	GC01P207321	22.1397	LAMB2
LAMB2	Laminin Subunit Beta 2	Protein Coding	P55268	57	GC03M049121	22.1376	TPO
TPO	Thyroid Peroxidase	Protein Coding	P07202	61	GC02P001484	22.1317	IL21
IL21	Interleukin 21	Protein Coding	Q9HBE4	57	GC04M122612	22.1207	JUN
JUN	Jun Proto-Oncogene, AP-1 Transcription Factor Subunit	Protein Coding	P05412	63	GC01M058780	22.1148	POMT1
POMT1	Protein O-Mannosyltransferase 1	Protein Coding	Q9Y6A1	57	GC09P131502	22.1052	PIN1
PIN1	Peptidylprolyl Cis/Trans Isomerase, NIMA-Interacting 1	Protein Coding	Q13526	60	GC19P009835	22.099	MIR150
MIR150	MicroRNA 150	RNA Gene		30	GC19M049500	22.0865	SLC7A7
SLC7A7	Solute Carrier Family 7 Member 7	Protein Coding	Q9UM01	57	GC14M022773	22.0839	CALHM1
CALHM1	Calcium Homeostasis Modulator 1	Protein Coding	Q8IU99	47	GC10M103454	22.0678	KRT5
KRT5	Keratin 5	Protein Coding	P13647	57	GC12M052514	22.059	UBQLN1
UBQLN1	Ubiquilin 1	Protein Coding	Q9UMX0	54	GC09M133214	22.0552	MIR27A
MIR27A	MicroRNA 27a	RNA Gene		32	GC19M115787	22.0541	MIR600HG
MIR600HG	MIR600 Host Gene	RNA Gene		27	GC09M123109	22.0533	CCL11
CCL11	C-C Motif Chemokine Ligand 11	Protein Coding	P51671	58	GC17P034285	22.0477	XK
XK	X-Linked Kx Blood Group Antigen, Kell And VPS13A Binding Protein	Protein Coding	P51811	51	GC0XP037685	22.0453	GDF15
GDF15	Growth Differentiation Factor 15	Protein Coding	Q99988	56	GC19P171233	22.0436	SELE
SELE	Selectin E	Protein Coding	P16581	56	GC01M169722	22.0365	CCL3
CCL3	C-C Motif Chemokine Ligand 3	Protein Coding	P10147	53	GC17M036088	22.0275	NBDY
NBDY	Negative Regulator Of P-Body Association	Protein Coding	A0A0U1RRE5	28	GC0XP062797	22.0206	P2RY12
P2RY12	Purinergic Receptor P2Y12	Protein Coding	Q9H244	60	GC03M151336	22.0102	PLOD1
PLOD1	Procollagen-Lysine,2-Oxoglutarate 5-Dioxygenase 1	Protein Coding	Q02809	58	GC01P011934	22.0099	PPP3CA
PPP3CA	Protein Phosphatase 3 Catalytic Subunit Alpha	Protein Coding	Q08209	63	GC04M101024	22.0019	LPIN2
LPIN2	Lipin 2	Protein Coding	Q92539	52	GC18M004124	22.0001	ACP5
ACP5	Acid Phosphatase 5, Tartrate Resistant	Protein Coding	P13686	59	GC19M011574	21.978	PNPLA6
PNPLA6	Patatin Like Domain 6, Lysophospholipase	Protein Coding	Q8IY17	55	GC19P007534	21.9768	MED12
MED12	Mediator Complex Subunit 12	Protein Coding	Q93074	56	GC0XP071118	21.9558	CTNNA3
CTNNA3	Catenin Alpha 3	Protein Coding	Q9UI47	53	GC10M065912	21.9516	GSK3A
GSK3A	Glycogen Synthase Kinase 3 Alpha	Protein Coding	P49840	63	GC19M116333	21.9316	AIF1
AIF1	Allograft Inflammatory Factor 1	Protein Coding	P55008	51	GC06P199527	21.9292	ACTN4
ACTN4	Actinin Alpha 4	Protein Coding	O43707	59	GC19P038647	21.9215	GJB2
GJB2	Gap Junction Protein Beta 2	Protein Coding	P29033	58	GC13M020187	21.9085	ACAN
ACAN	Aggrecan	Protein Coding	P16112	59	GC15P211414	21.9055	SDHC
SDHC	Succinate Dehydrogenase Complex Subunit C	Protein Coding	Q99643	55	GC01P161314	21.8994	NF2
NF2	NF2, Moesin-Ezrin-Radixin Like (MERLIN) Tumor Suppressor	Protein Coding	P35240	61	GC22P029603	21.8972	LOC130005193
LOC130005193	ATAC-STARR-Seq Lymphoblastoid Silent Region 3099	Functional Element		7	GC11P026366	21.8884	PAH
PAH	Phenylalanine Hydroxylase	Protein Coding	P00439	59	GC12M102836	21.8806	MANBA
MANBA	Mannosidase Beta	Protein Coding	O00462	54	GC04M102631	21.8634	CAPN3
CAPN3	Calpain 3	Protein Coding	P20807	60	GC15P042359	21.8607	VCAM1
VCAM1	Vascular Cell Adhesion Molecule 1	Protein Coding	P19320	58	GC01P100719	21.8599	LRPPRC
LRPPRC	Leucine Rich Pentatricopeptide Repeat Containing	Protein Coding	P42704	54	GC02M043886	21.8535	CSNK2A1
CSNK2A1	Casein Kinase 2 Alpha 1	Protein Coding	P68400	63	GC20M000472	21.8523	KAT6B
KAT6B	Lysine Acetyltransferase 6B	Protein Coding	Q8WYB5	57	GC10P077028	21.851	PDYN
PDYN	Prodynorphin	Protein Coding	P01213	57	GC20M001978	21.8469	MIR23A
MIR23A	MicroRNA 23a	RNA Gene		30	GC19M115788	21.8181	DRD4
DRD4	Dopamine Receptor D4	Protein Coding	P21917	57	GC11P024743	21.7921	FOXO3
FOXO3	Forkhead Box O3	Protein Coding	O43524	61	GC06P108559	21.7884	MMP13
MMP13	Matrix Metallopeptidase 13	Protein Coding	P45452	62	GC11M102942	21.7868	UCP2
UCP2	Uncoupling Protein 2	Protein Coding	P55851	58	GC11M073974	21.7833	TNNI3K
TNNI3K	TNNI3 Interacting Kinase	Protein Coding	Q59H18	50	GC01P074235	21.7783	CD44
CD44	CD44 Molecule (IN Blood Group)	Protein Coding	P16070	61	GC11P035139	21.7744	CD8A
CD8A	CD8 Subunit Alpha	Protein Coding	P01732	60	GC02M086784	21.7501	SUOX
SUOX	Sulfite Oxidase	Protein Coding	P51687	57	GC12P087006	21.7423	TTC39C-AS1
TTC39C-AS1	TTC39C Antisense RNA 1	RNA Gene		20	GC18M023987	21.7386	PODXL
PODXL	Podocalyxin Like	Protein Coding	O00592	55	GC07M131500	21.7247	IFT172
IFT172	Intraflagellar Transport 172	Protein Coding	Q9UG01	51	GC02M029424	21.7224	ETFA
ETFA	Electron Transfer Flavoprotein Subunit Alpha	Protein Coding	P13804	58	GC15M170399	21.7116	CTNNA1
CTNNA1	Catenin Alpha 1	Protein Coding	P35221	60	GC05P138911	21.7109	CASP1
CASP1	Caspase 1	Protein Coding	P29466	61	GC11M146827	21.7051	PRDX1
PRDX1	Peroxiredoxin 1	Protein Coding	Q06830	62	GC01M045988	21.6841	CYP2R1
CYP2R1	Cytochrome P450 Family 2 Subfamily R Member 1	Protein Coding	Q6VVX0	55	GC11M014877	21.6773	PEX10
PEX10	Peroxisomal Biogenesis Factor 10	Protein Coding	O60683	52	GC01M002403	21.6616	COQ8B
COQ8B	Coenzyme Q8B	Protein Coding	Q96D53	51	GC19M116283	21.6597	CD59
CD59	CD59 Molecule (CD59 Blood Group)	Protein Coding	P13987	59	GC11M033742	21.65	CPLANE1
CPLANE1	Ciliogenesis And Planar Polarity Effector Complex Subunit 1	Protein Coding	Q9H799	45	GC05M039228	21.6449	DOCK8
DOCK8	Dedicator Of Cytokinesis 8	Protein Coding	Q8NF50	58	GC09P000414	21.6038	SEMA3A
SEMA3A	Semaphorin 3A	Protein Coding	Q14563	58	GC07M083955	21.5958	DKC1
DKC1	Dyskerin Pseudouridine Synthase 1	Protein Coding	O60832	59	GC0XP154762	21.5944	MIR214
MIR214	MicroRNA 214	RNA Gene		30	GC01M172234	21.579	CRX
CRX	Cone-Rod Homeobox	Protein Coding	O43186	52	GC19P047819	21.5588	GHRL
GHRL	Ghrelin And Obestatin Prepropeptide	Protein Coding	Q9UBU3	54	GC03M010285	21.5588	ATP1A2
ATP1A2	ATPase Na+/K+ Transporting Subunit Alpha 2	Protein Coding	P50993	61	GC01P160115	21.5574	GSTM1
GSTM1	Glutathione S-Transferase Mu 1	Protein Coding	P09488	56	GC01P109687	21.5535	NKX2-1
NKX2-1	NK2 Homeobox 1	Protein Coding	P43699	60	GC14M036516	21.5487	POLG2
POLG2	DNA Polymerase Gamma 2, Accessory Subunit	Protein Coding	Q9UHN1	52	GC17M064477	21.5312	NPY
NPY	Neuropeptide Y	Protein Coding	P01303	58	GC07P032285	21.5267	CHGA
CHGA	Chromogranin A	Protein Coding	P10645	56	GC14P097065	21.5202	PLEC
PLEC	Plectin	Protein Coding	Q15149	55	GC08M147766	21.5067	CASP9
CASP9	Caspase 9	Protein Coding	P55211	61	GC01M040851	21.4971	TCIRG1
TCIRG1	T Cell Immune Regulator 1, ATPase H+ Transporting V0 Subunit A3	Protein Coding	Q13488	57	GC11P130303	21.4931	PC
PC	Pyruvate Carboxylase	Protein Coding	P11498	60	GC11M066848	21.4766	STK11
STK11	Serine/Threonine Kinase 11	Protein Coding	Q15831	62	GC19P001177	21.4636	SUCLA2
SUCLA2	Succinate-CoA Ligase ADP-Forming Subunit Beta	Protein Coding	Q9P2R7	58	GC13M047745	21.4621	BICD2
BICD2	BICD Cargo Adaptor 2	Protein Coding	Q8TD16	52	GC09M092711	21.4535	IL2RG
IL2RG	Interleukin 2 Receptor Subunit Gamma	Protein Coding	P31785	60	GC0XM071149	21.4512	TRIM32
TRIM32	Tripartite Motif Containing 32	Protein Coding	Q13049	55	GC09P116687	21.4284	PCNA
PCNA	Proliferating Cell Nuclear Antigen	Protein Coding	P12004	63	GC20M005114	21.4276	AXIN2
AXIN2	Axin 2	Protein Coding	Q9Y2T1	62	GC17M065528	21.4197	PRKG1
PRKG1	Protein Kinase CGMP-Dependent 1	Protein Coding	Q13976	63	GC10P054744	21.4074	YAP1
YAP1	Yes1 Associated Transcriptional Regulator	Protein Coding	P46937	61	GC11P102110	21.3798	GAD1
GAD1	Glutamate Decarboxylase 1	Protein Coding	Q99259	62	GC02P170813	21.3759	COX5A
COX5A	Cytochrome C Oxidase Subunit 5A	Protein Coding	P20674	57	GC15M074919	21.3702	ZNF423
ZNF423	Zinc Finger Protein 423	Protein Coding	Q2M1K9	51	GC16M049487	21.3669	ALOX5
ALOX5	Arachidonate 5-Lipoxygenase	Protein Coding	P09917	61	GC10P045374	21.3605	ETFDH
ETFDH	Electron Transfer Flavoprotein Dehydrogenase	Protein Coding	Q16134	58	GC04P158672	21.3577	S100A9
S100A9	S100 Calcium Binding Protein A9	Protein Coding	P06702	56	GC01P153357	21.3524	PKP2
PKP2	Plakophilin 2	Protein Coding	Q99959	55	GC12M032790	21.3511	F7
F7	Coagulation Factor VII	Protein Coding	P08709	61	GC13P113105	21.3501	GSR
GSR	Glutathione-Disulfide Reductase	Protein Coding	P00390	62	GC08M030678	21.3426	XBP1
XBP1	X-Box Binding Protein 1	Protein Coding	P17861	58	GC22M028794	21.3423	AD10
AD10	Alzheimer Disease-10	Genetic Locus		2	GC07U901794	21.338	APTX
APTX	Aprataxin	Protein Coding	Q7Z2E3	55	GC09M032886	21.3298	SLC52A2
SLC52A2	Solute Carrier Family 52 Member 2	Protein Coding	Q9HAB3	51	GC08P144333	21.3293	IKZF1
IKZF1	IKAROS Family Zinc Finger 1	Protein Coding	Q13422	59	GC07P050303	21.318	SPTAN1
SPTAN1	Spectrin Alpha, Non-Erythrocytic 1	Protein Coding	Q13813	61	GC09P128552	21.3145	EXOSC3
EXOSC3	Exosome Component 3	Protein Coding	Q9NQT5	54	GC09M037775	21.3003	MEF2C
MEF2C	Myocyte Enhancer Factor 2C	Protein Coding	Q06413	61	GC05M088718	21.2942	RYR3
RYR3	Ryanodine Receptor 3	Protein Coding	Q15413	53	GC15P033310	21.2841	TRIP11
TRIP11	Thyroid Hormone Receptor Interactor 11	Protein Coding	Q15643	52	GC14M091965	21.2736	FGB
FGB	Fibrinogen Beta Chain	Protein Coding	P02675	59	GC04P154828	21.263	ACADM
ACADM	Acyl-CoA Dehydrogenase Medium Chain	Protein Coding	P11310	58	GC01P075724	21.2577	EARS2
EARS2	Glutamyl-TRNA Synthetase 2, Mitochondrial	Protein Coding	Q5JPH6	54	GC16M055995	21.2328	LTF
LTF	Lactotransferrin	Protein Coding	P02788	58	GC03M046435	21.2126	AD15
AD15	Alzheimer Disease-15	Genetic Locus		2	GC03U901230	21.2046	CUBN
CUBN	Cubilin	Protein Coding	O60494	58	GC10M016824	21.1984	CFB
CFB	Complement Factor B	Protein Coding	P00751	59	GC06P031945	21.1871	MT-ND4L
MT-ND4L	Mitochondrially Encoded NADH:Ubiquinone Oxidoreductase Core Subunit 4L	Protein Coding	P03901	39	GCMTP010472	21.171	PLCE1
PLCE1	Phospholipase C Epsilon 1	Protein Coding	Q9P212	56	GC10P093993	21.161	DYM
DYM	Dymeclin	Protein Coding	Q7RTS9	50	GC18M049041	21.1594	CD27
CD27	CD27 Molecule	Protein Coding	P26842	59	GC12P085695	21.153	TAFAZZIN
TAFAZZIN	Tafazzin, Phospholipid-Lysophospholipid Transacylase	Protein Coding	Q16635	52	GC0XP155536	21.1511	CXCR3
CXCR3	C-X-C Motif Chemokine Receptor 3	Protein Coding	P49682	58	GC0XM071615	21.1506	MIR15B
MIR15B	MicroRNA 15b	RNA Gene		28	GC03P160404	21.1471	AVP
AVP	Arginine Vasopressin	Protein Coding	P01185	57	GC20M003082	21.1455	SEPTIN9
SEPTIN9	Septin 9	Protein Coding	Q9UHD8	52	GC17P176438	21.1454	CD46
CD46	CD46 Molecule	Protein Coding	P15529	60	GC01P207752	21.142	PLG
PLG	Plasminogen	Protein Coding	P00747	62	GC06P160702	21.1399	PDGFRA
PDGFRA	Platelet Derived Growth Factor Receptor Alpha	Protein Coding	P16234	66	GC04P054229	21.1336	PDE11A
PDE11A	Phosphodiesterase 11A	Protein Coding	Q9HCR9	56	GC02M177624	21.1316	MIR195
MIR195	MicroRNA 195	RNA Gene		28	GC17M103712	21.1291	PABPN1
PABPN1	Poly(A) Binding Protein Nuclear 1	Protein Coding	Q86U42	57	GC14P068418	21.1263	SPARC
SPARC	Secreted Protein Acidic And Cysteine Rich	Protein Coding	P09486	62	GC05M151661	21.1254	PCSK1
PCSK1	Proprotein Convertase Subtilisin/Kexin Type 1	Protein Coding	P29120	61	GC05M096391	21.1178	COL7A1
COL7A1	Collagen Type VII Alpha 1 Chain	Protein Coding	Q02388	56	GC03M048564	21.1154	IL6ST
IL6ST	Interleukin 6 Cytokine Family Signal Transducer	Protein Coding	P40189	63	GC05M055935	21.1066	NDUFS3
NDUFS3	NADH:Ubiquinone Oxidoreductase Core Subunit S3	Protein Coding	O75489	58	GC11P049934	21.1048	LIFR
LIFR	LIF Receptor Subunit Alpha	Protein Coding	P42702	59	GC05M039274	21.0989	SFTPD
SFTPD	Surfactant Protein D	Protein Coding	P35247	57	GC10M079937	21.0969	SCN10A
SCN10A	Sodium Voltage-Gated Channel Alpha Subunit 10	Protein Coding	Q9Y5Y9	59	GC03M038924	21.0889	MYLK
MYLK	Myosin Light Chain Kinase	Protein Coding	Q15746	65	GC03M123610	21.0709	CDC25A
CDC25A	Cell Division Cycle 25A	Protein Coding	P30304	61	GC03M048437	21.0641	ARG1
ARG1	Arginase 1	Protein Coding	P05089	61	GC06P200733	21.0614	NEK9
NEK9	NIMA Related Kinase 9	Protein Coding	Q8TD19	58	GC14M075079	21.0585	P3H1
P3H1	Prolyl 3-Hydroxylase 1	Protein Coding	Q32P28	52	GC01M042746	21.0411	RETN
RETN	Resistin	Protein Coding	Q9HD89	55	GC19P007669	21.0299	RECQL4
RECQL4	RecQ Like Helicase 4	Protein Coding	O94761	53	GC08M147797	21.0273	COL9A1
COL9A1	Collagen Type IX Alpha 1 Chain	Protein Coding	P20849	53	GC06M070215	21.0193	TCTN2
TCTN2	Tectonic Family Member 2	Protein Coding	Q96GX1	51	GC12P123671	21.0148	CYP2C19
CYP2C19	Cytochrome P450 Family 2 Subfamily C Member 19	Protein Coding	P33261	58	GC10P094762	21.013	TTN-AS1
TTN-AS1	TTN Antisense RNA 1	RNA Gene		26	GC02P178521	21.0041	FYN
FYN	FYN Proto-Oncogene, Src Family Tyrosine Kinase	Protein Coding	P06241	60	GC06M111660	20.9844	FKBP10
FKBP10	FKBP Prolyl Isomerase 10	Protein Coding	Q96AY3	53	GC17P041812	20.9726	RLBP1
RLBP1	Retinaldehyde Binding Protein 1	Protein Coding	P12271	57	GC15M089209	20.9726	MYOT
MYOT	Myotilin	Protein Coding	Q9UBF9	51	GC05P137867	20.9718	CLCNKA
CLCNKA	Chloride Voltage-Gated Channel Ka	Protein Coding	P51800	52	GC01P016018	20.9548	DBNL
DBNL	Drebrin Like	Protein Coding	Q9UJU6	50	GC07P044044	20.9514	COL17A1
COL17A1	Collagen Type XVII Alpha 1 Chain	Protein Coding	Q9UMD9	57	GC10M104405	20.9496	RB1
RB1	RB Transcriptional Corepressor 1	Protein Coding	P06400	61	GC13P048303	20.925	BCR
BCR	BCR Activator Of RhoGEF And GTPase	Protein Coding	P11274	64	GC22P023179	20.9246	CTNS
CTNS	Cystinosin, Lysosomal Cystine Transporter	Protein Coding	O60931	56	GC17P003636	20.9228	IL33
IL33	Interleukin 33	Protein Coding	O95760	53	GC09P011269	20.9214	IL17F
IL17F	Interleukin 17F	Protein Coding	Q96PD4	52	GC06M115282	20.9165	P4HB
P4HB	Prolyl 4-Hydroxylase Subunit Beta	Protein Coding	P07237	62	GC17M081843	20.9154	TLR9
TLR9	Toll Like Receptor 9	Protein Coding	Q9NR96	59	GC03M055425	20.9053	PCDH15
PCDH15	Protocadherin Related 15	Protein Coding	Q96QU1	54	GC10M053802	20.9038	SLC25A15
SLC25A15	Solute Carrier Family 25 Member 15	Protein Coding	Q9Y619	57	GC13P040789	20.9034	FBXL4
FBXL4	F-Box And Leucine Rich Repeat Protein 4	Protein Coding	Q9UKA2	50	GC06M098868	20.9009	HSPA1A
HSPA1A	Heat Shock Protein Family A (Hsp70) Member 1A	Protein Coding	P0DMV8	60	GC06P199545	20.8931	KLK6
KLK6	Kallikrein Related Peptidase 6	Protein Coding	Q92876	57	GC19M050958	20.8895	TBX1
TBX1	T-Box Transcription Factor 1	Protein Coding	O43435	54	GC22P102005	20.8859	HLA-DPB1
HLA-DPB1	Major Histocompatibility Complex, Class II, DP Beta 1	Protein Coding	P04440	58	GC06P199564	20.8735	MIR9-1
MIR9-1	MicroRNA 9-1	RNA Gene		30	GC01M156420	20.8698	ENO1
ENO1	Enolase 1	Protein Coding	P06733	61	GC01M040295	20.8495	HSPB3
HSPB3	Heat Shock Protein Family B (Small) Member 3	Protein Coding	Q12988	51	GC05P055132	20.8474	GMPPB
GMPPB	GDP-Mannose Pyrophosphorylase B	Protein Coding	Q9Y5P6	55	GC03M049716	20.8252	TMEM231
TMEM231	Transmembrane Protein 231	Protein Coding	Q9H6L2	49	GC16M075536	20.8241	STAT4
STAT4	Signal Transducer And Activator Of Transcription 4	Protein Coding	Q14765	58	GC02M191029	20.8218	SCN8A
SCN8A	Sodium Voltage-Gated Channel Alpha Subunit 8	Protein Coding	Q9UQD0	62	GC12P051590	20.8204	EPCAM
EPCAM	Epithelial Cell Adhesion Molecule	Protein Coding	P16422	61	GC02P047345	20.8199	NOX4
NOX4	NADPH Oxidase 4	Protein Coding	Q9NPH5	56	GC11M089324	20.8092	ATXN7
ATXN7	Ataxin 7	Protein Coding	O15265	54	GC03P069641	20.7899	DCDC2
DCDC2	Doublecortin Domain Containing 2	Protein Coding	Q9UHG0	50	GC06M024171	20.7747	MIR335
MIR335	MicroRNA 335	RNA Gene		28	GC07P130496	20.7656	PEX26
PEX26	Peroxisomal Biogenesis Factor 26	Protein Coding	Q7Z412	52	GC22P101968	20.7595	SDHD
SDHD	Succinate Dehydrogenase Complex Subunit D	Protein Coding	O14521	57	GC11P131510	20.7468	SORCS1
SORCS1	Sortilin Related VPS10 Domain Containing Receptor 1	Protein Coding	Q8WY21	52	GC10M106573	20.7459	CLTC
CLTC	Clathrin Heavy Chain	Protein Coding	Q00610	59	GC17P059619	20.7455	LINC01472
LINC01472	Long Intergenic Non-Protein Coding RNA 1472	RNA Gene		16	GC03P127585	20.7443	RMND1
RMND1	Required For Meiotic Nuclear Division 1 Homolog	Protein Coding	Q9NWS8	48	GC06M151404	20.744	SPATA7
SPATA7	Spermatogenesis Associated 7	Protein Coding	Q9P0W8	48	GC14P088384	20.7379	BBS12
BBS12	Bardet-Biedl Syndrome 12	Protein Coding	Q6ZW61	45	GC04P123343	20.7375	CPS1
CPS1	Carbamoyl-Phosphate Synthase 1	Protein Coding	P31327	60	GC02P210477	20.6992	DSG1
DSG1	Desmoglein 1	Protein Coding	Q02413	54	GC18P031318	20.694	CD19
CD19	CD19 Molecule	Protein Coding	P15391	63	GC16P136678	20.6906	MYO5A
MYO5A	Myosin VA	Protein Coding	Q9Y4I1	56	GC15M171666	20.6774	ACTN2
ACTN2	Actinin Alpha 2	Protein Coding	P35609	59	GC01P236686	20.6533	C1QBP
C1QBP	Complement C1q Binding Protein	Protein Coding	Q07021	57	GC17M005432	20.6414	BLM
BLM	BLM RecQ Like Helicase	Protein Coding	P54132	62	GC15P090717	20.6385	NDUFAF2
NDUFAF2	NADH:Ubiquinone Oxidoreductase Complex Assembly Factor 2	Protein Coding	Q8N183	53	GC05P060945	20.6349	MT-TK
MT-TK	Mitochondrially Encoded TRNA-Lys (AAA/G)	RNA Gene		21	GCMTP008297	20.6337	MIR151A
MIR151A	MicroRNA 151a	RNA Gene		28	GC08M141106	20.6274	PDP1
PDP1	Pyruvate Dehydrogenase Phosphatase Catalytic Subunit 1	Protein Coding	Q9P0J1	60	GC08P093857	20.6265	MAG
MAG	Myelin Associated Glycoprotein	Protein Coding	P20916	58	GC19P171517	20.6247	GNPTG
GNPTG	N-Acetylglucosamine-1-Phosphate Transferase Subunit Gamma	Protein Coding	Q9UJJ9	48	GC16P001351	20.6201	PDSS2
PDSS2	Decaprenyl Diphosphate Synthase Subunit 2	Protein Coding	Q86YH6	52	GC06M107152	20.6112	NARS2
NARS2	Asparaginyl-TRNA Synthetase 2, Mitochondrial	Protein Coding	Q96I59	55	GC11M078435	20.6037	MRE11
MRE11	MRE11 Double Strand Break Repair Nuclease	Protein Coding	P49959	61	GC11M146721	20.5984	WNT4
WNT4	Wnt Family Member 4	Protein Coding	P56705	59	GC01M041106	20.5938	KEAP1
KEAP1	Kelch Like ECH Associated Protein 1	Protein Coding	Q14145	61	GC19M010486	20.5881	HGF
HGF	Hepatocyte Growth Factor	Protein Coding	P14210	64	GC07M081699	20.5577	TCTN3
TCTN3	Tectonic Family Member 3	Protein Coding	Q6NUS6	51	GC10M095663	20.557	KIAA0586
KIAA0586	KIAA0586	Protein Coding	Q9BVV6	48	GC14P058427	20.5567	CYP2U1
CYP2U1	Cytochrome P450 Family 2 Subfamily U Member 1	Protein Coding	Q7Z449	55	GC04P107931	20.5353	TET2
TET2	Tet Methylcytosine Dioxygenase 2	Protein Coding	Q6N021	58	GC04P105145	20.5058	CNTNAP2
CNTNAP2	Contactin Associated Protein 2	Protein Coding	Q9UHC6	57	GC07P146116	20.4973	STX11
STX11	Syntaxin 11	Protein Coding	O75558	53	GC06P201099	20.4961	PCK1
PCK1	Phosphoenolpyruvate Carboxykinase 1	Protein Coding	P35558	60	GC20P060649	20.4882	ATG7
ATG7	Autophagy Related 7	Protein Coding	O95352	57	GC03P030214	20.4838	EYS
EYS	EGF-Like Photoreceptor Maintenance Factor	Protein Coding	Q5T1H1	45	GC06M063719	20.4751	HNRNPH2
HNRNPH2	Heterogeneous Nuclear Ribonucleoprotein H2	Protein Coding	P55795	52	GC0XP101408	20.4744	MT-TW
MT-TW	Mitochondrially Encoded TRNA-Trp (UGA/G)	RNA Gene		22	GCMTP005514	20.4678	DNMT3B
DNMT3B	DNA Methyltransferase 3 Beta	Protein Coding	Q9UBC3	63	GC20P032762	20.4675	PIEZO1
PIEZO1	Piezo Type Mechanosensitive Ion Channel Component 1 (Er Blood Group)	Protein Coding	Q92508	51	GC16M088715	20.4658	SPG21
SPG21	SPG21 Abhydrolase Domain Containing, Maspardin	Protein Coding	Q9NZD8	49	GC15M064963	20.4604	CDKL5
CDKL5	Cyclin Dependent Kinase Like 5	Protein Coding	O76039	55	GC0XP018425	20.456	GUCY1A1
GUCY1A1	Guanylate Cyclase 1 Soluble Subunit Alpha 1	Protein Coding	Q02108	55	GC04P155667	20.4529	TUBB2A
TUBB2A	Tubulin Beta 2A Class IIa	Protein Coding	Q13885	58	GC06M003153	20.4515	MGP
MGP	Matrix Gla Protein	Protein Coding	P08493	55	GC12M039046	20.4507	PRKDC
PRKDC	Protein Kinase, DNA-Activated, Catalytic Subunit	Protein Coding	P78527	63	GC08M047773	20.4494	MAPK14
MAPK14	Mitogen-Activated Protein Kinase 14	Protein Coding	Q16539	64	GC06P199648	20.4436	MBP
MBP	Myelin Basic Protein	Protein Coding	P02686	58	GC18M076978	20.4353	ANKH
ANKH	ANKH Inorganic Pyrophosphate Transport Regulator	Protein Coding	Q9HCJ1	50	GC05M015011	20.4342	GLRA1
GLRA1	Glycine Receptor Alpha 1	Protein Coding	P23415	59	GC05M151822	20.4342	NDUFS2
NDUFS2	NADH:Ubiquinone Oxidoreductase Core Subunit S2	Protein Coding	O75306	56	GC01P161197	20.4334	BMP1
BMP1	Bone Morphogenetic Protein 1	Protein Coding	P13497	61	GC08P022165	20.4261	FGF8
FGF8	Fibroblast Growth Factor 8	Protein Coding	P55075	60	GC10M101770	20.3983	DDHD2
DDHD2	DDHD Domain Containing 2	Protein Coding	O94830	51	GC08P038225	20.3877	UBA1
UBA1	Ubiquitin Like Modifier Activating Enzyme 1	Protein Coding	P22314	61	GC0XP047190	20.3659	SFTPA1
SFTPA1	Surfactant Protein A1	Protein Coding	Q8IWL2	57	GC10P137925	20.3459	GNAO1
GNAO1	G Protein Subunit Alpha O1	Protein Coding	P09471	60	GC16P137346	20.3436	C1R
C1R	Complement C1r	Protein Coding	P00736	60	GC12M038791	20.3403	PCCB
PCCB	Propionyl-CoA Carboxylase Subunit Beta	Protein Coding	P05166	59	GC03P136250	20.3207	AGRN
AGRN	Agrin	Protein Coding	O00468	57	GC01P001020	20.3103	TNFSF10
TNFSF10	TNF Superfamily Member 10	Protein Coding	P50591	58	GC03M172505	20.3093	SCN2A
SCN2A	Sodium Voltage-Gated Channel Alpha Subunit 2	Protein Coding	Q99250	60	GC02P165194	20.3065	LDB3
LDB3	LIM Domain Binding 3	Protein Coding	O75112	54	GC10P086666	20.2977	BTD
BTD	Biotinidase	Protein Coding	P43251	57	GC03P030327	20.2953	HSP90AA1
HSP90AA1	Heat Shock Protein 90 Alpha Family Class A Member 1	Protein Coding	P07900	64	GC14M102080	20.2939	TKT
TKT	Transketolase	Protein Coding	P29401	58	GC03M053224	20.2852	DLAT
DLAT	Dihydrolipoamide S-Acetyltransferase	Protein Coding	P10515	58	GC11P131507	20.2802	SV2A
SV2A	Synaptic Vesicle Glycoprotein 2A	Protein Coding	Q7L0J3	59	GC01M149903	20.278	SGPL1
SGPL1	Sphingosine-1-Phosphate Lyase 1	Protein Coding	O95470	59	GC10P070815	20.2737	OTX2
OTX2	Orthodenticle Homeobox 2	Protein Coding	P32243	58	GC14M056799	20.2599	CSF2
CSF2	Colony Stimulating Factor 2	Protein Coding	P04141	58	GC05P132073	20.2477	PTH1R
PTH1R	Parathyroid Hormone 1 Receptor	Protein Coding	Q03431	61	GC03P046877	20.2468	SERPINH1
SERPINH1	Serpin Family H Member 1	Protein Coding	P50454	59	GC11P130650	20.2457	GLIS2
GLIS2	GLIS Family Zinc Finger 2	Protein Coding	Q9BZE0	52	GC16P136006	20.2251	MYL2
MYL2	Myosin Light Chain 2	Protein Coding	P10916	61	GC12M112203	20.2187	AQP2
AQP2	Aquaporin 2	Protein Coding	P41181	60	GC12P049950	20.2076	P2RX7
P2RX7	Purinergic Receptor P2X 7	Protein Coding	Q99572	60	GC12P141807	20.2039	HDAC1
HDAC1	Histone Deacetylase 1	Protein Coding	Q13547	64	GC01P093620	20.2031	TSPAN1
TSPAN1	Tetraspanin 1	Protein Coding	O60635	51	GC01P095075	20.2027	TRNT1
TRNT1	TRNA Nucleotidyl Transferase 1	Protein Coding	Q96Q11	54	GC03P003126	20.201	CYLD-AS1
CYLD-AS1	CYLD Antisense RNA 1	RNA Gene		20	GC16M057660	20.1835	SLC6A19
SLC6A19	Solute Carrier Family 6 Member 19	Protein Coding	Q695T7	55	GC05P001201	20.1772	TWIST1
TWIST1	Twist Family BHLH Transcription Factor 1	Protein Coding	Q15672	58	GC07M019020	20.1729	SCN11A
SCN11A	Sodium Voltage-Gated Channel Alpha Subunit 11	Protein Coding	Q9UI33	55	GC03M038926	20.1715	EPRS1
EPRS1	Glutamyl-Prolyl-TRNA Synthetase 1	Protein Coding	P07814	56	GC01M219969	20.1714	HSPA8
HSPA8	Heat Shock Protein Family A (Hsp70) Member 8	Protein Coding	P11142	62	GC11M123057	20.1667	CRTAP
CRTAP	Cartilage Associated Protein	Protein Coding	O75718	54	GC03P033113	20.1659	TCN2
TCN2	Transcobalamin 2	Protein Coding	P20062	55	GC22P102404	20.1465	VDAC1
VDAC1	Voltage Dependent Anion Channel 1	Protein Coding	P21796	59	GC05M133975	20.1457	CHUK
CHUK	Component Of Inhibitor Of Nuclear Factor Kappa B Kinase Complex	Protein Coding	O15111	63	GC10M100698	20.1454	WNT3
WNT3	Wnt Family Member 3	Protein Coding	P56703	60	GC17M046762	20.1087	PREPL
PREPL	Prolyl Endopeptidase Like	Protein Coding	Q4J6C6	53	GC02M044316	20.1086	BCL11A
BCL11A	BCL11 Transcription Factor A	Protein Coding	Q9H165	56	GC02M060451	20.0981	DVL3
DVL3	Dishevelled Segment Polarity Protein 3	Protein Coding	Q92997	58	GC03P184155	20.0845	TMEM43
TMEM43	Transmembrane Protein 43	Protein Coding	Q9BTV4	54	GC03P030274	20.0835	FCGR2B
FCGR2B	Fc Gamma Receptor IIb	Protein Coding	P31994	60	GC01P184018	20.0756	SMARCB1
SMARCB1	SWI/SNF Related BAF Chromatin Remodeling Complex Subunit B1	Protein Coding	Q12824	58	GC22P023786	20.0549	AQP4
AQP4	Aquaporin 4	Protein Coding	P55087	58	GC18M026852	20.0535	NCAM1
NCAM1	Neural Cell Adhesion Molecule 1	Protein Coding	P13591	61	GC11P112961	20.0532	KIF7
KIF7	Kinesin Family Member 7	Protein Coding	Q2M1P5	50	GC15M089608	20.046	CLCN7
CLCN7	Chloride Voltage-Gated Channel 7	Protein Coding	P51798	57	GC16M001444	20.0186	GRK1
GRK1	G Protein-Coupled Receptor Kinase 1	Protein Coding	Q15835	55	GC13P115161	20.0156	EDNRA
EDNRA	Endothelin Receptor Type A	Protein Coding	P25101	61	GC04P147480	20.0101	ARHGEF10
ARHGEF10	Rho Guanine Nucleotide Exchange Factor 10	Protein Coding	O15013	54	GC08P001823	20.0049	S100A8
S100A8	S100 Calcium Binding Protein A8	Protein Coding	P05109	55	GC01M169683	20.0005	TTC7A
TTC7A	Tetratricopeptide Repeat Domain 7A	Protein Coding	Q9ULT0	49	GC02P046932	19.9948	LTA
LTA	Lymphotoxin Alpha	Protein Coding	P01374	54	GC06P199526	19.9934	FOXRED1
FOXRED1	FAD Dependent Oxidoreductase Domain Containing 1	Protein Coding	Q96CU9	52	GC11P126269	19.9923	CDKN2B
CDKN2B	Cyclin Dependent Kinase Inhibitor 2B	Protein Coding	P42772	58	GC09M022002	19.9874	EBP
EBP	EBP Cholestenol Delta-Isomerase	Protein Coding	Q15125	55	GC0XP048521	19.9804	PHGDH
PHGDH	Phosphoglycerate Dehydrogenase	Protein Coding	O43175	62	GC01P119839	19.977	AD7
AD7	Alzheimer Disease 7	Genetic Locus		2	GC10U900571	19.9766	IL5
IL5	Interleukin 5	Protein Coding	P05113	58	GC05M132541	19.9636	GPT2
GPT2	Glutamic--Pyruvic Transaminase 2	Protein Coding	Q8TD30	58	GC16P137110	19.9621	PEX12
PEX12	Peroxisomal Biogenesis Factor 12	Protein Coding	O00623	51	GC17M035574	19.961	MIR98
MIR98	MicroRNA 98	RNA Gene		26	GC0XM054123	19.9585	TMEM237
TMEM237	Transmembrane Protein 237	Protein Coding	Q96Q45	48	GC02M201620	19.9544	NDUFV2
NDUFV2	NADH:Ubiquinone Oxidoreductase Core Subunit V2	Protein Coding	P19404	55	GC18P009120	19.9534	DOCK3
DOCK3	Dedicator Of Cytokinesis 3	Protein Coding	Q8IZD9	53	GC03P069308	19.9482	GGT1
GGT1	Gamma-Glutamyltransferase 1	Protein Coding	P19440	62	GC22P024583	19.9427	KCTD7
KCTD7	Potassium Channel Tetramerization Domain Containing 7	Protein Coding	Q96MP8	49	GC07P066628	19.9301	ATN1
ATN1	Atrophin 1	Protein Coding	P54259	56	GC12P085734	19.9284	AVPR2
AVPR2	Arginine Vasopressin Receptor 2	Protein Coding	P30518	60	GC0XP153902	19.9093	MAPK8IP1
MAPK8IP1	Mitogen-Activated Protein Kinase 8 Interacting Protein 1	Protein Coding	Q9UQF2	56	GC11P049862	19.9055	CDKN1B
CDKN1B	Cyclin Dependent Kinase Inhibitor 1B	Protein Coding	P46527	61	GC12P085924	19.9047	APH1A
APH1A	Aph-1A Gamma-Secretase Subunit	Protein Coding	Q96BI3	54	GC01M150265	19.8871	SLC39A8
SLC39A8	Solute Carrier Family 39 Member 8	Protein Coding	Q9C0K1	55	GC04M102252	19.886	CCL4
CCL4	C-C Motif Chemokine Ligand 4	Protein Coding	P13236	52	GC17P036103	19.8809	FOXG1
FOXG1	Forkhead Box G1	Protein Coding	P55316	57	GC14P065492	19.8757	CSF3
CSF3	Colony Stimulating Factor 3	Protein Coding	P09919	55	GC17P040015	19.8688	HYCC1
HYCC1	Hyccin PI4KA Lipid Kinase Complex Subunit 1	Protein Coding	Q9BYI3	47	GC07M023912	19.8628	PPIB
PPIB	Peptidylprolyl Isomerase B	Protein Coding	P23284	60	GC15M064155	19.8606	SLC2A3
SLC2A3	Solute Carrier Family 2 Member 3	Protein Coding	P11169	61	GC12M007919	19.855	LONP1
LONP1	Lon Peptidase 1, Mitochondrial	Protein Coding	P36776	58	GC19M005691	19.8503	ACTC1
ACTC1	Actin Alpha Cardiac Muscle 1	Protein Coding	P68032	57	GC15M034790	19.85	BBS4
BBS4	Bardet-Biedl Syndrome 4	Protein Coding	Q96RK4	52	GC15P072686	19.8494	PAX3
PAX3	Paired Box 3	Protein Coding	P23760	57	GC02M222199	19.8375	FARS2
FARS2	Phenylalanyl-TRNA Synthetase 2, Mitochondrial	Protein Coding	O95363	56	GC06P020714	19.8281	TNFSF13B
TNFSF13B	TNF Superfamily Member 13b	Protein Coding	Q9Y275	58	GC13P108251	19.8253	CHRNB2
CHRNB2	Cholinergic Receptor Nicotinic Beta 2 Subunit	Protein Coding	P17787	58	GC01P183686	19.8236	ECHS1
ECHS1	Enoyl-CoA Hydratase, Short Chain 1	Protein Coding	P30084	58	GC10M133362	19.801	CYP7B1
CYP7B1	Cytochrome P450 Family 7 Subfamily B Member 1	Protein Coding	O75881	58	GC08M064587	19.7823	PEX3
PEX3	Peroxisomal Biogenesis Factor 3	Protein Coding	P56589	53	GC06P143450	19.7716	PEX16
PEX16	Peroxisomal Biogenesis Factor 16	Protein Coding	Q9Y5Y5	51	GC11M145835	19.7639	DDIT3
DDIT3	DNA Damage Inducible Transcript 3	Protein Coding	P35638	58	GC12M057516	19.7404	GPT
GPT	Glutamic--Pyruvic Transaminase	Protein Coding	P24298	55	GC08P144502	19.7384	YARS2
YARS2	Tyrosyl-TRNA Synthetase 2	Protein Coding	Q9Y2Z4	56	GC12M039371	19.7283	DHFR
DHFR	Dihydrofolate Reductase	Protein Coding	P00374	60	GC05M080626	19.7277	KCNV2
KCNV2	Potassium Voltage-Gated Channel Modifier Subfamily V Member 2	Protein Coding	Q8TDN2	53	GC09P002717	19.7244	CPT1A
CPT1A	Carnitine Palmitoyltransferase 1A	Protein Coding	P50416	61	GC11M068754	19.7226	B9D1
B9D1	B9 Domain Containing 1	Protein Coding	Q9UPM9	46	GC17M019334	19.7193	TFCP2
TFCP2	Transcription Factor CP2	Protein Coding	Q12800	52	GC12M051093	19.7144	NBAS
NBAS	NBAS Subunit Of NRZ Tethering Complex	Protein Coding	A2RRP1	51	GC02M014806	19.7129	MITF
MITF	Melanocyte Inducing Transcription Factor	Protein Coding	O75030	60	GC03P070723	19.7123	NGFR
NGFR	Nerve Growth Factor Receptor	Protein Coding	P08138	60	GC17P049495	19.7115	NAT2
NAT2	N-Acetyltransferase 2	Protein Coding	P11245	56	GC08P018391	19.6993	ABCB11
ABCB11	ATP Binding Cassette Subfamily B Member 11	Protein Coding	O95342	58	GC02M168922	19.6978	CDKN1C
CDKN1C	Cyclin Dependent Kinase Inhibitor 1C	Protein Coding	P49918	59	GC11M016628	19.6974	ACVR1
ACVR1	Activin A Receptor Type 1	Protein Coding	Q04771	63	GC02M157736	19.6809	POMGNT2
POMGNT2	Protein O-Linked Mannose N-Acetylglucosaminyltransferase 2 (Beta 1,4-)	Protein Coding	Q8NAT1	50	GC03M043121	19.6773	MIR122
MIR122	MicroRNA 122	RNA Gene		29	GC18P058451	19.6742	DSG2
DSG2	Desmoglein 2	Protein Coding	Q14126	56	GC18P031498	19.6719	SLC6A8
SLC6A8	Solute Carrier Family 6 Member 8	Protein Coding	P48029	58	GC0XP155446	19.6637	KCNMA1
KCNMA1	Potassium Calcium-Activated Channel Subfamily M Alpha 1	Protein Coding	Q12791	60	GC10M076869	19.661	HAX1
HAX1	HCLS1 Associated Protein X-1	Protein Coding	O00165	54	GC01P183668	19.6571	SMC1A
SMC1A	Structural Maintenance Of Chromosomes 1A	Protein Coding	Q14683	60	GC0XM053374	19.6479	MCCC1
MCCC1	Methylcrotonyl-CoA Carboxylase Subunit 1	Protein Coding	Q96RQ3	56	GC03M183015	19.6343	BICC1
BICC1	BicC Family RNA Binding Protein 1	Protein Coding	Q9H694	47	GC10P058513	19.6342	IL1R1
IL1R1	Interleukin 1 Receptor Type 1	Protein Coding	P14778	60	GC02P102884	19.6263	RBM8A
RBM8A	RNA Binding Motif Protein 8A	Protein Coding	Q9Y5S9	52	GC01M145921	19.6178	ERLIN2
ERLIN2	ER Lipid Raft Associated 2	Protein Coding	O94905	55	GC08P037736	19.6129	MIR30B
MIR30B	MicroRNA 30b	RNA Gene		30	GC08M134800	19.6108	SLC25A13
SLC25A13	Solute Carrier Family 25 Member 13	Protein Coding	Q9UJS0	58	GC07M096120	19.6082	TRPM7
TRPM7	Transient Receptor Potential Cation Channel Subfamily M Member 7	Protein Coding	Q96QT4	55	GC15M050552	19.6077	TAF1
TAF1	TATA-Box Binding Protein Associated Factor 1	Protein Coding	P21675	60	GC0XP071366	19.6039	SUCLG1
SUCLG1	Succinate-CoA Ligase GDP/ADP-Forming Subunit Alpha	Protein Coding	P53597	57	GC02M084423	19.5956	ITK
ITK	IL2 Inducible T Cell Kinase	Protein Coding	Q08881	64	GC05P162882	19.5955	EEF2
EEF2	Eukaryotic Translation Elongation Factor 2	Protein Coding	P13639	61	GC19M003976	19.5798	FOXO1
FOXO1	Forkhead Box O1	Protein Coding	Q12778	64	GC13M040555	19.5752	NTRK3
NTRK3	Neurotrophic Receptor Tyrosine Kinase 3	Protein Coding	Q16288	66	GC15M087859	19.5725	ADNP
ADNP	Activity Dependent Neuroprotector Homeobox	Protein Coding	Q9H2P0	55	GC20M050888	19.5607	ATXN8OS
ATXN8OS	ATXN8 Opposite Strand LncRNA	RNA Gene	P0DMR3	33	GC13P070107	19.5598	CISD2
CISD2	CDGSH Iron Sulfur Domain 2	Protein Coding	Q8N5K1	52	GC04P102868	19.5528	PRL
PRL	Prolactin	Protein Coding	P01236	56	GC06M022287	19.5448	PCNT
PCNT	Pericentrin	Protein Coding	O95613	54	GC21P046324	19.5438	WNT7A
WNT7A	Wnt Family Member 7A	Protein Coding	O00755	60	GC03M029831	19.51	GLI2
GLI2	GLI Family Zinc Finger 2	Protein Coding	P10070	60	GC02P120735	19.5052	DICER1
DICER1	Dicer 1, Ribonuclease III	Protein Coding	Q9UPY3	61	GC14M095086	19.494	GOLGA2
GOLGA2	Golgin A2	Protein Coding	Q08379	54	GC09M128255	19.4873	ADCY5
ADCY5	Adenylate Cyclase 5	Protein Coding	O95622	60	GC03M123282	19.484	AIMP1
AIMP1	Aminoacyl TRNA Synthetase Complex Interacting Multifunctional Protein 1	Protein Coding	Q12904	57	GC04P106315	19.479	TAP2
TAP2	Transporter 2, ATP Binding Cassette Subfamily B Member	Protein Coding	Q03519	57	GC06M032821	19.4732	ERCC1
ERCC1	ERCC Excision Repair 1, Endonuclease Non-Catalytic Subunit	Protein Coding	P07992	58	GC19M116421	19.4698	SETBP1
SETBP1	SET Binding Protein 1	Protein Coding	Q9Y6X0	52	GC18P044680	19.4549	HLA-C
HLA-C	Major Histocompatibility Complex, Class I, C	Protein Coding	P10321	57	GC06M114918	19.4435	HDAC9
HDAC9	Histone Deacetylase 9	Protein Coding	Q9UKV0	63	GC07P018086	19.442	SELENON
SELENON	Selenoprotein N	Protein Coding	Q9NZV5	50	GC01P025800	19.4376	APOA5
APOA5	Apolipoprotein A5	Protein Coding	Q6Q788	55	GC11M116789	19.4346	CYP1A1
CYP1A1	Cytochrome P450 Family 1 Subfamily A Member 1	Protein Coding	P04798	60	GC15M074719	19.4155	CAMK2A
CAMK2A	Calcium/Calmodulin Dependent Protein Kinase II Alpha	Protein Coding	Q9UQM7	65	GC05M150219	19.4056	FZD4
FZD4	Frizzled Class Receptor 4	Protein Coding	Q9ULV1	62	GC11M086945	19.4047	AD8
AD8	Alzheimer Disease 8	Genetic Locus		2	GC20U900057	19.4027	ICOS
ICOS	Inducible T Cell Costimulator	Protein Coding	Q9Y6W8	57	GC02P205375	19.4026	FGF10
FGF10	Fibroblast Growth Factor 10	Protein Coding	O15520	60	GC05M045403	19.3942	ETHE1
ETHE1	ETHE1 Persulfide Dioxygenase	Protein Coding	O95571	55	GC19M043506	19.378	PIGL
PIGL	Phosphatidylinositol Glycan Anchor Biosynthesis Class L	Protein Coding	Q9Y2B2	50	GC17P016217	19.3713	SLC16A2
SLC16A2	Solute Carrier Family 16 Member 2	Protein Coding	P36021	57	GC0XP075447	19.3628	IL12A
IL12A	Interleukin 12A	Protein Coding	P29459	56	GC03P159988	19.3622	NDUFS8
NDUFS8	NADH:Ubiquinone Oxidoreductase Core Subunit S8	Protein Coding	O00217	56	GC11P068030	19.342	NIPSNAP3B
NIPSNAP3B	Nipsnap Homolog 3B	Protein Coding	Q9BS92	46	GC09P104763	19.3272	POMT2
POMT2	Protein O-Mannosyltransferase 2	Protein Coding	Q9UKY4	55	GC14M077274	19.3271	ORAI1
ORAI1	ORAI Calcium Release-Activated Calcium Modulator 1	Protein Coding	Q96D31	57	GC12P141811	19.3234	ANKRD11
ANKRD11	Ankyrin Repeat Domain Containing 11	Protein Coding	Q6UB99	49	GC16M089267	19.3228	SLC29A3
SLC29A3	Solute Carrier Family 29 Member 3	Protein Coding	Q9BZD2	54	GC10P076878	19.3226	ARL13B
ARL13B	ARF Like GTPase 13B	Protein Coding	Q3SXY8	49	GC03P093980	19.3118	RD3
RD3	RD3 Regulator Of GUCY2D	Protein Coding	Q7Z3Z2	47	GC01M211476	19.3097	FH
FH	Fumarate Hydratase	Protein Coding	P07954	59	GC01M241499	19.3056	IFNGR2
IFNGR2	Interferon Gamma Receptor 2	Protein Coding	P38484	56	GC21P033402	19.3046	PTK2
PTK2	Protein Tyrosine Kinase 2	Protein Coding	Q05397	61	GC08M140657	19.3011	ACOX1
ACOX1	Acyl-CoA Oxidase 1	Protein Coding	Q15067	57	GC17M075941	19.3007	CDKN1A
CDKN1A	Cyclin Dependent Kinase Inhibitor 1A	Protein Coding	P38936	63	GC06P199656	19.3006	TBXAS1
TBXAS1	Thromboxane A Synthase 1	Protein Coding	P24557	60	GC07P139777	19.2921	MYPN
MYPN	Myopalladin	Protein Coding	Q86TC9	54	GC10P068122	19.2863	TJP1
TJP1	Tight Junction Protein 1	Protein Coding	Q07157	58	GC15M029699	19.2854	APOA4
APOA4	Apolipoprotein A4	Protein Coding	P06727	55	GC11M116820	19.2776	DRD1
DRD1	Dopamine Receptor D1	Protein Coding	P21728	58	GC05M175440	19.2689	SNHG1
SNHG1	Small Nucleolar RNA Host Gene 1	RNA Gene		28	GC11M146074	19.2599	CDK6
CDK6	Cyclin Dependent Kinase 6	Protein Coding	Q00534	64	GC07M092604	19.2584	VCL
VCL	Vinculin	Protein Coding	P18206	60	GC10P073995	19.2555	LOC108663987
LOC108663987	Ataxin 3 Repeat Instability Region	Functional Element		10	GC14P092071	19.2553	ARPC1B
ARPC1B	Actin Related Protein 2/3 Complex Subunit 1B	Protein Coding	O15143	54	GC07P099374	19.2477	APLP2
APLP2	Amyloid Beta Precursor Like Protein 2	Protein Coding	Q06481	56	GC11P132836	19.2419	VPS13D
VPS13D	Vacuolar Protein Sorting 13 Homolog D	Protein Coding	Q5THJ4	47	GC01P092011	19.2399	STX1A
STX1A	Syntaxin 1A	Protein Coding	Q16623	60	GC07M083115	19.2393	AGK
AGK	Acylglycerol Kinase	Protein Coding	Q53H12	52	GC07P141551	19.2317	MBTPS2
MBTPS2	Membrane Bound Transcription Factor Peptidase, Site 2	Protein Coding	O43462	52	GC0XP021839	19.2229	HLA-DRA
HLA-DRA	Major Histocompatibility Complex, Class II, DR Alpha	Protein Coding	P01903	59	GC06P032439	19.2181	HSPA9
HSPA9	Heat Shock Protein Family A (Hsp70) Member 9	Protein Coding	P38646	61	GC05M138554	19.2152	PLA2G2A
PLA2G2A	Phospholipase A2 Group IIA	Protein Coding	P14555	60	GC01M019975	19.2145	BMP7
BMP7	Bone Morphogenetic Protein 7	Protein Coding	P18075	60	GC20M057168	19.2092	ADGRV1
ADGRV1	Adhesion G Protein-Coupled Receptor V1	Protein Coding	Q8WXG9	52	GC05P090529	19.2045	ETFB
ETFB	Electron Transfer Flavoprotein Subunit Beta	Protein Coding	P38117	58	GC19M051345	19.1842	SI
SI	Sucrase-Isomaltase	Protein Coding	P14410	57	GC03M164978	19.1708	TGM2
TGM2	Transglutaminase 2	Protein Coding	P21980	60	GC20M038127	19.1707	PRTN3
PRTN3	Proteinase 3	Protein Coding	P24158	59	GC19P000840	19.1643	FLG
FLG	Filaggrin	Protein Coding	P20930	54	GC01M169655	19.1441	FPR1
FPR1	Formyl Peptide Receptor 1	Protein Coding	P21462	59	GC19M051745	19.1396	L2HGDH
L2HGDH	L-2-Hydroxyglutarate Dehydrogenase	Protein Coding	Q9H9P8	51	GC14M050237	19.1359	SLC19A2
SLC19A2	Solute Carrier Family 19 Member 2	Protein Coding	O60779	57	GC01M169463	19.1281	MIR204
MIR204	MicroRNA 204	RNA Gene		30	GC09M070809	19.1278	IARS2
IARS2	Isoleucyl-TRNA Synthetase 2, Mitochondrial	Protein Coding	Q9NSE4	52	GC01P220094	19.1251	PNP
PNP	Purine Nucleoside Phosphorylase	Protein Coding	P00491	62	GC14P064876	19.1155	IRF3
IRF3	Interferon Regulatory Factor 3	Protein Coding	Q14653	58	GC19M049659	19.1083	MMADHC
MMADHC	Metabolism Of Cobalamin Associated D	Protein Coding	Q9H3L0	54	GC02M149569	19.1022	APOD
APOD	Apolipoprotein D	Protein Coding	P05090	55	GC03M195568	19.0897	CA2
CA2	Carbonic Anhydrase 2	Protein Coding	P00918	63	GC08P085463	19.0866	MIR20A
MIR20A	MicroRNA 20a	RNA Gene		29	GC13P091774	19.0833	PEX13
PEX13	Peroxisomal Biogenesis Factor 13	Protein Coding	Q92968	50	GC02P061017	19.0816	COQ6
COQ6	Coenzyme Q6, Monooxygenase	Protein Coding	Q9Y2Z9	55	GC14P073949	19.0765	GPI
GPI	Glucose-6-Phosphate Isomerase	Protein Coding	P06744	60	GC19P034359	19.0641	TLR7
TLR7	Toll Like Receptor 7	Protein Coding	Q9NYK1	60	GC0XP012867	19.0615	NSD1
NSD1	Nuclear Receptor Binding SET Domain Protein 1	Protein Coding	Q96L73	56	GC05P192138	19.0593	PLAUR
PLAUR	Plasminogen Activator, Urokinase Receptor	Protein Coding	Q03405	57	GC19M043646	19.0407	POLR2F
POLR2F	RNA Polymerase II, I And III Subunit F	Protein Coding	P61218	50	GC22P037952	19.0402	KIF5B
KIF5B	Kinesin Family Member 5B	Protein Coding	P33176	60	GC10M037964	19.0388	IGFBP3
IGFBP3	Insulin Like Growth Factor Binding Protein 3	Protein Coding	P17936	59	GC07M045912	19.0358	FTH1
FTH1	Ferritin Heavy Chain 1	Protein Coding	P02794	63	GC11M061959	19.0326	PITX2
PITX2	Paired Like Homeodomain 2	Protein Coding	Q99697	59	GC04M110617	19.0218	MYH3
MYH3	Myosin Heavy Chain 3	Protein Coding	P11055	56	GC17M010628	19.0209	ANK3
ANK3	Ankyrin 3	Protein Coding	Q12955	56	GC10M060026	19.0124	TYK2
TYK2	Tyrosine Kinase 2	Protein Coding	P29597	66	GC19M010350	19.0023	CSNK2B
CSNK2B	Casein Kinase 2 Beta	Protein Coding	P67870	60	GC06P199531	19.0023	CIITA
CIITA	Class II Major Histocompatibility Complex Transactivator	Protein Coding	P33076	56	GC16P136132	18.9982	OXTR
OXTR	Oxytocin Receptor	Protein Coding	P30559	60	GC03M008767	18.9926	SLC7A9
SLC7A9	Solute Carrier Family 7 Member 9	Protein Coding	P82251	54	GC19M032830	18.9912	KLF4
KLF4	KLF Transcription Factor 4	Protein Coding	O43474	60	GC09M107484	18.9844	SERPING1
SERPING1	Serpin Family G Member 1	Protein Coding	P05155	58	GC11P057597	18.9834	PMS2
PMS2	PMS1 Homolog 2, Mismatch Repair System Component	Protein Coding	P54278	61	GC07M005982	18.9795	RASA1
RASA1	RAS P21 Protein Activator 1	Protein Coding	P20936	60	GC05P087267	18.9595	DBN1
DBN1	Drebrin 1	Protein Coding	Q16643	54	GC05M177456	18.9436	SPRED1
SPRED1	Sprouty Related EVH1 Domain Containing 1	Protein Coding	Q7Z699	54	GC15P038252	18.943	SERAC1
SERAC1	Serine Active Site Containing 1	Protein Coding	Q96JX3	48	GC06M158109	18.9374	IL17RA
IL17RA	Interleukin 17 Receptor A	Protein Coding	Q96F46	59	GC22P101919	18.9247	NR3C2
NR3C2	Nuclear Receptor Subfamily 3 Group C Member 2	Protein Coding	P08235	58	GC04M148078	18.9243	MKKS
MKKS	MKKS Centrosomal Shuttling Protein	Protein Coding	Q9NPJ1	51	GC20M011318	18.9237	CFAP410
CFAP410	Cilia And Flagella Associated Protein 410	Protein Coding	O43822	44	GC21M055619	18.9218	PMP2
PMP2	Peripheral Myelin Protein 2	Protein Coding	P02689	54	GC08M081440	18.9195	MIR16-1
MIR16-1	MicroRNA 16-1	RNA Gene		30	GC13M050048	18.9134	CAST
CAST	Calpastatin	Protein Coding	P20810	58	GC05P095975	18.9037	MT-TS1
MT-TS1	Mitochondrially Encoded TRNA-Ser (UCN) 1	RNA Gene		23	GCMTM007447	18.8931	PDHX
PDHX	Pyruvate Dehydrogenase Complex Component X	Protein Coding	O00330	58	GC11P034894	18.8813	LOC109504728
LOC109504728	Chromosome 9 Open Reading Frame 72 Repeat Instability Region	Functional Element		9	GC09P027762	18.8781	FLT1
FLT1	Fms Related Receptor Tyrosine Kinase 1	Protein Coding	P17948	64	GC13M028300	18.8753	XYLT2
XYLT2	Xylosyltransferase 2	Protein Coding	Q9H1B5	57	GC17P175908	18.8711	BGN
BGN	Biglycan	Protein Coding	P21810	57	GC0XP153494	18.8705	PHEX
PHEX	Phosphate Regulating Endopeptidase X-Linked	Protein Coding	P78562	54	GC0XP022032	18.8683	MYCN
MYCN	MYCN Proto-Oncogene, BHLH Transcription Factor	Protein Coding	P04198	58	GC02P016074	18.8632	RAD51C
RAD51C	RAD51 Paralog C	Protein Coding	O43502	57	GC17P058692	18.8615	NIPA1
NIPA1	NIPA Magnesium Transporter 1	Protein Coding	Q7RTP0	50	GC15P022773	18.857	CYP1B1
CYP1B1	Cytochrome P450 Family 1 Subfamily B Member 1	Protein Coding	Q16678	60	GC02M038066	18.8558	PEX14
PEX14	Peroxisomal Biogenesis Factor 14	Protein Coding	O75381	55	GC01P010472	18.8528	BCAP31
BCAP31	B Cell Receptor Associated Protein 31	Protein Coding	P51572	53	GC0XM153701	18.8509	RAB29
RAB29	RAB29, Member RAS Oncogene Family	Protein Coding	O14966	48	GC01M205768	18.8484	SLC2A10
SLC2A10	Solute Carrier Family 2 Member 10	Protein Coding	O95528	53	GC20P060035	18.8465	PGR-AS1
PGR-AS1	PGR Antisense RNA 1	RNA Gene		19	GC11P131251	18.8447	KLC1
KLC1	Kinesin Light Chain 1	Protein Coding	Q07866	55	GC14P122682	18.8377	SLC25A20
SLC25A20	Solute Carrier Family 25 Member 20	Protein Coding	O43772	58	GC03M055268	18.8345	MIR141
MIR141	MicroRNA 141	RNA Gene		30	GC12P085738	18.8339	MAGT1
MAGT1	Magnesium Transporter 1	Protein Coding	Q9H0U3	53	GC0XM078370	18.8326	CYP1A2
CYP1A2	Cytochrome P450 Family 1 Subfamily A Member 2	Protein Coding	P05177	58	GC15P074748	18.8262	ALDH3A2
ALDH3A2	Aldehyde Dehydrogenase 3 Family Member A2	Protein Coding	P51648	58	GC17P174915	18.8186	FAT4
FAT4	FAT Atypical Cadherin 4	Protein Coding	Q6V0I7	51	GC04P125315	18.8134	GATM
GATM	Glycine Amidinotransferase	Protein Coding	P50440	58	GC15M045361	18.8076	KLC2
KLC2	Kinesin Light Chain 2	Protein Coding	Q9H0B6	52	GC11P129958	18.804	IFT122
IFT122	Intraflagellar Transport 122	Protein Coding	Q9HBG6	51	GC03P145156	18.7995	MT-TF
MT-TF	Mitochondrially Encoded TRNA-Phe (UUU/C)	RNA Gene		23	GCMTP000580	18.7984	CEP120
CEP120	Centrosomal Protein 120	Protein Coding	Q8N960	51	GC05M123344	18.7944	RFC1
RFC1	Replication Factor C Subunit 1	Protein Coding	P35251	58	GC04M039291	18.7912	CYP3A4
CYP3A4	Cytochrome P450 Family 3 Subfamily A Member 4	Protein Coding	P08684	62	GC07M107343	18.7889	SFTPA2
SFTPA2	Surfactant Protein A2	Protein Coding	Q8IWL1	51	GC10M085076	18.777	HNRNPDL
HNRNPDL	Heterogeneous Nuclear Ribonucleoprotein D Like	Protein Coding	O14979	54	GC04M082422	18.7744	TRPS1
TRPS1	Transcriptional Repressor GATA Binding 1	Protein Coding	Q9UHF7	55	GC08M115408	18.7728	IL15
IL15	Interleukin 15	Protein Coding	P40933	55	GC04P141636	18.7601	CNNM2
CNNM2	Cyclin And CBS Domain Divalent Metal Cation Transport Mediator 2	Protein Coding	Q9H8M5	52	GC10P102918	18.7591	AD11
AD11	Alzheimer Disease-11	Genetic Locus		2	GC09U901247	18.7558	AD12
AD12	Alzheimer Disease 12	Genetic Locus		2	GC08U901173	18.7558	AD13
AD13	Alzheimer Disease-13	Genetic Locus		2	GC01U902342	18.7558	PGM3
PGM3	Phosphoglucomutase 3	Protein Coding	O95394	55	GC06M115622	18.7558	TPM1
TPM1	Tropomyosin 1	Protein Coding	P09493	60	GC15P218417	18.7541	GAB2
GAB2	GRB2 Associated Binding Protein 2	Protein Coding	Q9UQC2	54	GC11M078215	18.7504	PEX19
PEX19	Peroxisomal Biogenesis Factor 19	Protein Coding	P40855	55	GC01M160276	18.75	ACD
ACD	ACD Shelterin Complex Subunit And Telomerase Recruitment Factor	Protein Coding	Q96AP0	54	GC16M076508	18.7415	RPS6KA3
RPS6KA3	Ribosomal Protein S6 Kinase A3	Protein Coding	P51812	65	GC0XM020149	18.727	EHHADH
EHHADH	Enoyl-CoA Hydratase And 3-Hydroxyacyl CoA Dehydrogenase	Protein Coding	Q08426	54	GC03M185190	18.723	SUFU
SUFU	SUFU Negative Regulator Of Hedgehog Signaling	Protein Coding	Q9UMX1	55	GC10P134806	18.7099	TCTN1
TCTN1	Tectonic Family Member 1	Protein Coding	Q2MV58	50	GC12P110614	18.7098	TBC1D24
TBC1D24	TBC1 Domain Family Member 24	Protein Coding	Q9ULP9	51	GC16P002475	18.7077	ALDH7A1
ALDH7A1	Aldehyde Dehydrogenase 7 Family Member A1	Protein Coding	P49419	60	GC05M126541	18.7067	AD16
AD16	Alzheimer Disease 16	Genetic Locus		2	GC0XU901247	18.7008	IFNA1
IFNA1	Interferon Alpha 1	Protein Coding	P01562	51	GC09P022195	18.686	NRXN1
NRXN1	Neurexin 1	Protein Coding	Q9ULB1	60	GC02M049918	18.6845	MPL
MPL	MPL Proto-Oncogene, Thrombopoietin Receptor	Protein Coding	P40238	60	GC01P043337	18.6822	IRF7
IRF7	Interferon Regulatory Factor 7	Protein Coding	Q92985	59	GC11M000612	18.6797	SLC25A46
SLC25A46	Solute Carrier Family 25 Member 46	Protein Coding	Q96AG3	50	GC05P110738	18.6784	NALCN
NALCN	Sodium Leak Channel, Non-Selective	Protein Coding	Q8IZF0	54	GC13M101053	18.6672	FGF9
FGF9	Fibroblast Growth Factor 9	Protein Coding	P31371	56	GC13P021671	18.6465	QDPR
QDPR	Quinoid Dihydropteridine Reductase	Protein Coding	P09417	58	GC04M017460	18.6406	LAMP1
LAMP1	Lysosomal Associated Membrane Protein 1	Protein Coding	P11279	57	GC13P113297	18.6261	TPI1
TPI1	Triosephosphate Isomerase 1	Protein Coding	P60174	59	GC12P006867	18.6183	HLCS
HLCS	Holocarboxylase Synthetase	Protein Coding	P50747	55	GC21M036750	18.6171	MAP3K5
MAP3K5	Mitogen-Activated Protein Kinase Kinase Kinase 5	Protein Coding	Q99683	62	GC06M136557	18.612	CXCR2
CXCR2	C-X-C Motif Chemokine Receptor 2	Protein Coding	P25025	63	GC02P218125	18.6093	ERCC4
ERCC4	ERCC Excision Repair 4, Endonuclease Catalytic Subunit	Protein Coding	Q92889	58	GC16P013920	18.6053	BTNL2
BTNL2	Butyrophilin Like 2	Protein Coding	Q9UIR0	51	GC06M032393	18.605	ADH1C
ADH1C	Alcohol Dehydrogenase 1C (Class I), Gamma Polypeptide	Protein Coding	P00326	54	GC04M099336	18.5984	GDF2
GDF2	Growth Differentiation Factor 2	Protein Coding	Q9UK05	57	GC10P047322	18.5953	MARK4
MARK4	Microtubule Affinity Regulating Kinase 4	Protein Coding	Q96L34	56	GC19P045079	18.5936	ERN1
ERN1	Endoplasmic Reticulum To Nucleus Signaling 1	Protein Coding	O75460	60	GC17M064039	18.5906	F3
F3	Coagulation Factor III, Tissue Factor	Protein Coding	P13726	58	GC01M095143	18.5873	TCAP
TCAP	Titin-Cap	Protein Coding	O15273	53	GC17P175536	18.5869	ACAD9
ACAD9	Acyl-CoA Dehydrogenase Family Member 9	Protein Coding	Q9H845	57	GC03P145150	18.5869	IL16
IL16	Interleukin 16	Protein Coding	Q14005	54	GC15P081159	18.5817	TERC
TERC	Telomerase RNA Component	RNA Gene		36	GC03M169765	18.5805	MAP2
MAP2	Microtubule Associated Protein 2	Protein Coding	P11137	57	GC02P209424	18.5791	MCCC2
MCCC2	Methylcrotonyl-CoA Carboxylase Subunit 2	Protein Coding	Q9HCC0	55	GC05P084667	18.5719	LMBRD1
LMBRD1	LMBR1 Domain Containing 1	Protein Coding	Q9NUN5	51	GC06M115437	18.5619	RARS2
RARS2	Arginyl-TRNA Synthetase 2, Mitochondrial	Protein Coding	Q5T160	54	GC06M115693	18.5482	TBCE
TBCE	Tubulin Folding Cofactor E	Protein Coding	Q15813	52	GC01P235367	18.543	SHANK3
SHANK3	SH3 And Multiple Ankyrin Repeat Domains 3	Protein Coding	Q9BYB0	52	GC22P102965	18.5349	SLC39A13
SLC39A13	Solute Carrier Family 39 Member 13	Protein Coding	Q96H72	51	GC11P047407	18.5323	UNC13A
UNC13A	Unc-13 Homolog A	Protein Coding	Q9UPW8	52	GC19M115910	18.5267	EXT2
EXT2	Exostosin Glycosyltransferase 2	Protein Coding	Q93063	57	GC11P044095	18.5241	ADORA2A
ADORA2A	Adenosine A2a Receptor	Protein Coding	P29274	60	GC22P024417	18.524	VIM
VIM	Vimentin	Protein Coding	P08670	63	GC10P017227	18.5165	SLC1A1
SLC1A1	Solute Carrier Family 1 Member 1	Protein Coding	P43005	61	GC09P004490	18.5139	IRS2
IRS2	Insulin Receptor Substrate 2	Protein Coding	Q9Y4H2	58	GC13M109752	18.5008	SYT1
SYT1	Synaptotagmin 1	Protein Coding	P21579	59	GC12P078863	18.4963	ISG15
ISG15	ISG15 Ubiquitin Like Modifier	Protein Coding	P05161	58	GC01P001001	18.4923	IAH1
IAH1	Isoamyl Acetate Hydrolyzing Esterase 1 (Putative)	Protein Coding	Q2TAA2	43	GC02P009473	18.4914	UGT1A1
UGT1A1	UDP Glucuronosyltransferase Family 1 Member A1	Protein Coding	P22309	63	GC02P233760	18.4887	SOS2
SOS2	SOS Ras/Rho Guanine Nucleotide Exchange Factor 2	Protein Coding	Q07890	57	GC14M050117	18.4799	BCL2L1
BCL2L1	BCL2 Like 1	Protein Coding	Q07817	62	GC20M031664	18.4752	PTS
PTS	6-Pyruvoyltetrahydropterin Synthase	Protein Coding	Q03393	58	GC11P112226	18.4705	RCAN1
RCAN1	Regulator Of Calcineurin 1	Protein Coding	P53805	55	GC21M034513	18.4607	TNXB
TNXB	Tenascin XB	Protein Coding	P22105	55	GC06M114980	18.4558	CYP2E1
CYP2E1	Cytochrome P450 Family 2 Subfamily E Member 1	Protein Coding	P05181	58	GC10P133520	18.4557	ANKS6
ANKS6	Ankyrin Repeat And Sterile Alpha Motif Domain Containing 6	Protein Coding	Q68DC2	50	GC09M098731	18.4546	TAB2
TAB2	TGF-Beta Activated Kinase 1 (MAP3K7) Binding Protein 2	Protein Coding	Q9NYJ8	60	GC06P201182	18.452	DNA2
DNA2	DNA Replication Helicase/Nuclease 2	Protein Coding	P51530	54	GC10M068414	18.4495	TGIF1
TGIF1	TGFB Induced Factor Homeobox 1	Protein Coding	Q15583	57	GC18P003411	18.4464	APPL1
APPL1	Adaptor Protein, Phosphotyrosine Interacting With PH Domain And Leucine Zipper 1	Protein Coding	Q9UKG1	57	GC03P057227	18.4445	MIR148A
MIR148A	MicroRNA 148a	RNA Gene		28	GC07M025950	18.4377	ALOX5AP
ALOX5AP	Arachidonate 5-Lipoxygenase Activating Protein	Protein Coding	P20292	55	GC13P030713	18.4367	CX3CL1
CX3CL1	C-X3-C Motif Chemokine Ligand 1	Protein Coding	P78423	57	GC16P057372	18.4334	GLDC
GLDC	Glycine Decarboxylase	Protein Coding	P23378	60	GC09M006522	18.4323	AQP1
AQP1	Aquaporin 1 (Colton Blood Group)	Protein Coding	P29972	60	GC07P030911	18.4217	CCDC88C
CCDC88C	Coiled-Coil And HOOK Domain Protein 88C	Protein Coding	Q9P219	51	GC14M091271	18.4171	MICU1
MICU1	Mitochondrial Calcium Uptake 1	Protein Coding	Q9BPX6	55	GC10M072367	18.4157	ACTG1
ACTG1	Actin Gamma 1	Protein Coding	P63261	61	GC17M081509	18.4131	MIR30E
MIR30E	MicroRNA 30e	RNA Gene		31	GC01P040754	18.4125	XDH
XDH	Xanthine Dehydrogenase	Protein Coding	P47989	60	GC02M031334	18.4089	CUL3
CUL3	Cullin 3	Protein Coding	Q13618	60	GC02M224470	18.4056	SMC3
SMC3	Structural Maintenance Of Chromosomes 3	Protein Coding	Q9UQE7	60	GC10P110567	18.404	DCN
DCN	Decorin	Protein Coding	P07585	60	GC12M091140	18.3973	VAMP2
VAMP2	Vesicle Associated Membrane Protein 2	Protein Coding	P63027	58	GC17M103776	18.3959	DOCK6
DOCK6	Dedicator Of Cytokinesis 6	Protein Coding	Q96HP0	55	GC19M011199	18.3836	HADH
HADH	Hydroxyacyl-CoA Dehydrogenase	Protein Coding	Q16836	59	GC04P107989	18.3767	OAT
OAT	Ornithine Aminotransferase	Protein Coding	P04181	60	GC10M124397	18.3696	MIR27B
MIR27B	MicroRNA 27b	RNA Gene		29	GC09P159763	18.3598	PADI4
PADI4	Peptidyl Arginine Deiminase 4	Protein Coding	Q9UM07	58	GC01P017308	18.3503	TUBB4B
TUBB4B	Tubulin Beta 4B Class IVb	Protein Coding	P68371	57	GC09P137241	18.3339	SAA1
SAA1	Serum Amyloid A1	Protein Coding	P0DJI8	51	GC11P025414	18.3323	CDH2
CDH2	Cadherin 2	Protein Coding	P19022	64	GC18M040187	18.3295	CLEC7A
CLEC7A	C-Type Lectin Domain Containing 7A	Protein Coding	Q9BXN2	58	GC12M038941	18.3212	STAT6
STAT6	Signal Transducer And Activator Of Transcription 6	Protein Coding	P42226	64	GC12M057095	18.3196	ABAT
ABAT	4-Aminobutyrate Aminotransferase	Protein Coding	P80404	58	GC16P008674	18.3098	DKK3
DKK3	Dickkopf Wnt Signaling Pathway Inhibitor 3	Protein Coding	Q9UBP4	52	GC11M017027	18.3076	CXCL1
CXCL1	C-X-C Motif Chemokine Ligand 1	Protein Coding	P09341	56	GC04P073869	18.2868	TRAF3IP1
TRAF3IP1	TRAF3 Interacting Protein 1	Protein Coding	Q8TDR0	49	GC02P238320	18.2769	PDE6B
PDE6B	Phosphodiesterase 6B	Protein Coding	P35913	57	GC04P033696	18.2674	TTC19
TTC19	Tetratricopeptide Repeat Domain 19	Protein Coding	Q6DKK2	50	GC17P015999	18.2637	ATAD3A
ATAD3A	ATPase Family AAA Domain Containing 3A	Protein Coding	Q9NVI7	51	GC01P091449	18.262	COL12A1
COL12A1	Collagen Type XII Alpha 1 Chain	Protein Coding	Q99715	52	GC06M075084	18.2609	ABCB7
ABCB7	ATP Binding Cassette Subfamily B Member 7	Protein Coding	O75027	57	GC0XM075053	18.2594	MDM2
MDM2	MDM2 Proto-Oncogene	Protein Coding	Q00987	66	GC12P068808	18.252	PLCB1
PLCB1	Phospholipase C Beta 1	Protein Coding	Q9NQ66	61	GC20P008077	18.2504	GHR
GHR	Growth Hormone Receptor	Protein Coding	P10912	58	GC05P042429	18.2486	ACADS
ACADS	Acyl-CoA Dehydrogenase Short Chain	Protein Coding	P16219	58	GC12P141793	18.2357	RAD51
RAD51	RAD51 Recombinase	Protein Coding	Q06609	64	GC15P040694	18.2332	TCF7L2
TCF7L2	Transcription Factor 7 Like 2	Protein Coding	Q9NQB0	60	GC10P112950	18.2205	MIR18A
MIR18A	MicroRNA 18a	RNA Gene		28	GC13P091778	18.2168	FPGT-TNNI3K
FPGT-TNNI3K	FPGT-TNNI3K Readthrough	Protein Coding		29	GC01P074198	18.2087	TUBB2B
TUBB2B	Tubulin Beta 2B Class IIb	Protein Coding	Q9BVA1	55	GC06M004471	18.2063	MERTK
MERTK	MER Proto-Oncogene, Tyrosine Kinase	Protein Coding	Q12866	63	GC02P111898	18.2038	RBPJ
RBPJ	Recombination Signal Binding Protein For Immunoglobulin Kappa J Region	Protein Coding	Q06330	58	GC04P026105	18.1957	APLP1
APLP1	Amyloid Beta Precursor Like Protein 1	Protein Coding	P51693	54	GC19P171536	18.1892	GRIA3
GRIA3	Glutamate Ionotropic Receptor AMPA Type Subunit 3	Protein Coding	P42263	63	GC0XP123184	18.1764	PKLR
PKLR	Pyruvate Kinase L/R	Protein Coding	P30613	59	GC01M155289	18.1742	APBA1
APBA1	Amyloid Beta Precursor Protein Binding Family A Member 1	Protein Coding	Q02410	52	GC09M069427	18.1602	BRIP1
BRIP1	BRCA1 Interacting DNA Helicase 1	Protein Coding	Q9BX63	61	GC17M061679	18.1494	SGCA
SGCA	Sarcoglycan Alpha	Protein Coding	Q16586	54	GC17P050164	18.1414	DCHS1
DCHS1	Dachsous Cadherin-Related 1	Protein Coding	Q96JQ0	48	GC11M006621	18.1388	SETD2
SETD2	SET Domain Containing 2, Histone Lysine Methyltransferase	Protein Coding	Q9BYW2	59	GC03M047033	18.135	SNX14
SNX14	Sorting Nexin 14	Protein Coding	Q9Y5W7	48	GC06M115650	18.1261	CYP24A1
CYP24A1	Cytochrome P450 Family 24 Subfamily A Member 1	Protein Coding	Q07973	60	GC20M054153	18.1247	AXIN1
AXIN1	Axin 1	Protein Coding	O15169	60	GC16M000287	18.119	NOX1
NOX1	NADPH Oxidase 1	Protein Coding	Q9Y5S8	57	GC0XM100843	18.1173	COASY
COASY	Coenzyme A Synthase	Protein Coding	Q13057	57	GC17P042561	18.1136	SRCAP
SRCAP	Snf2 Related CREBBP Activator Protein	Protein Coding	Q6ZRS2	51	GC16P136828	18.1105	TIMP2
TIMP2	TIMP Metallopeptidase Inhibitor 2	Protein Coding	P16035	54	GC17M078852	18.1064	ATG5
ATG5	Autophagy Related 5	Protein Coding	Q9H1Y0	58	GC06M106045	18.0944	LOC112694756
LOC112694756	Uncharaterized LOC112694756	Protein Coding		21	GC16P136772	18.0861	ALDOB
ALDOB	Aldolase, Fructose-Bisphosphate B	Protein Coding	P05062	58	GC09M101420	18.0806	RANBP2
RANBP2	RAN Binding Protein 2	Protein Coding	P49792	57	GC02P108719	18.0533	ETV6
ETV6	ETS Variant Transcription Factor 6	Protein Coding	P41212	59	GC12P011649	18.0499	KDM6A
KDM6A	Lysine Demethylase 6A	Protein Coding	O15550	60	GC0XP044873	18.0485	KIF5C
KIF5C	Kinesin Family Member 5C	Protein Coding	O60282	54	GC02P148875	18.0237	AD14
AD14	Alzheimer Disease 14	Genetic Locus		2	GC01U902204	18.0216	TNFRSF13B
TNFRSF13B	TNF Receptor Superfamily Member 13B	Protein Coding	O14836	59	GC17M016929	18.0112	USP8
USP8	Ubiquitin Specific Peptidase 8	Protein Coding	P40818	61	GC15P050424	18.0037	HCN4
HCN4	Hyperpolarization Activated Cyclic Nucleotide Gated Potassium Channel 4	Protein Coding	Q9Y3Q4	59	GC15M073319	17.9969	BMPR1B
BMPR1B	Bone Morphogenetic Protein Receptor Type 1B	Protein Coding	O00238	60	GC04P094757	17.9829	WNT10B
WNT10B	Wnt Family Member 10B	Protein Coding	O00744	59	GC12M048965	17.98	IL37
IL37	Interleukin 37	Protein Coding	Q9NZH6	51	GC02P160355	17.9774	IBA57
IBA57	Iron-Sulfur Cluster Assembly Factor IBA57	Protein Coding	Q5T440	47	GC01P228165	17.9768	SCN1B
SCN1B	Sodium Voltage-Gated Channel Beta Subunit 1	Protein Coding	Q07699	57	GC19P035030	17.96	GNA11
GNA11	G Protein Subunit Alpha 11	Protein Coding	P29992	60	GC19P003094	17.9555	TECPR2
TECPR2	Tectonin Beta-Propeller Repeat Containing 2	Protein Coding	O15040	47	GC14P102362	17.9555	MIR199A1
MIR199A1	MicroRNA 199a-1	RNA Gene		29	GC19M010817	17.9535	FURIN
FURIN	Furin, Paired Basic Amino Acid Cleaving Enzyme	Protein Coding	P09958	61	GC15P090868	17.9432	APC2
APC2	APC Regulator Of Wnt Signaling Pathway 2	Protein Coding	O95996	52	GC19P170541	17.9407	GLP1R
GLP1R	Glucagon Like Peptide 1 Receptor	Protein Coding	P43220	59	GC06P039048	17.9266	MARS2
MARS2	Methionyl-TRNA Synthetase 2, Mitochondrial	Protein Coding	Q96GW9	54	GC02P197705	17.9239	CCR3
CCR3	C-C Motif Chemokine Receptor 3	Protein Coding	P51677	59	GC03P069061	17.9224	ITGA2B
ITGA2B	Integrin Subunit Alpha 2b	Protein Coding	P08514	63	GC17M104845	17.9165	OGDH
OGDH	Oxoglutarate Dehydrogenase	Protein Coding	Q02218	59	GC07P044606	17.915	TP63
TP63	Tumor Protein P63	Protein Coding	Q9H3D4	58	GC03P189598	17.9116	ATL3
ATL3	Atlastin GTPase 3	Protein Coding	Q6DD88	50	GC11M063624	17.9113	KDM1A
KDM1A	Lysine Demethylase 1A	Protein Coding	O60341	61	GC01P023019	17.9068	FLRT1
FLRT1	Fibronectin Leucine Rich Transmembrane Protein 1	Protein Coding	Q9NZU1	50	GC11P129741	17.905	ATP5F1A
ATP5F1A	ATP Synthase F1 Subunit Alpha	Protein Coding	P25705	58	GC18M046081	17.9021	CDK1
CDK1	Cyclin Dependent Kinase 1	Protein Coding	P06493	60	GC10P060772	17.8905	POLR1C
POLR1C	RNA Polymerase I And III Subunit C	Protein Coding	O15160	54	GC06P199709	17.8895	OGG1
OGG1	8-Oxoguanine DNA Glycosylase	Protein Coding	O15527	59	GC03P030161	17.8874	NFKB2
NFKB2	Nuclear Factor Kappa B Subunit 2	Protein Coding	Q00653	65	GC10P102394	17.8805	APOC2
APOC2	Apolipoprotein C2	Protein Coding	P02655	57	GC19P044945	17.8756	CLPB
CLPB	ClpB Family Mitochondrial Disaggregase	Protein Coding	Q9H078	55	GC11M146396	17.8639	CSPP1
CSPP1	Centrosome And Spindle Pole Associated Protein 1	Protein Coding	Q1MSJ5	49	GC08P067062	17.8603	SLC26A4
SLC26A4	Solute Carrier Family 26 Member 4	Protein Coding	O43511	55	GC07P107660	17.8415	PXDN
PXDN	Peroxidasin	Protein Coding	Q92626	56	GC02M001635	17.8371	ATP6V0A2
ATP6V0A2	ATPase H+ Transporting V0 Subunit A2	Protein Coding	Q9Y487	55	GC12P123712	17.8352	GREM1
GREM1	Gremlin 1, DAN Family BMP Antagonist	Protein Coding	O60565	58	GC15P210191	17.8341	GALNT2
GALNT2	Polypeptide N-Acetylgalactosaminyltransferase 2	Protein Coding	Q10471	57	GC01P230057	17.8318	SLC18A3
SLC18A3	Solute Carrier Family 18 Member A3	Protein Coding	Q16572	55	GC10P049610	17.8264	ATPAF2
ATPAF2	ATP Synthase Mitochondrial F1 Complex Assembly Factor 2	Protein Coding	Q8N5M1	50	GC17M017977	17.8209	SLC35C1
SLC35C1	Solute Carrier Family 35 Member C1	Protein Coding	Q96A29	51	GC11P049859	17.8177	PLCB4
PLCB4	Phospholipase C Beta 4	Protein Coding	Q15147	57	GC20P009067	17.8099	PRPF31
PRPF31	Pre-MRNA Processing Factor 31	Protein Coding	Q8WWY3	54	GC19P172224	17.801	TPK1
TPK1	Thiamin Pyrophosphokinase 1	Protein Coding	Q9H3S4	57	GC07M144451	17.8005	CALB2
CALB2	Calbindin 2	Protein Coding	P22676	52	GC16P071358	17.7983	NTF3
NTF3	Neurotrophin 3	Protein Coding	P20783	57	GC12P085679	17.7942	DDOST
DDOST	Dolichyl-Diphosphooligosaccharide--Protein Glycosyltransferase Non-Catalytic Subunit	Protein Coding	P39656	57	GC01M020651	17.7935	SLC30A10
SLC30A10	Solute Carrier Family 30 Member 10	Protein Coding	Q6XR72	54	GC01M219685	17.793	SOCS1
SOCS1	Suppressor Of Cytokine Signaling 1	Protein Coding	O15524	58	GC16M055516	17.7899	PECAM1
PECAM1	Platelet And Endothelial Cell Adhesion Molecule 1	Protein Coding	P16284	54	GC17M064319	17.7891	STH
STH	Saitohin	Protein Coding	Q8IWL8	41	GC17P045999	17.7843	MMAA
MMAA	Metabolism Of Cobalamin Associated A	Protein Coding	Q8IVH4	51	GC04P145669	17.7795	FLCN
FLCN	Folliculin	Protein Coding	Q8NFG4	54	GC17M017212	17.7671	ADRA2B
ADRA2B	Adrenoceptor Alpha 2B	Protein Coding	P18089	56	GC02M096112	17.7627	SPART
SPART	Spartin	Protein Coding	Q8N0X7	51	GC13M044010	17.7618	DNM1
DNM1	Dynamin 1	Protein Coding	Q05193	63	GC09P128191	17.761	NSDHL
NSDHL	NAD(P) Dependent 3-Beta-Hydroxysteroid Dehydrogenase NSDHL	Protein Coding	Q15738	56	GC0XP152830	17.7597	MSR1
MSR1	Macrophage Scavenger Receptor 1	Protein Coding	P21757	57	GC08M016107	17.7558	NT5E
NT5E	5''-Nucleotidase Ecto	Protein Coding	P21589	65	GC06P085449	17.7534	ENTPD1
ENTPD1	Ectonucleoside Triphosphate Diphosphohydrolase 1	Protein Coding	P49961	62	GC10P134559	17.7406	CHRM1
CHRM1	Cholinergic Receptor Muscarinic 1	Protein Coding	P11229	58	GC11M146082	17.7266	TUFM
TUFM	Tu Translation Elongation Factor, Mitochondrial	Protein Coding	P49411	56	GC16M056211	17.7249	MECOM
MECOM	MDS1 And EVI1 Complex Locus	Protein Coding	Q03112	60	GC03M169083	17.7245	CR2
CR2	Complement C3d Receptor 2	Protein Coding	P20023	58	GC01P207454	17.7236	TMEM138
TMEM138	Transmembrane Protein 138	Protein Coding	Q9NPI0	49	GC11P129526	17.7218	PGF
PGF	Placental Growth Factor	Protein Coding	P49763	56	GC14M074941	17.7209	AKAP9
AKAP9	A-Kinase Anchoring Protein 9	Protein Coding	Q99996	53	GC07P091940	17.7052	RARS1
RARS1	Arginyl-TRNA Synthetase 1	Protein Coding	P54136	56	GC05P168487	17.7027	MGME1
MGME1	Mitochondrial Genome Maintenance Exonuclease 1	Protein Coding	Q9BQP7	49	GC20P017968	17.6887	WNT3A
WNT3A	Wnt Family Member 3A	Protein Coding	P56704	60	GC01P234321	17.6832	HDAC8
HDAC8	Histone Deacetylase 8	Protein Coding	Q9BY41	60	GC0XM072329	17.6832	STAR
STAR	Steroidogenic Acute Regulatory Protein	Protein Coding	P49675	57	GC08M038965	17.6797	KRIT1
KRIT1	KRIT1 Ankyrin Repeat Containing	Protein Coding	O00522	53	GC07M092198	17.6778	FANCD2
FANCD2	FA Complementation Group D2	Protein Coding	Q9BXW9	59	GC03P010026	17.6755	ERCC6
ERCC6	ERCC Excision Repair 6, Chromatin Remodeling Factor	Protein Coding	Q03468	59	GC10M049927	17.6751	TP73
TP73	Tumor Protein P73	Protein Coding	O15350	58	GC01P003652	17.6686	CKB
CKB	Creatine Kinase B	Protein Coding	P12277	57	GC14M103519	17.6607	VKORC1
VKORC1	Vitamin K Epoxide Reductase Complex Subunit 1	Protein Coding	Q9BQB6	61	GC16M056519	17.6558	SOX17
SOX17	SRY-Box Transcription Factor 17	Protein Coding	Q9H6I2	54	GC08P054457	17.6515	GFM1
GFM1	G Elongation Factor Mitochondrial 1	Protein Coding	Q96RP9	55	GC03P158644	17.6491	SP1
SP1	Sp1 Transcription Factor	Protein Coding	P08047	60	GC12P053380	17.648	BMPR1A
BMPR1A	Bone Morphogenetic Protein Receptor Type 1A	Protein Coding	P36894	64	GC10P134387	17.6479	PLA2G7
PLA2G7	Phospholipase A2 Group VII	Protein Coding	Q13093	63	GC06M046704	17.6462	KCND3
KCND3	Potassium Voltage-Gated Channel Subfamily D Member 3	Protein Coding	Q9UK17	59	GC01M111770	17.6367	SALL1
SALL1	Spalt Like Transcription Factor 1	Protein Coding	Q9NSC2	56	GC16M051135	17.6347	MIR486-1
MIR486-1	MicroRNA 486-1	RNA Gene		28	GC08M041660	17.6304	EPG5
EPG5	Ectopic P-Granules 5 Autophagy Tethering Factor	Protein Coding	Q9HCE0	49	GC18M045800	17.63	GSTT1
GSTT1	Glutathione S-Transferase Theta 1	Protein Coding	P30711	44	GC22Mi00270	17.6261	TUBA8
TUBA8	Tubulin Alpha 8	Protein Coding	Q9NY65	57	GC22P018110	17.6181	PIK3CB
PIK3CB	Phosphatidylinositol-4,5-Bisphosphate 3-Kinase Catalytic Subunit Beta	Protein Coding	P42338	61	GC03M138652	17.6163	CARD8
CARD8	Caspase Recruitment Domain Family Member 8	Protein Coding	Q9Y2G2	50	GC19M116520	17.6096	PEX11B
PEX11B	Peroxisomal Biogenesis Factor 11 Beta	Protein Coding	O96011	51	GC01M145911	17.6075	PTPN1
PTPN1	Protein Tyrosine Phosphatase Non-Receptor Type 1	Protein Coding	P18031	63	GC20P050510	17.6054	KCNA1
KCNA1	Potassium Voltage-Gated Channel Subfamily A Member 1	Protein Coding	Q09470	58	GC12P085675	17.6007	SRD5A3
SRD5A3	Steroid 5 Alpha-Reductase 3	Protein Coding	Q9H8P0	53	GC04P055346	17.5972	MEF2A
MEF2A	Myocyte Enhancer Factor 2A	Protein Coding	Q02078	58	GC15P099565	17.5907	HLA-DRB5
HLA-DRB5	Major Histocompatibility Complex, Class II, DR Beta 5	Protein Coding	Q30154	53	GC06M115000	17.5853	MIRLET7G
MIRLET7G	MicroRNA Let-7g	RNA Gene		28	GC03M052268	17.5738	PRKCA
PRKCA	Protein Kinase C Alpha	Protein Coding	P17252	64	GC17P066302	17.5716	ZMPSTE24
ZMPSTE24	Zinc Metallopeptidase STE24	Protein Coding	O75844	51	GC01P040258	17.5698	KCNA2
KCNA2	Potassium Voltage-Gated Channel Subfamily A Member 2	Protein Coding	P16389	58	GC01M110519	17.5684	POGLUT1
POGLUT1	Protein O-Glucosyltransferase 1	Protein Coding	Q8NBL1	52	GC03P119468	17.5662	IREB2
IREB2	Iron Responsive Element Binding Protein 2	Protein Coding	P48200	57	GC15P078437	17.5555	ECM1
ECM1	Extracellular Matrix Protein 1	Protein Coding	Q16610	57	GC01P183414	17.5542	CLDN5
CLDN5	Claudin 5	Protein Coding	O00501	53	GC22M019523	17.5441	IGF2R
IGF2R	Insulin Like Growth Factor 2 Receptor	Protein Coding	P11717	59	GC06P159969	17.5407	NUS1
NUS1	NUS1 Dehydrodolichyl Diphosphate Synthase Subunit	Protein Coding	Q96E22	50	GC06P117675	17.5362	IVD
IVD	Isovaleryl-CoA Dehydrogenase	Protein Coding	P26440	56	GC15P040405	17.525	MTFMT
MTFMT	Mitochondrial Methionyl-TRNA Formyltransferase	Protein Coding	Q96DP5	52	GC15M065001	17.515	PTPA
PTPA	Protein Phosphatase 2 Phosphatase Activator	Protein Coding	Q15257	58	GC09P160935	17.5147	CALCA
CALCA	Calcitonin Related Polypeptide Alpha	Protein Coding	P06881	56	GC11M014966	17.5071	FLT4
FLT4	Fms Related Receptor Tyrosine Kinase 4	Protein Coding	P35916	64	GC05M184002	17.5024	CNTF
CNTF	Ciliary Neurotrophic Factor	Protein Coding	P26441	54	GC11P058622	17.4967	SARS2
SARS2	Seryl-TRNA Synthetase 2, Mitochondrial	Protein Coding	Q9NP81	57	GC19M116257	17.4955	MMP14
MMP14	Matrix Metallopeptidase 14	Protein Coding	P50281	63	GC14P065380	17.4946	LEPR
LEPR	Leptin Receptor	Protein Coding	P48357	63	GC01P095923	17.489	DPP4
DPP4	Dipeptidyl Peptidase 4	Protein Coding	P27487	63	GC02M161992	17.4868	SHC1
SHC1	SHC Adaptor Protein 1	Protein Coding	P29353	57	GC01M154962	17.4797	TIMP3
TIMP3	TIMP Metallopeptidase Inhibitor 3	Protein Coding	P35625	56	GC22P102487	17.4654	PYCR2
PYCR2	Pyrroline-5-Carboxylate Reductase 2	Protein Coding	Q96C36	57	GC01M225919	17.4593	MT-TS2
MT-TS2	Mitochondrially Encoded TRNA-Ser (AGU/C) 2	RNA Gene		22	GCMTP012215	17.4533	CRPPA
CRPPA	CDP-L-Ribitol Pyrophosphorylase A	Protein Coding	A4D126	49	GC07M016088	17.4517	NOTCH2NLC
NOTCH2NLC	Notch 2 N-Terminal Like C	Protein Coding	P0DPK4	26	GC01P149390	17.4308	PITRM1
PITRM1	Pitrilysin Metallopeptidase 1	Protein Coding	Q5JRX3	51	GC10M003138	17.4303	PSMB1
PSMB1	Proteasome 20S Subunit Beta 1	Protein Coding	P20618	57	GC06M170535	17.4253	NAGS
NAGS	N-Acetylglutamate Synthase	Protein Coding	Q8N159	54	GC17P044004	17.4206	FANCI
FANCI	FA Complementation Group I	Protein Coding	Q9NVI1	54	GC15P089243	17.3953	TMEM70
TMEM70	Transmembrane Protein 70	Protein Coding	Q9BUB7	50	GC08P073972	17.3781	TCF4
TCF4	Transcription Factor 4	Protein Coding	P15884	59	GC18M055222	17.3755	LARGE1
LARGE1	LARGE Xylosyl- And Glucuronyltransferase 1	Protein Coding	O95461	52	GC22M090651	17.3709	HAVCR2
HAVCR2	Hepatitis A Virus Cellular Receptor 2	Protein Coding	Q8TDQ0	58	GC05M157063	17.3706	DHDDS
DHDDS	Dehydrodolichyl Diphosphate Synthase Subunit	Protein Coding	Q86SQ9	53	GC01P026432	17.367	CALB1
CALB1	Calbindin 1	Protein Coding	P05937	57	GC08M090058	17.3629	LIPG
LIPG	Lipase G, Endothelial Type	Protein Coding	Q9Y5X9	57	GC18P049560	17.3591	AOC3
AOC3	Amine Oxidase Copper Containing 3	Protein Coding	Q16853	58	GC17P042851	17.352	ADRA2A
ADRA2A	Adrenoceptor Alpha 2A	Protein Coding	P08913	60	GC10P111077	17.3484	MMAB
MMAB	Metabolism Of Cobalamin Associated B	Protein Coding	Q96EY8	55	GC12M109553	17.3481	DPYD
DPYD	Dihydropyrimidine Dehydrogenase	Protein Coding	Q12882	64	GC01M097015	17.3389	LRPAP1
LRPAP1	LDL Receptor Related Protein Associated Protein 1	Protein Coding	P30533	57	GC04M007212	17.3384	MIR144
MIR144	MicroRNA 144	RNA Gene		26	GC17M104249	17.3366	SPINK5
SPINK5	Serine Peptidase Inhibitor Kazal Type 5	Protein Coding	Q9NQ38	52	GC05P148025	17.3343	CASP7
CASP7	Caspase 7	Protein Coding	P55210	61	GC10P113679	17.334	NRTN
NRTN	Neurturin	Protein Coding	Q99748	51	GC19P005805	17.3317	ASXL1
ASXL1	ASXL Transcriptional Regulator 1	Protein Coding	Q8IXJ9	54	GC20P059359	17.3291	SNCG
SNCG	Synuclein Gamma	Protein Coding	O76070	55	GC10P134389	17.3176	TXN
TXN	Thioredoxin	Protein Coding	P10599	59	GC09M110243	17.3171	HAVCR1
HAVCR1	Hepatitis A Virus Cellular Receptor 1	Protein Coding	Q96D42	54	GC05M157028	17.316	TTPA
TTPA	Alpha Tocopherol Transfer Protein	Protein Coding	P49638	54	GC08M063048	17.3157	TAP1
TAP1	Transporter 1, ATP Binding Cassette Subfamily B Member	Protein Coding	Q03518	61	GC06M115021	17.3134	LOC108663996
LOC108663996	TATA-Box Binding Protein Repeat Instability Region	Functional Element		10	GC06P170561	17.3089	RAD50
RAD50	RAD50 Double Strand Break Repair Protein	Protein Coding	Q92878	62	GC05P132556	17.2873	SMAD9
SMAD9	SMAD Family Member 9	Protein Coding	O15198	58	GC13M036844	17.2713	GPX3
GPX3	Glutathione Peroxidase 3	Protein Coding	P22352	54	GC05P162735	17.2642	SGCB
SGCB	Sarcoglycan Beta	Protein Coding	Q16585	51	GC04M052019	17.2606	HIBCH
HIBCH	3-Hydroxyisobutyryl-CoA Hydrolase	Protein Coding	Q6NVY1	55	GC02M190189	17.2556	BSG
BSG	Basigin (Ok Blood Group)	Protein Coding	P35613	57	GC19P000571	17.2547	CYP21A2
CYP21A2	Cytochrome P450 Family 21 Subfamily A Member 2	Protein Coding	P08686	55	GC06P199550	17.2372	TRPM6
TRPM6	Transient Receptor Potential Cation Channel Subfamily M Member 6	Protein Coding	Q9BX84	55	GC09M074725	17.2306	PIEZO2
PIEZO2	Piezo Type Mechanosensitive Ion Channel Component 2	Protein Coding	Q9H5I5	48	GC18M010741	17.2166	PIGA
PIGA	Phosphatidylinositol Glycan Anchor Biosynthesis Class A	Protein Coding	P37287	55	GC0XM015319	17.2143	EPHX1
EPHX1	Epoxide Hydrolase 1	Protein Coding	P07099	56	GC01P225810	17.2141	PLS3
PLS3	Plastin 3	Protein Coding	P13797	54	GC0XP115560	17.2117	MAP1B
MAP1B	Microtubule Associated Protein 1B	Protein Coding	P46821	57	GC05P072107	17.2001	LZTR1
LZTR1	Leucine Zipper Like Post Translational Regulator 1	Protein Coding	Q8N653	54	GC22P102074	17.187	NR2E3
NR2E3	Nuclear Receptor Subfamily 2 Group E Member 3	Protein Coding	Q9Y5X4	54	GC15P071792	17.1807	PDE8B
PDE8B	Phosphodiesterase 8B	Protein Coding	O95263	57	GC05P084828	17.18	MYOCD
MYOCD	Myocardin	Protein Coding	Q8IZQ8	55	GC17P012665	17.1652	AGTR2
AGTR2	Angiotensin II Receptor Type 2	Protein Coding	P50052	56	GC0XP116170	17.1647	DLST
DLST	Dihydrolipoamide S-Succinyltransferase	Protein Coding	P36957	57	GC14P074881	17.1627	NDUFA9
NDUFA9	NADH:Ubiquinone Oxidoreductase Subunit A9	Protein Coding	Q16795	54	GC12P004649	17.1594	DMPK
DMPK	DM1 Protein Kinase	Protein Coding	Q09013	60	GC19M045769	17.1584	CCND2
CCND2	Cyclin D2	Protein Coding	P30279	60	GC12P085668	17.1534	YWHAQ
YWHAQ	Tyrosine 3-Monooxygenase/Tryptophan 5-Monooxygenase Activation Protein Theta	Protein Coding	P27348	60	GC02M009583	17.1528	PURA
PURA	Purine Rich Element Binding Protein A	Protein Coding	Q00577	57	GC05P162522	17.1486	SLC11A2
SLC11A2	Solute Carrier Family 11 Member 2	Protein Coding	P49281	60	GC12M050952	17.1479	MIR19A
MIR19A	MicroRNA 19a	RNA Gene		29	GC13P091773	17.131	MT-RNR1
MT-RNR1	Mitochondrially Encoded 12S RRNA	RNA Gene	A0A0C5B5G6	26	GCMTP000642	17.1274	TRAPPC11
TRAPPC11	Trafficking Protein Particle Complex Subunit 11	Protein Coding	Q7Z392	48	GC04P183659	17.1237	IFT74
IFT74	Intraflagellar Transport 74	Protein Coding	Q96LB3	48	GC09P026947	17.1092	LAMB1
LAMB1	Laminin Subunit Beta 1	Protein Coding	P07942	62	GC07M107923	17.1056	MT-TH
MT-TH	Mitochondrially Encoded TRNA-His (CAU/C)	RNA Gene		23	GCMTP012140	17.1044	NEUROD1
NEUROD1	Neuronal Differentiation 1	Protein Coding	Q13562	55	GC02M181673	17.0999	MIR330
MIR330	MicroRNA 330	RNA Gene		30	GC19M116434	17.0929	ISCU
ISCU	Iron-Sulfur Cluster Assembly Enzyme	Protein Coding	Q9H1K1	56	GC12P108561	17.0875	CNTNAP1
CNTNAP1	Contactin Associated Protein 1	Protein Coding	P78357	55	GC17P042682	17.0853	BRD4
BRD4	Bromodomain Containing 4	Protein Coding	O60885	60	GC19M115828	17.0829	BLK
BLK	BLK Proto-Oncogene, Src Family Tyrosine Kinase	Protein Coding	P51451	61	GC08P011486	17.08	KCNQ2
KCNQ2	Potassium Voltage-Gated Channel Subfamily Q Member 2	Protein Coding	O43526	60	GC20M063400	17.0769	CYP11A1
CYP11A1	Cytochrome P450 Family 11 Subfamily A Member 1	Protein Coding	P05108	61	GC15M074337	17.0765	MIR483
MIR483	MicroRNA 483	RNA Gene		29	GC11M016609	17.0731	MYO1E
MYO1E	Myosin IE	Protein Coding	Q12965	55	GC15M059132	17.0727	PDX1
PDX1	Pancreatic And Duodenal Homeobox 1	Protein Coding	P52945	58	GC13P030267	17.068	GFER
GFER	Growth Factor, Augmenter Of Liver Regeneration	Protein Coding	P55789	57	GC16P001984	17.0678	FAN1
FAN1	FANCD2 And FANCI Associated Nuclease 1	Protein Coding	Q9Y2M0	50	GC15P210087	17.0577	EFEMP2
EFEMP2	EGF-Like Fibulin Extracellular Matrix Protein 2	Protein Coding	O95967	55	GC11M146207	17.057	CHKB
CHKB	Choline Kinase Beta	Protein Coding	Q9Y259	58	GC22M050578	17.046	DSCAM
DSCAM	DS Cell Adhesion Molecule	Protein Coding	O60469	54	GC21M040010	17.0454	UBE2L3
UBE2L3	Ubiquitin Conjugating Enzyme E2 L3	Protein Coding	P68036	57	GC22P021549	17.0336	VPS33A
VPS33A	VPS33A Core Subunit Of CORVET And HOPS Complexes	Protein Coding	Q96AX1	50	GC12M122229	17.033	MIR222
MIR222	MicroRNA 222	RNA Gene		29	GC0XM045747	17.0306	CHM
CHM	CHM Rab Escort Protein	Protein Coding	P24386	51	GC0XM085861	17.0286	GRIN2D
GRIN2D	Glutamate Ionotropic Receptor NMDA Type Subunit 2D	Protein Coding	O15399	62	GC19P171953	17.026	BGLAP
BGLAP	Bone Gamma-Carboxyglutamate Protein	Protein Coding	P02818	52	GC01P156242	17.0197	THBS4
THBS4	Thrombospondin 4	Protein Coding	P35443	55	GC05P079991	17.0055	CTSL
CTSL	Cathepsin L	Protein Coding	P07711	60	GC09P159489	17.0033	GRK2
GRK2	G Protein-Coupled Receptor Kinase 2	Protein Coding	P25098	61	GC11P067266	16.9992	STAT2
STAT2	Signal Transducer And Activator Of Transcription 2	Protein Coding	P52630	61	GC12M056341	16.9908	DPYSL2
DPYSL2	Dihydropyrimidinase Like 2	Protein Coding	Q16555	58	GC08P026514	16.9836	EFEMP1
EFEMP1	EGF-Like Fibulin Extracellular Matrix Protein 1	Protein Coding	Q12805	55	GC02M055865	16.9652	CDK5RAP2
CDK5RAP2	CDK5 Regulatory Subunit Associated Protein 2	Protein Coding	Q96SN8	52	GC09M120388	16.9646	MT-TI
MT-TI	Mitochondrially Encoded TRNA-Ile (AUU/C)	RNA Gene		22	GCMTP004265	16.9619	VAMP1
VAMP1	Vesicle Associated Membrane Protein 1	Protein Coding	P23763	56	GC12M006462	16.9614	MB
MB	Myoglobin	Protein Coding	P02144	58	GC22M035606	16.9498	LAMA1
LAMA1	Laminin Subunit Alpha 1	Protein Coding	P25391	57	GC18M006941	16.9473	RAC2
RAC2	Rac Family Small GTPase 2	Protein Coding	P15153	63	GC22M090734	16.9418	MAFB
MAFB	MAF BZIP Transcription Factor B	Protein Coding	Q9Y5Q3	54	GC20M040685	16.9415	ADORA1
ADORA1	Adenosine A1 Receptor	Protein Coding	P30542	60	GC01P203090	16.9386	TPM3
[truncated: 15,509 more rows]

## Sheet: Drugbank
APP	23
CTSD
NPEPPS
ADAMTS4
PARK7
HTT
ATP7B
ATP7A
PKD1L3
NOD2
PKD2L1
IGHG1
MMP19
NCF1
CCL2
GSK3A
HSD17B10
KLK6
CTH
HIF1A
GSK3B
TBK1
NR1D1

## Sheet: OMIM
Gene Map Search - 'Alzheimer's disease'
Downloaded:	February 4th, 2026
Copyright (c) 1966-2026 Johns Hopkins University OMIM, data are provided for research purposes only.
Cytogenetic location	Genomic coordinates (From NCBI/GRCh38)	Gene/Locus	Gene/Locus name	Gene/Locus MIM number	Approved Symbol	Entrez Gene ID	Ensembl Gene ID	Comments	Phenotype	Phenotype MIM number	Inheritance	Pheno map key	Mouse Gene (from MGI)
1p36	1:1-27600000	IBD7	Inflammatory bowel disease 7	605225		57042		associated with rs6426833	{Inflammatory bowel disease 7}	605225		2
1p36.31	1:6467122-6520092	PLEKHG5, KIAA0720, HMNR4, CMTRIC	Pleckstrin homology domain- and RhoGEF domain-containing protein G5	611101	PLEKHG5	57449	ENSG00000171680,ENST00000377728;;;ENST00000377728		Charcot-Marie-Tooth disease, recessive intermediate C	615376	AR	3	Plekhg5
1p36.31	1:6467122-6520092	PLEKHG5, KIAA0720, HMNR4, CMTRIC	Pleckstrin homology domain- and RhoGEF domain-containing protein G5	611101	PLEKHG5	57449	ENSG00000171680,ENST00000377728;;;ENST00000377728		Neuronopathy, distal hereditary motor, autosomal recessive 4	611067	AR	3	Plekhg5
1p36.23	1:7961711-7985505	DJ1, PARK7	Oncogene DJ-1	602533	PARK7	11315	ENSG00000116288,ENST00000338639;;;ENST00000338639		Parkinson disease 7, autosomal recessive early-onset	606324	AR	3	Park7
1p36.22	1:10210570-10381603	KIF1B, CMT2A, CMT2A1, NBLST1	Kinesin family member 1B	605995	KIF1B	23095	ENSG00000054523,ENST00000676179;;;ENST00000676179		{Neuroblastoma, susceptibility to, 1}	256700	AD, SMu	3	Kif1b
1p36.22	1:10210570-10381603	KIF1B, CMT2A, CMT2A1, NBLST1	Kinesin family member 1B	605995	KIF1B	23095	ENSG00000054523,ENST00000676179;;;ENST00000676179		Charcot-Marie-Tooth disease, type 2A1	118210	AD	3	Kif1b
1p36.22	1:11785723-11805964	MTHFR	Methylenetetrahydrofolate reductase	607093	MTHFR	4524	ENSG00000177000,ENST00000376590;;;ENST00000376590		{Neural tube defects, susceptibility to}	601634	AR	3	Mthfr
1p36.22	1:11785723-11805964	MTHFR	Methylenetetrahydrofolate reductase	607093	MTHFR	4524	ENSG00000177000,ENST00000376590;;;ENST00000376590		{Schizophrenia, susceptibility to}	181500	AD	3	Mthfr
1p36.22	1:11785723-11805964	MTHFR	Methylenetetrahydrofolate reductase	607093	MTHFR	4524	ENSG00000177000,ENST00000376590;;;ENST00000376590		{Thromboembolism, susceptibility to}	188050	AD	3	Mthfr
1p36.22	1:11785723-11805964	MTHFR	Methylenetetrahydrofolate reductase	607093	MTHFR	4524	ENSG00000177000,ENST00000376590;;;ENST00000376590		{Vascular disease, susceptibility to}			3	Mthfr
1p36.22	1:11785723-11805964	MTHFR	Methylenetetrahydrofolate reductase	607093	MTHFR	4524	ENSG00000177000,ENST00000376590;;;ENST00000376590		Homocystinuria due to MTHFR deficiency	236250	AR	3	Mthfr
1p36.22	1:11980444-12013508	MFN2, KIAA0214, CMT2A2A, HMSN6A, CMT2A2B, MSL	Mitofusin 2	608507	MFN2	9927	ENSG00000116688,ENST00000235329;;;ENST00000235329		Charcot-Marie-Tooth disease, axonal, type 2A2A	609260	AD	3	Mfn2
1p36.22	1:11980444-12013508	MFN2, KIAA0214, CMT2A2A, HMSN6A, CMT2A2B, MSL	Mitofusin 2	608507	MFN2	9927	ENSG00000116688,ENST00000235329;;;ENST00000235329		Charcot-Marie-Tooth disease, axonal, type 2A2B	617087	AR	3	Mfn2
1p36.22	1:11980444-12013508	MFN2, KIAA0214, CMT2A2A, HMSN6A, CMT2A2B, MSL	Mitofusin 2	608507	MFN2	9927	ENSG00000116688,ENST00000235329;;;ENST00000235329		Hereditary motor and sensory neuropathy VIA	601152	AD	3	Mfn2
1p36.22	1:11980444-12013508	MFN2, KIAA0214, CMT2A2A, HMSN6A, CMT2A2B, MSL	Mitofusin 2	608507	MFN2	9927	ENSG00000116688,ENST00000235329;;;ENST00000235329		Lipomatosis, multiple symmetric, with or without peripheral neuropathy	151800	AR	3	Mfn2
1p36.21	1:12500001-15900000	GBD2	Gallbladder disease 2	609918		100048905		between D1S1597 and D1S47	Gallbladder disease 2	609918		2
1p36.12	1:20633458-20651511	PINK1, PARK6	PTEN-induced putative kinase 1	608309	PINK1	65018	ENSG00000158828,ENST00000321556;;;ENST00000321556		Parkinson disease 6, early onset	605909	AR	3	Pink1
1p36.12	1:21217250-21345504	ECE1	Endothelin converting enzyme 1	600423	ECE1	1889	ENSG00000117298,ENST00000374893;;;ENST00000374893	mutation identified in 1 HCAD patient	?Hirschsprung disease, cardiac defects, and autonomic dysfunction	613870	AD	3	Ece1
1p36.12	1:21217250-21345504	ECE1	Endothelin converting enzyme 1	600423	ECE1	1889	ENSG00000117298,ENST00000374893;;;ENST00000374893	mutation identified in 1 HCAD patient	{Hypertension, essential, susceptibility to}	145500	Mu	3	Ece1
1p36.11	1:25272486-25330445	RHD, HDFNRH	Rhesus system D polypeptide	111680	RHD	6007	ENSG00000187010,ENST00000328664;;;ENST00000328664		[Blood group, RH system]	111690		3	Rhd
1p36.11	1:25272486-25330445	RHD, HDFNRH	Rhesus system D polypeptide	111680	RHD	6007	ENSG00000187010,ENST00000328664;;;ENST00000328664		{Hemolytic disease of fetus and newborn, RH-induced}	619462	IC	3	Rhd
1p36.11	1:25362249-25430203	RHCE, RHNA	Rhesus system C and E polypeptides	111700	RHCE	6006	ENSG00000188672,ENST00000294413;;;ENST00000294413		Rh-null disease, amorph type	617970	AR	3	Rhd
1p35.1	1:32775239-32817358	YARS1, YARS, CMTDIC, TYRRS, YTS, YRS, IMNEPD2	Tyrosyl-tRNA synthetase 1	603623	YARS1	8565	ENSG00000134684,ENST00000373477;;;ENST00000373477		Charcot-Marie-Tooth disease, dominant intermediate C	608323	AD	3	Yars1
1p35.1	1:32775239-32817358	YARS1, YARS, CMTDIC, TYRRS, YTS, YRS, IMNEPD2	Tyrosyl-tRNA synthetase 1	603623	YARS1	8565	ENSG00000134684,ENST00000373477;;;ENST00000373477		Infantile-onset multisystem neurologic, endocrine, and pancreatic disease 2	619418	AR	3	Yars1
1p34.3	1:34300001-39600000	GBD3	Gallbladder disease 3	609919		100048906		new D2S255	Gallbladder disease 3	609919		2
1p32	1:50200001-60800000	PARK10, AAOPD	Parkinson disease 10	606852		170534		max lod at D1S2652; ?associated with CDCP2	{Parkinson disease 10}	606852		2
1p31	1:60800001-84400000	PAOD1	Peripheral arterial occlusive disease 1	606787		171513			Peripheral arterial occlusive disease 1	606787		2
1p31.3	1:63322567-63325128	FOXD3, AIS1, VAMAS2	Forkhead box D3	611539	FOXD3	27022	ENSG00000187140,ENST00000371116;;;ENST00000371116		{Autoimmune disease, susceptibility to, 1}	607836	AD	3	Foxd3
1p31.3	1:65264749-65415871	DNAJC6, DJC6, KIAA0473, PARK19	DNAJ heat shock protein family (Hsp40) member C6	608375	DNAJC6	9829	ENSG00000116675,ENST00000371069;;;ENST00000371069		Parkinson disease 19a, juvenile-onset	615528	AR	3	Dnajc6
1p31.3	1:65264749-65415871	DNAJC6, DJC6, KIAA0473, PARK19	DNAJ heat shock protein family (Hsp40) member C6	608375	DNAJC6	9829	ENSG00000116675,ENST00000371069;;;ENST00000371069		Parkinson disease 19b, early-onset	615528	AR	3	Dnajc6
1p31.3	1:67138637-67265903	IL23R, IBD17	Interleukin 23 receptor	607562	IL23R	149233	ENSG00000162594,ENST00000347310;;;ENST00000347310		{Inflammatory bowel disease 17, protection against}	612261		3	Il23r
1p31.3	1:67138637-67265903	IL23R, IBD17	Interleukin 23 receptor	607562	IL23R	149233	ENSG00000162594,ENST00000347310;;;ENST00000347310		{Psoriasis, protection against}	605606		3	Il23r
1p31.1	1:74235387-74544428	TNNI3K, CCDD	TNNI3-interacting kinase	613932	TNNI3K	51086	ENSG00000116783,ENST00000326637;;;ENST00000326637		Cardiac conduction disease with or without dilated cardiomyopathy	616117	AD	3	Tnni3k
1p22.1	1:93992834-94121148	ABCA4, ABCR, STGD1, FFM, RP19, CORD3, ARMD2	ATP-binding transporter, retina-specific	601691	ABCA4	24	ENSG00000198691,ENST00000370225;;;ENST00000370225		{Macular degeneration, age-related, 2}	153800	AD	3	Abca4
1p22.1	1:93992834-94121148	ABCA4, ABCR, STGD1, FFM, RP19, CORD3, ARMD2	ATP-binding transporter, retina-specific	601691	ABCA4	24	ENSG00000198691,ENST00000370225;;;ENST00000370225		Cone-rod dystrophy 3	604116	AR	3	Abca4
1p22.1	1:93992834-94121148	ABCA4, ABCR, STGD1, FFM, RP19, CORD3, ARMD2	ATP-binding transporter, retina-specific	601691	ABCA4	24	ENSG00000198691,ENST00000370225;;;ENST00000370225		Fundus flavimaculatus	248200	AR	3	Abca4
1p22.1	1:93992834-94121148	ABCA4, ABCR, STGD1, FFM, RP19, CORD3, ARMD2	ATP-binding transporter, retina-specific	601691	ABCA4	24	ENSG00000198691,ENST00000370225;;;ENST00000370225		Retinal dystrophy, early-onset severe	248200	AR	3	Abca4
1p22.1	1:93992834-94121148	ABCA4, ABCR, STGD1, FFM, RP19, CORD3, ARMD2	ATP-binding transporter, retina-specific	601691	ABCA4	24	ENSG00000198691,ENST00000370225;;;ENST00000370225		Retinitis pigmentosa 19	601718	AR	3	Abca4
1p22.1	1:93992834-94121148	ABCA4, ABCR, STGD1, FFM, RP19, CORD3, ARMD2	ATP-binding transporter, retina-specific	601691	ABCA4	24	ENSG00000198691,ENST00000370225;;;ENST00000370225		Stargardt disease 1	248200	AR	3	Abca4
1p21.2	1:99849258-99924023	AGL, GDE	Amylo-1,6-glucosidase, 4-alpha-glucanotransferase (glycogen debranching enzyme)	610860	AGL	178	ENSG00000162688,ENST00000361915;;;ENST00000361915		Glycogen storage disease IIIa	232400	AR	3	Agl
1p21.2	1:99849258-99924023	AGL, GDE	Amylo-1,6-glucosidase, 4-alpha-glucanotransferase (glycogen debranching enzyme)	610860	AGL	178	ENSG00000162688,ENST00000361915;;;ENST00000361915		Glycogen storage disease IIIb	232400	AR	3	Agl
1p21.2	1:100186919-100249834	DBT, BCATE2, MSUD2	Dihydrolipoamide branched chain transacylase (E2 component of branched chain keto acid dehydrogenase complex)	248610	DBT	1629	ENSG00000137992,ENST00000370132;;;ENST00000370132	pseudogene on 3q24	Maple syrup urine disease, type II	620699	AR	3	Dbt
1p13.1	1:116373244-116404774	ATP1A1, CMT2DD, HOMGSMR2	ATPase, Na+K+ transporting, alpha-1 polypeptide	182310	ATP1A1	476	ENSG00000163399,ENST00000295598;;;ENST00000295598		Charcot-Marie-Tooth disease, axonal, type 2DD	618036	AD	3	Atp1a1
1p13.1	1:116373244-116404774	ATP1A1, CMT2DD, HOMGSMR2	ATPase, Na+K+ transporting, alpha-1 polypeptide	182310	ATP1A1	476	ENSG00000163399,ENST00000295598;;;ENST00000295598		Hypomagnesemia, seizures, and impaired intellectual development 2	618314	AD	3	Atp1a1
1q21	1:143200001-155100000	AD13	Alzheimer disease-13	611152		100188837		max lod D1S498	{Alzheimer disease-13}	611152		2
1q21.1	1:143200001-147500000	NBLST6	Neuroblastoma, susceptibility to, 6	613017		100306939		?contiguous gene deletion or duplication disease	{Neuroblastoma, susceptibility to, 6}	613017		2
1q21.2	1:149390621-149471833	NOTCH2NLC, NIID, ETM6, OPDM3	NOTCH2 N-terminal-like protein C	618025	NOTCH2NLC	100996717	ENSG00000286219,ENST00000650865;;;ENST00000650865		Neuronal intranuclear inclusion disease	603472	AD	3
1q21.2	1:149390621-149471833	NOTCH2NLC, NIID, ETM6, OPDM3	NOTCH2 N-terminal-like protein C	618025	NOTCH2NLC	100996717	ENSG00000286219,ENST00000650865;;;ENST00000650865		Oculopharyngodistal myopathy 3	619473	AD	3
1q21.2	1:149390621-149471833	NOTCH2NLC, NIID, ETM6, OPDM3	NOTCH2 N-terminal-like protein C	618025	NOTCH2NLC	100996717	ENSG00000286219,ENST00000650865;;;ENST00000650865		Tremor, hereditary essential, 6	618866	AD	3
1q21.2	1:150508109-150513789	ECM1, URBWD	Extracellular matrix protein-1	602201	ECM1	1893	ENSG00000143369,ENST00000369047;;;ENST00000369047		Urbach-Wiethe disease	247100	AR	3	Ecm1
1q21.3	1:151281522-151292176	ZNF687, KIAA1441, PDB6	Zinc finger protein 687	610568	ZNF687	57592	ENSG00000143373,ENST00000336715;;;ENST00000336715	fused with AML1 in t(1;21)	Paget disease of bone 6	616833	AD	3	Zfp687
1q22	1:155185824-155192915	MUC1, PUM, ADTKD2	Mucin 1, cell surface associated	158340	MUC1	4582	ENSG00000185499,ENST00000368392	5cM proximal to SPTA1	Tubulointerstitial kidney disease, autosomal dominant, 2	174000	AD	3	Muc1
1q22	1:155234452-155244627	GBA1	Glucosylceramidase beta 1	606463	GBA1	2629	ENSG00000177628,ENST00000368373;;;ENST00000368373	pseudogene GBAP ~16kb 3' to GBA	{Lewy body dementia, susceptibility to}	127750	AD	3	Gba1
1q22	1:155234452-155244627	GBA1	Glucosylceramidase beta 1	606463	GBA1	2629	ENSG00000177628,ENST00000368373;;;ENST00000368373	pseudogene GBAP ~16kb 3' to GBA	{Parkinson disease, late-onset, susceptibility to}	168600	AD, Mu	3	Gba1
1q22	1:155234452-155244627	GBA1	Glucosylceramidase beta 1	606463	GBA1	2629	ENSG00000177628,ENST00000368373;;;ENST00000368373	pseudogene GBAP ~16kb 3' to GBA	Gaucher disease, perinatal lethal	608013	AR	3	Gba1
1q22	1:155234452-155244627	GBA1	Glucosylceramidase beta 1	606463	GBA1	2629	ENSG00000177628,ENST00000368373;;;ENST00000368373	pseudogene GBAP ~16kb 3' to GBA	Gaucher disease, type I	230800	AR	3	Gba1
1q22	1:155234452-155244627	GBA1	Glucosylceramidase beta 1	606463	GBA1	2629	ENSG00000177628,ENST00000368373;;;ENST00000368373	pseudogene GBAP ~16kb 3' to GBA	Gaucher disease, type II	230900	AR	3	Gba1
1q22	1:155234452-155244627	GBA1	Glucosylceramidase beta 1	606463	GBA1	2629	ENSG00000177628,ENST00000368373;;;ENST00000368373	pseudogene GBAP ~16kb 3' to GBA	Gaucher disease, type III	231000	AR	3	Gba1
1q22	1:155234452-155244627	GBA1	Glucosylceramidase beta 1	606463	GBA1	2629	ENSG00000177628,ENST00000368373;;;ENST00000368373	pseudogene GBAP ~16kb 3' to GBA	Gaucher disease, type IIIC	231005	AR	3	Gba1
1q22	1:156082573-156140081	LMNA, LMN1, EMD2, FPLD2, CMD1A, HGPS	Lamin A/C	150330	LMNA	4000	ENSG00000160789,ENST00000368300;;;ENST00000368300		Cardiomyopathy, dilated, 1A	115200	AD	3	Lmna
1q22	1:156082573-156140081	LMNA, LMN1, EMD2, FPLD2, CMD1A, HGPS	Lamin A/C	150330	LMNA	4000	ENSG00000160789,ENST00000368300;;;ENST00000368300		Charcot-Marie-Tooth disease, type 2B1	605588	AR	3	Lmna
1q22	1:156082573-156140081	LMNA, LMN1, EMD2, FPLD2, CMD1A, HGPS	Lamin A/C	150330	LMNA	4000	ENSG00000160789,ENST00000368300;;;ENST00000368300		Emery-Dreifuss muscular dystrophy 2, autosomal dominant	181350	AD	3	Lmna
1q22	1:156082573-156140081	LMNA, LMN1, EMD2, FPLD2, CMD1A, HGPS	Lamin A/C	150330	LMNA	4000	ENSG00000160789,ENST00000368300;;;ENST00000368300		Emery-Dreifuss muscular dystrophy 3, autosomal recessive	616516	AR	3	Lmna
1q22	1:156082573-156140081	LMNA, LMN1, EMD2, FPLD2, CMD1A, HGPS	Lamin A/C	150330	LMNA	4000	ENSG00000160789,ENST00000368300;;;ENST00000368300		Heart-hand syndrome, Slovenian type	610140	AD	3	Lmna
1q22	1:156082573-156140081	LMNA, LMN1, EMD2, FPLD2, CMD1A, HGPS	Lamin A/C	150330	LMNA	4000	ENSG00000160789,ENST00000368300;;;ENST00000368300		Hutchinson-Gilford progeria	176670	AD	3	Lmna
1q22	1:156082573-156140081	LMNA, LMN1, EMD2, FPLD2, CMD1A, HGPS	Lamin A/C	150330	LMNA	4000	ENSG00000160789,ENST00000368300;;;ENST00000368300		Lipodystrophy, familial partial, type 2	151660	AD	3	Lmna
1q22	1:156082573-156140081	LMNA, LMN1, EMD2, FPLD2, CMD1A, HGPS	Lamin A/C	150330	LMNA	4000	ENSG00000160789,ENST00000368300;;;ENST00000368300		Malouf syndrome	212112	AD	3	Lmna
1q22	1:156082573-156140081	LMNA, LMN1, EMD2, FPLD2, CMD1A, HGPS	Lamin A/C	150330	LMNA	4000	ENSG00000160789,ENST00000368300;;;ENST00000368300		Mandibuloacral dysplasia	248370	AR	3	Lmna
1q22	1:156082573-156140081	LMNA, LMN1, EMD2, FPLD2, CMD1A, HGPS	Lamin A/C	150330	LMNA	4000	ENSG00000160789,ENST00000368300;;;ENST00000368300		Muscular dystrophy, congenital	613205	AD	3	Lmna
1q22	1:156082573-156140081	LMNA, LMN1, EMD2, FPLD2, CMD1A, HGPS	Lamin A/C	150330	LMNA	4000	ENSG00000160789,ENST00000368300;;;ENST00000368300		Restrictive dermopathy 2	619793	AD	3	Lmna
1q23.2	1:159171615-159203313	CADM3, IGSF4B, TSLL1, NECL1, SYNCAM3, CMT2FF	Cell adhesion molecule 3	609743	CADM3	57863	ENSG00000162706,ENST00000368125;;;ENST00000368125		Charcot-Marie-Tooth disease, axonal, type 2FF	619519	AD	3	Cadm3
1q23.3	1:161118105-161125445	NIT1, BSVD4	Nitrilase 1	604618	NIT1	4817	ENSG00000158793,ENST00000368009;;;ENST00000368009		Brain small vessel disease 4	621313	AR	3	Nit1
1q23.3	1:161303600-161309968	MPZ, CMT1B, CMTDID, DSS, CHN2	Myelin protein zero	159440	MPZ	4359	ENSG00000158887,ENST00000533357;;;ENST00000533357		Charcot-Marie-Tooth disease, dominant intermediate D	607791	AD	3	Mpz
1q23.3	1:161303600-161309968	MPZ, CMT1B, CMTDID, DSS, CHN2	Myelin protein zero	159440	MPZ	4359	ENSG00000158887,ENST00000533357;;;ENST00000533357		Charcot-Marie-Tooth disease, type 1B	118200	AD	3	Mpz
1q23.3	1:161303600-161309968	MPZ, CMT1B, CMTDID, DSS, CHN2	Myelin protein zero	159440	MPZ	4359	ENSG00000158887,ENST00000533357;;;ENST00000533357		Charcot-Marie-Tooth disease, type 2I	607677	AD	3	Mpz
1q23.3	1:161303600-161309968	MPZ, CMT1B, CMTDID, DSS, CHN2	Myelin protein zero	159440	MPZ	4359	ENSG00000158887,ENST00000533357;;;ENST00000533357		Charcot-Marie-Tooth disease, type 2J	607736	AD	3	Mpz
1q23.3	1:161303600-161309968	MPZ, CMT1B, CMTDID, DSS, CHN2	Myelin protein zero	159440	MPZ	4359	ENSG00000158887,ENST00000533357;;;ENST00000533357		Dejerine-Sottas disease	145900	AD, AR	3	Mpz
1q23.3	1:161303600-161309968	MPZ, CMT1B, CMTDID, DSS, CHN2	Myelin protein zero	159440	MPZ	4359	ENSG00000158887,ENST00000533357;;;ENST00000533357		Hypomyelinating neuropathy, congenital, 2	618184	AD	3	Mpz
1q23.3	1:161303600-161309968	MPZ, CMT1B, CMTDID, DSS, CHN2	Myelin protein zero	159440	MPZ	4359	ENSG00000158887,ENST00000533357;;;ENST00000533357		Roussy-Levy syndrome	180800	AD	3	Mpz
1q25	1:173000001-185800000	AD14	Alzheimer disease 14	611154		100188754		max lod at D1S218	{Alzheimer disease-14}	611154		2
1q25.1	1:173824673-173858546	DARS2, ASPRS. LBSL, CMT2LL	Aspartyl-tRNA synthetase 2	610956	DARS2	55157	ENSG00000117593,ENST00000649689;;;ENST00000649689		Charcot-Marie-Tooth disease, axonal, type 2LL	621485	AR	3	Dars2
1q25.1	1:173824673-173858546	DARS2, ASPRS. LBSL, CMT2LL	Aspartyl-tRNA synthetase 2	610956	DARS2	55157	ENSG00000117593,ENST00000649689;;;ENST00000649689		Leukoencephalopathy with brain stem and spinal cord involvement and lactate elevation	611105	AR	3	Dars2
1q25.3	1:183555562-183601849	NCF2	Neutrophil cytosolic factor-2, 65kD	608515	NCF2	4688	ENSG00000116701,ENST00000367535;;;ENST00000367535		Chronic granulomatous disease 2, autosomal recessive	233710	AR	3	Ncf2
1q31	1:185800001-198700000	CELIAC7	Celiac disease, susceptibility to, 7	612005		100301522		associated with rs2816316	{Celiac disease, susceptibility to, 7}	612005		2
1q32.1	1:198700001-207100000	IBD23	Inflammatory bowel disease 23	612381		100240733		associated with rs3024505	{Inflammatory bowel disease 23}	612381		2
1q32	1:198700001-214400000	PARK16	Parkinson disease 16	613164		100359403		associated with rs823128	{Parkinson disease 16}	613164		2
1q32.1	1:200891531-200915742	INAVA, C1orf106, IBD29	Innate immunity activator	618051	INAVA	55765	ENSG00000163362,ENST00000413687;;;ENST00000413687		{Inflammatory bowel disease 29}	618077	AD	3	Inava
1q32.1	1:204154819-204166337	REN, RTD, ADTKD4	Renin	179820	REN	5972	ENSG00000143839,ENST00000272190;;;ENST00000272190	~24cM distal to AT3	[Hyperproreninemia]			3	Ren1,Ren2
1q32.1	1:204154819-204166337	REN, RTD, ADTKD4	Renin	179820	REN	5972	ENSG00000143839,ENST00000272190;;;ENST00000272190	~24cM distal to AT3	Renal tubular dysgenesis	267430	AR	3	Ren1,Ren2
1q32.1	1:204154819-204166337	REN, RTD, ADTKD4	Renin	179820	REN	5972	ENSG00000143839,ENST00000272190;;;ENST00000272190	~24cM distal to AT3	Tubulointerstitial kidney disease, autosomal dominant, 4	613092	AD	3	Ren1,Ren2
1q32.1	1:206767602-206772494	IL10, CSIF, GVHDS	Interleukin-10	124092	IL10	3586	ENSG00000136634,ENST00000423557;;;ENST00000423557		{Graft-versus-host disease, protection against}	614395		3	Il10
1q32.1	1:206767602-206772494	IL10, CSIF, GVHDS	Interleukin-10	124092	IL10	3586	ENSG00000136634,ENST00000423557;;;ENST00000423557		{HIV-1, susceptibility to}	609423		3	Il10
1q32.1	1:206767602-206772494	IL10, CSIF, GVHDS	Interleukin-10	124092	IL10	3586	ENSG00000136634,ENST00000423557;;;ENST00000423557		{Rheumatoid arthritis, progression of}	180300		3	Il10
1q41	1:214400001-223900000	RMD1	Rippling muscle disease 1	600332		6022			Rippling muscle disease-1	600332	AD	2
1q41	1:218345336-218444619	TGFB2, LDS4, CAEND2	Transforming growth factor, beta-2	190220	TGFB2	7042	ENSG00000092969,ENST00000366930;;;ENST00000366930		Camurati-Engelmann disease 2	606631	AD	3	Tgfb2
1q41	1:218345336-218444619	TGFB2, LDS4, CAEND2	Transforming growth factor, beta-2	190220	TGFB2	7042	ENSG00000092969,ENST00000366930;;;ENST00000366930		Loeys-Dietz syndrome 4	614816	AD	3	Tgfb2
1q41	1:223109404-223143248	TLR5, TIL3, SLEB1, MELIOS	Toll-like receptor-5	603031	TLR5	7100	ENSG00000187554,ENST00000642603;;;ENST00000642603		{Legionnaire disease, susceptibility to}	608556		3	Tlr5
1q41	1:223109404-223143248	TLR5, TIL3, SLEB1, MELIOS	Toll-like receptor-5	603031	TLR5	7100	ENSG00000187554,ENST00000642603;;;ENST00000642603		{Melioidosis, susceptibility to}	615557	AD	3	Tlr5
1q41	1:223109404-223143248	TLR5, TIL3, SLEB1, MELIOS	Toll-like receptor-5	603031	TLR5	7100	ENSG00000187554,ENST00000642603;;;ENST00000642603		{Systemic lupus erythematosus, resistance to}	601744	AD	3	Tlr5
1q41	1:223109404-223143248	TLR5, TIL3, SLEB1, MELIOS	Toll-like receptor-5	603031	TLR5	7100	ENSG00000187554,ENST00000642603;;;ENST00000642603		{Systemic lupus erythematosus, susceptibility to, 1}	601744	AD	3	Tlr5
1q42.13	1:226870616-226903668	PSEN2, AD4, STM2, CMD1V	Presenilin 2	600759	PSEN2	5664	ENSG00000143801,ENST00000366783;;;ENST00000366783		Alzheimer disease-4	606889	AD	3	Psen2
1q42.13	1:226870616-226903668	PSEN2, AD4, STM2, CMD1V	Presenilin 2	600759	PSEN2	5664	ENSG00000143801,ENST00000366783;;;ENST00000366783		Cardiomyopathy, dilated, 1V	613697	AD	3	Psen2
2p25.1	2:9488486-9555830	ADAM17, TACE, NISBD1	ADAM metallopeptidase domain 17	603639	ADAM17	6868	ENSG00000151694,ENST00000310823;;;ENST00000310823	mutation identified in 1 NISBD1 family	?Inflammatory skin and bowel disease, neonatal, 1	614328	AR	3	Adam17
2p23.3	2:27309492-27323097	MPV17, MTDPS6, CMT2EE	Mitochondrial inner membrane protein MPV17	137960	MPV17	4358	ENSG00000115204,ENST00000380044;;;ENST00000380044		Charcot-Marie-Tooth disease, axonal, type 2EE	618400	AR	3	Mpv17
2p23.3	2:27309492-27323097	MPV17, MTDPS6, CMT2EE	Mitochondrial inner membrane protein MPV17	137960	MPV17	4358	ENSG00000115204,ENST00000380044;;;ENST00000380044		Mitochondrial DNA depletion syndrome 6 (hepatocerebral type)	256810	AR	3	Mpv17
2p21	2:43838971-43882988	ABCG8, GBD4, STSL1	ATP-binding cassette, subfamily G, member 8	605460	ABCG8	64241	ENSG00000143921,ENST00000272286;;;ENST00000272286		{Gallbladder disease 4}	611465		3	Abcg8
2p21	2:43838971-43882988	ABCG8, GBD4, STSL1	ATP-binding cassette, subfamily G, member 8	605460	ABCG8	64241	ENSG00000143921,ENST00000272286;;;ENST00000272286		Sitosterolemia 1	210250	AR	3	Abcg8
2p13	2:68400001-74800000	PARK3	Parkinson disease 3	602404		5072			{Parkinson disease 3}	602404		2
2p13.1	2:74529405-74533556	HTRA2, OMI, PARK13, PRSS25, MGCA8	HTRA serine peptidase 2	606441	HTRA2	27429	ENSG00000115317,ENST00000258080;;;ENST00000258080		{Parkinson disease 13}	610297		3	Htra2
2p13.1	2:74529405-74533556	HTRA2, OMI, PARK13, PRSS25, MGCA8	HTRA serine peptidase 2	606441	HTRA2	27429	ENSG00000115317,ENST00000258080;;;ENST00000258080		3-methylglutaconic aciduria, type VIII	617248	AR	3	Htra2
2q11-q12	2:93900001-108700000	CELIAC8	Celiac disease, susceptibility to, 8	612006		100188870		associated with rs917997 and rs13015714	{Celiac disease, susceptibility to, 8}	612006		2
2q	2:93900001-242193529	COPD	Pulmonary disease, chronic obstructive, severe early-onset	606963		260431		?SERPINE2	Pulmonary disease, chronic obstructive, severe early-onset	606963		2
2q11.2	2:97713576-97756364	ZAP70, SRK, ADMIO2, IMD48	Zeta-chain associated protein kinase, 70kD (syk-related tyrosine kinase)	176947	ZAP70	7535	ENSG00000115085,ENST00000264972;;;ENST00000264972		Autoimmune disease, multisystem, infantile-onset, 2	617006	AR	3	Zap70
2q11.2	2:97713576-97756364	ZAP70, SRK, ADMIO2, IMD48	Zeta-chain associated protein kinase, 70kD (syk-related tyrosine kinase)	176947	ZAP70	7535	ENSG00000115085,ENST00000264972;;;ENST00000264972		Immunodeficiency 48	269840	AR	3	Zap70
2q14.1	2:112911165-112918882	IL37, IL1F7, FIL1Z, IL1H4, IL1RP1, IBD31	Interleukin 37	605510	IL37	27178	ENSG00000125571,ENST00000263326;;;ENST00000263326	mutation identified in 1 IBD31 patient	?Inflammatory bowel disease (infantile ulcerative colitis) 31	619398	AR	3
2q21.1-q22	2:129100001-147900000	CHDS2	Coronary heart disease, susceptibility to, 2	608316		387584			{Coronary heart disease, susceptibility to, 2}	608316		2
2q31.1	2:176116778-176119937	HOXD10, HOX4D	Homeobox D10	142984	HOXD10	3236	ENSG00000128710,ENST00000249501;;;ENST00000249501		Charcot-Marie-Tooth disease, foot deformity of	192950	AD	3	Hoxd10
2q31.1	2:176116778-176119937	HOXD10, HOX4D	Homeobox D10	142984	HOXD10	3236	ENSG00000128710,ENST00000249501;;;ENST00000249501		Vertical talus, congenital	192950	AD	3	Hoxd10
2q31.2	2:177623244-178108339	PDE11A, PDE11A1, PDE11A2, PDE11A3, PPNAD2	Phosphodiesterase 11A	604961	PDE11A	50940	ENSG00000128655,ENST00000286063;;;ENST00000286063		Pigmented nodular adrenocortical disease, primary, 2	610475	AD	3	Pde11a
2q33	2:196600001-208200000	CELIAC3	Celiac disease, susceptibility to, 3	609755					Celiac disease, susceptibility to, 3	609755		2
2q33.1-q33.2	2:202376327-202567749	BMPR2, PPH1, POVD1	Bone morphogenetic receptor, type II	600799	BMPR2	659	ENSG00000204217,ENST00000374580;;;ENST00000374580		Pulmonary hypertension, familial primary, 1, with or without HHT	178600	AD	3	Bmpr2
2q33.1-q33.2	2:202376327-202567749	BMPR2, PPH1, POVD1	Bone morphogenetic receptor, type II	600799	BMPR2	659	ENSG00000204217,ENST00000374580;;;ENST00000374580		Pulmonary hypertension, primary, fenfluramine or dexfenfluramine-associated	178600	AD	3	Bmpr2
2q33.1-q33.2	2:202376327-202567749	BMPR2, PPH1, POVD1	Bone morphogenetic receptor, type II	600799	BMPR2	659	ENSG00000204217,ENST00000374580;;;ENST00000374580		Pulmonary venoocclusive disease 1	265450	AD	3	Bmpr2
2q36.1	2:222566899-222656092	FARSB, FARSLB, RILDBC1	Phenylalanine-tRNA synthetase-like, beta subunit	609690	FARSB	10056	ENSG00000116120,ENST00000281828;;;ENST00000281828		Rajab interstitial lung disease with brain calcifications 1	613658	AR	3	Farsb
2q36.3	2:227683763-227718028	SLC19A3, THMD2, BBGD	Solute carrier family 19 (folate transporter), member 3	606152	SLC19A3	80704	ENSG00000135917,ENST00000644224;;;ENST00000644224		Thiamine metabolism dysfunction syndrome 2 (biotin/thiamine-responsive basal ganglia disease type)	607483	AR	3	Slc19a3
2q37.1	2:230165186-230225636	SP110, IFI41, IFI75, VODI	SP110 nuclear body protein (interferon-induced protein 41, 30kD; interferon-induced protein 75, 52kD)	604457	SP110	3431	ENSG00000135899,ENST00000258381;;;ENST00000258381		{Mycobacterium tuberculosis, susceptibility to}	607948		3	Sp110
2q37.1	2:230165186-230225636	SP110, IFI41, IFI75, VODI	SP110 nuclear body protein (interferon-induced protein 41, 30kD; interferon-induced protein 75, 52kD)	604457	SP110	3431	ENSG00000135899,ENST00000258381;;;ENST00000258381		Hepatic venoocclusive disease with immunodeficiency	235550	AR	3	Sp110
2q37.1	2:232697331-232860605	GIGYF2, KIAA0642, PARK11	GRB10-interacting GYF protein 2	612003	GIGYF2	26058	ENSG00000204120,ENST00000373563;;;ENST00000373563		{Parkinson disease 11}	607688		3	Gigyf2
2q37.1	2:233251673-233295669	ATG16L1, APG16L, IBD10	Autophagy related 16 like 1	610767	ATG16L1	55054	ENSG00000085978,ENST00000392017;;;ENST00000392017		{Inflammatory bowel disease (Crohn disease) 10}	611081		3	Atg16l1
2q37.1	2:233307816-233347055	SAG, RP47, RP96	S-antigen; retina and pineal gland (arrestin)	181031	SAG	6295	ENSG00000130561,ENST00000409110;;;ENST00000409110		Oguchi disease-1	258100	AR	3	Sag
2q37.1	2:233307816-233347055	SAG, RP47, RP96	S-antigen; retina and pineal gland (arrestin)	181031	SAG	6295	ENSG00000130561,ENST00000409110;;;ENST00000409110		Retinitis pigmentosa 47, autosomal recessive	613758	AR	3	Sag
2q37.1	2:233307816-233347055	SAG, RP47, RP96	S-antigen; retina and pineal gland (arrestin)	181031	SAG	6295	ENSG00000130561,ENST00000409110;;;ENST00000409110		Retinitis pigmentosa 96, autosomal dominant	620228	AD	3	Sag
2q37.3	2:241849884-241858894	PDCD1, ADMIO4	Programmed cell death 1	600244	PDCD1	5133	ENSG00000188389,ENST00000334409;;;ENST00000334409	mutation identified in 1 ADMIO4 patient	?Autoimmune disease, multisystem, infantile-onset, 4	621004	AR	3	Pdcd1
3p26	3:1-8100000	IBD9	Inflammatory bowel disease 9	608448		317669			{Inflammatory bowel disease 9}	608448		2
3p26-p24.2	3:1-26300000	MYMY1, MYMY	Moyamoya disease	252350		50960		max lod at D3S3050	Moyamoya disease	252350	AR	2
3p25.3	3:8733802-8746758	CAV3, LQT9, MPDT, RMD2	Caveolin-3	601253	CAV3	859	ENSG00000182533,ENST00000343849;;;ENST00000343849	within 7-10kb of OXTR	Cardiomyopathy, familial hypertrophic	192600	AD, DD	3	Cav3
3p25.3	3:8733802-8746758	CAV3, LQT9, MPDT, RMD2	Caveolin-3	601253	CAV3	859	ENSG00000182533,ENST00000343849;;;ENST00000343849	within 7-10kb of OXTR	Creatine phosphokinase, elevated serum	123320	AD	3	Cav3
3p25.3	3:8733802-8746758	CAV3, LQT9, MPDT, RMD2	Caveolin-3	601253	CAV3	859	ENSG00000182533,ENST00000343849;;;ENST00000343849	within 7-10kb of OXTR	Long QT syndrome 9	611818	AD	3	Cav3
3p25.3	3:8733802-8746758	CAV3, LQT9, MPDT, RMD2	Caveolin-3	601253	CAV3	859	ENSG00000182533,ENST00000343849;;;ENST00000343849	within 7-10kb of OXTR	Myopathy, distal, Tateyama type	614321	AD	3	Cav3
3p25.3	3:8733802-8746758	CAV3, LQT9, MPDT, RMD2	Caveolin-3	601253	CAV3	859	ENSG00000182533,ENST00000343849;;;ENST00000343849	within 7-10kb of OXTR	Rippling muscle disease 2	606072	AD	3	Cav3
3p22.2	3:39263494-39292966	CX3CR1, GPR13, V28	Chemokine (C-X3-C) receptor 1 (G protein-coupled receptor-13)	601470	CX3CR1	1524	ENSG00000168329,ENST00000399220;;;ENST00000399220		{Coronary artery disease, resistance to}	607339		3	Cx3cr1
3p22.2	3:39263494-39292966	CX3CR1, GPR13, V28	Chemokine (C-X3-C) receptor 1 (G protein-coupled receptor-13)	601470	CX3CR1	1524	ENSG00000168329,ENST00000399220;;;ENST00000399220		{Macular degeneration, age-related, 12}	613784		3	Cx3cr1
3p22.2	3:39263494-39292966	CX3CR1, GPR13, V28	Chemokine (C-X3-C) receptor 1 (G protein-coupled receptor-13)	601470	CX3CR1	1524	ENSG00000168329,ENST00000399220;;;ENST00000399220		{Rapid progression to AIDS from HIV1 infection}	609423		3	Cx3cr1
3p21	3:43600001-54400000	CELIAC9	Celiac disease, susceptibility to, 9	612007		100188871		associated with rs6441961	{Celiac disease, susceptibility to, 9}	612007		2
3p21	3:43600001-54400000	HSCR6	Hirschsprung disease, susceptibility to, 6	606874		246321			{Hirschsprung disease, susceptibility to, 6}	606874		2
3p21.3	3:43600001-50600000	IBD12	Inflammatory bowel disease 12	612241		100188952			{Inflammatory bowel disease 12}	612241		2
3p21.31	3:46354111-46360940	CCR2, CMKBR2, PCLUD	Chemokine (C-C) receptor 2	601267	CCR2	729230	ENSG00000121807,ENST00000445132;;;ENST00000445132		{HIV infection, susceptibility/resistance to}	609423		3	Ccr2
3p21.31	3:46354111-46360940	CCR2, CMKBR2, PCLUD	Chemokine (C-C) receptor 2	601267	CCR2	729230	ENSG00000121807,ENST00000445132;;;ENST00000445132		Polycystic lung disease	219600	AR	3	Ccr2
3p12.2	3:81489703-81761645	GBE1, GSD4, APBD	Glycogen branching enzyme	607839	GBE1	2632	ENSG00000114480,ENST00000429644;;;ENST00000429644		Glycogen storage disease IV	232500	AR	3	Gbe1
3p12.2	3:81489703-81761645	GBE1, GSD4, APBD	Glycogen branching enzyme	607839	GBE1	2632	ENSG00000114480,ENST00000429644;;;ENST00000429644		Polyglucosan body disease, adult form	263570	AR	3	Gbe1
3q13	3:103100001-122200000	CHDS5	Coronary heart disease, susceptibility to, 5	608901					{Coronary heart disease, susceptibility to, 5}	608901		2
3q13.11	3:105655461-105869449	CBLB, ADMIO3	CAS-BR-M murine ecotropic retroviral transforming sequence B	604491	CBLB	868	ENSG00000114423,ENST00000394030;;;ENST00000394030		Autoimmune disease, multisystem, infantile-onset, 3	620430	AR	3	Cblb
3q13.33	3:119468963-119494708	POGLUT1, CLP46, KTELC1, RUMI, C3orf9, DDD4, LGMDR21	Protein O-glucosyltransferase 1	615618	POGLUT1	56983	ENSG00000163389,ENST00000295588;;;ENST00000295588		Dowling-Degos disease 4	615696	AD	3	Poglut1
3q13.33	3:119468963-119494708	POGLUT1, CLP46, KTELC1, RUMI, C3orf9, DDD4, LGMDR21	Protein O-glucosyltransferase 1	615618	POGLUT1	56983	ENSG00000163389,ENST00000295588;;;ENST00000295588		Muscular dystrophy, limb-girdle, autosomal recessive 21	617232	AR	3	Poglut1
3q13.33	3:119642056-119660883	POPDC2, POP2, CCCM2	Popeye domain-containing protein 2	605823	POPDC2	64091	ENSG00000121577,ENST00000493094;;;ENST00000493094		Cardiac conduction disease with or without cardiomyopathy 2	621367	AR	3	Popdc2
3q21.3	3:128051641-128071683	SEC61A1, SEC61, ADTKD5, CVID15	SEC61 translocon, alpha-1 subunit	609213	SEC61A1	29927	ENSG00000058262,ENST00000243253;;;ENST00000243253	mutation identified in 1 SCN11 patient	?Neutropenia, severe congenital, 11, autosomal dominant	620674	AD	3	Sec61a1
3q21.3	3:128051641-128071683	SEC61A1, SEC61, ADTKD5, CVID15	SEC61 translocon, alpha-1 subunit	609213	SEC61A1	29927	ENSG00000058262,ENST00000243253;;;ENST00000243253	mutation identified in 1 SCN11 patient	Immunodeficiency, common variable, 15	620670	AD	3	Sec61a1
3q21.3	3:128051641-128071683	SEC61A1, SEC61, ADTKD5, CVID15	SEC61 translocon, alpha-1 subunit	609213	SEC61A1	29927	ENSG00000058262,ENST00000243253;;;ENST00000243253	mutation identified in 1 SCN11 patient	Tubulointerstitial kidney disease, autosomal dominant, 5	617056	AD	3	Sec61a1
3q21.3	3:128726183-128814798	RAB7A, RAB7, CMT2B, PSN	Ras-associated protein RAB7A	602298	RAB7A	7879	ENSG00000075785,ENST00000265062;;;ENST00000265062		Charcot-Marie-Tooth disease, type 2B	600882	AD	3	Rab7
3q22-q24	3:129500001-149200000	AD15	Alzheimer disease 15	604154		100188838		max lod at D3S1579	{Alzheimer disease-15}	604154		2
3q22	3:129500001-139000000	PARK21	Parkinson disease 21	616361		108353827		conflicting mapping on 20pter-p12	Parkinson disease 21	616361	AD	2
3q22.1	3:130850595-131016712	ATP2C1, BCPM, HHD	ATPase, Ca(2+)-sequestering	604384	ATP2C1	27032	ENSG00000017260,ENST00000510168;;;ENST00000510168		Hailey-Hailey disease	169600	AD	3	Atp2c1
3q22.3	3:138061990-138115608	DZIP1L, DZIP2, PKD5	DAZ-interacting zinc finger protein 1-like	617570	DZIP1L	199221	ENSG00000158163,ENST00000327532;;;ENST00000327532		Polycystic kidney disease 5	617610	AR	3	Dzip1l
3q24	3:148991540-149031775	GYG1, GSD15	Glycogenin 1	603942	GYG1	2992	ENSG00000163754,ENST00000345003;;;ENST00000345003	mutation identified in 1 GSD15 patient	?Glycogen storage disease XV	613507	AR	3	Gyg1
3q24	3:148991540-149031775	GYG1, GSD15	Glycogenin 1	603942	GYG1	2992	ENSG00000163754,ENST00000345003;;;ENST00000345003	mutation identified in 1 GSD15 patient	Polyglucosan body myopathy 2	616199	AR	3	Gyg1
3q25-q26	3:149200001-183000000	CELIAC10	Celiac disease, susceptibility to, 10	612008		100188872		associated with rs17810546	{Celiac disease, susceptibility to, 10}	612008		2
3q25.2	3:155024202-155183729	MME, CD10, CALLA, NEP, CMT2T, SCA43	Membrane metallo-endopeptidase (common acute lymphocytic leukemia antigen)	120520	MME	4311	ENSG00000196549,ENST00000360490;;;ENST00000360490	mutation identified in 1 SCA43 family	?Spinocerebellar ataxia 43	617018	AD	3	Mme
3q25.2	3:155024202-155183729	MME, CD10, CALLA, NEP, CMT2T, SCA43	Membrane metallo-endopeptidase (common acute lymphocytic leukemia antigen)	120520	MME	4311	ENSG00000196549,ENST00000360490;;;ENST00000360490	mutation identified in 1 SCA43 family	Charcot-Marie-Tooth disease, axonal, type 2T	617017	AD, AR	3	Mme
3q26.33	3:179396088-179527798	GNB4, CMTD1F	Guanine nucleotide-binding protein, beta-4	610863	GNB4	59345	ENSG00000114450,ENST00000232564;;;ENST00000232564		Charcot-Marie-Tooth disease, dominant intermediate F	615185	AD	3	Gnb4
3q27.1	3:184314606-184335358	EIF4G1, EIF4G, PARK18	Eukaryotic translation initiation factor 4 gamma, 1	600495	EIF4G1	1981	ENSG00000114867,ENST00000346169;;;ENST00000346169	amplified in squamous cell lung cancer	{Parkinson disease 18}	614251	AD	3	Eif4g1
3q27.3	3:186570720-186585793	DNAJB11, HEDJ, DJ9, ABBP2, PKD6	DNAJ/HSP40 homolog, subfamily B, member 11	611341	DNAJB11	51726	ENSG00000090520,ENST00000265028;;;ENST00000265028		Polycystic kidney disease 6 with or without polycystic liver disease	618061	AD	3	Dnajb11
3q28	3:188200001-192600000	CELIAC11	Celiac disease, susceptibility to, 11	612009		100188873		associated with rs1464510	{Celiac disease, susceptibility to, 11}	612009		2
4p16.3	4:3074681-3243960	HTT, HD, IT15, LOMARS	Huntingtin	613004	HTT	3064	ENSG00000197386,ENST00000355072;;;ENST00000355072	distal to D4S10	Huntington disease	143100	AD	3	Htt
4p16.3	4:3074681-3243960	HTT, HD, IT15, LOMARS	Huntingtin	613004	HTT	3064	ENSG00000197386,ENST00000355072;;;ENST00000355072	distal to D4S10	Lopes-Maciel-Rodan syndrome	617435	AR	3	Htt
4p15.3	4:11300001-21300000	HDL3, HLN2	Huntington disease-like 3	604802		53369			Huntington disease-like 3	604802	AR	2
4p15.32	4:15968228-16084023	PROM1, PROML1, AC133, RP41, CORD12, CD133, MCDR2, STGD4	Prominin 1	604365	PROM1	8842	ENSG00000007062,ENST00000447510;;;ENST00000447510		Cone-rod dystrophy 12	612657	AD, AR	3	Prom1
4p15.32	4:15968228-16084023	PROM1, PROML1, AC133, RP41, CORD12, CD133, MCDR2, STGD4	Prominin 1	604365	PROM1	8842	ENSG00000007062,ENST00000447510;;;ENST00000447510		Macular dystrophy, retinal, 2	608051	AD	3	Prom1
4p15.32	4:15968228-16084023	PROM1, PROML1, AC133, RP41, CORD12, CD133, MCDR2, STGD4	Prominin 1	604365	PROM1	8842	ENSG00000007062,ENST00000447510;;;ENST00000447510		Retinitis pigmentosa 41	612095	AR	3	Prom1
4p15.32	4:15968228-16084023	PROM1, PROML1, AC133, RP41, CORD12, CD133, MCDR2, STGD4	Prominin 1	604365	PROM1	8842	ENSG00000007062,ENST00000447510;;;ENST00000447510		Stargardt disease 4	603786	AD	3	Prom1
4p13	4:41256928-41268455	UCHL1, PARK5, SPG79, NDGOA, SPG79A	Ubiquitin C-terminal esterase L1	191342	UCHL1	7345	ENSG00000154277,ENST00000284440;;;ENST00000284440	mutation identified in 1 PARK5 family	{?Parkinson disease 5, susceptibility to}	613643	AD	3	Uchl1
4p13	4:41256928-41268455	UCHL1, PARK5, SPG79, NDGOA, SPG79A	Ubiquitin C-terminal esterase L1	191342	UCHL1	7345	ENSG00000154277,ENST00000284440;;;ENST00000284440	mutation identified in 1 PARK5 family	Spastic paraplegia 79A, autosomal dominant	620221	AD	3	Uchl1
4p13	4:41256928-41268455	UCHL1, PARK5, SPG79, NDGOA, SPG79A	Ubiquitin C-terminal esterase L1	191342	UCHL1	7345	ENSG00000154277,ENST00000284440;;;ENST00000284440	mutation identified in 1 PARK5 family	Spastic paraplegia 79B, autosomal recessive	615491	AR	3	Uchl1
4p13	4:41744082-41748725	PHOX2B, NBPHOX, PMX2B, NBLST2, CCHS	Paired mesoderm homeobox 2B	603851	PHOX2B	8929	ENSG00000109132,ENST00000226382;;;ENST00000226382		{Neuroblastoma, susceptibility to, 2}	613013		3	Phox2b
4p13	4:41744082-41748725	PHOX2B, NBPHOX, PMX2B, NBLST2, CCHS	Paired mesoderm homeobox 2B	603851	PHOX2B	8929	ENSG00000109132,ENST00000226382;;;ENST00000226382		Central hypoventilation syndrome, congenital, 1, with or without Hirschsprung disease	209880	AD	3	Phox2b
4p13	4:41744082-41748725	PHOX2B, NBPHOX, PMX2B, NBLST2, CCHS	Paired mesoderm homeobox 2B	603851	PHOX2B	8929	ENSG00000109132,ENST00000226382;;;ENST00000226382		Neuroblastoma with Hirschsprung disease	613013		3	Phox2b
4q13-q21	4:58500001-87100000	AIS4, VAMAS5	Autoimmune disease, susceptibility to, 4	609400		619405		between D4S392 and D4S3042	{Autoimmune disease, susceptibility to, 4}	609400		2
4q13.3	4:73052362-73069759	COX18, MC4DN25, CMT2MM	Cytochrome c oxidase assembly protein COX18	610428	COX18	285521	ENSG00000163626,ENST00000507544;;;ENST00000507544	mutation identified in 1 MC4DN25 patient	?Mitochondrial complex IV deficiency, nuclear type 25	621487		3	Cox18
4q13.3	4:73052362-73069759	COX18, MC4DN25, CMT2MM	Cytochrome c oxidase assembly protein COX18	610428	COX18	285521	ENSG00000163626,ENST00000507544;;;ENST00000507544	mutation identified in 1 MC4DN25 patient	Charcot-Marie-Tooth disease, axonal, type 2MM	621488		3	Cox18
4q22.1	4:87303794-87322882	HSD17B13, SCDR9, FLDP	17-beta-hydroxysteroid dehydrogenase XIII	612127	HSD17B13	345275	ENSG00000170509,ENST00000328546;;;ENST00000328546		{Fatty liver disease, protection from}	620116	AD	3	Hsd17b13
4q22.1	4:88007635-88077777	PKD2	Polycystin-2	173910	PKD2	5311	ENSG00000118762,ENST00000237596;;;ENST00000237596		Polycystic kidney disease 2	613095	AD	3	Pkd2
4q22.1	4:88257620-88284561	PPM1K, PP2CM, PTMP, MSUDMV	Protein phosphatase, PP2C domain-containing, 1K	611065	PPM1K	152926	ENSG00000163644,ENST00000608933;;;ENST00000608933		Maple syrup urine disease, mild variant	615135	AR	3	Ppm1k
4q22.1	4:89724099-89838304	SNCA, NACP, PARK1, PARK4	Synuclein, alpha (non A4 component of amyloid precursor)	163890	SNCA	6622	ENSG00000145335,ENST00000394991;;;ENST00000394991		Dementia, Lewy body	127750	AD	3	Snca
4q22.1	4:89724099-89838304	SNCA, NACP, PARK1, PARK4	Synuclein, alpha (non A4 component of amyloid precursor)	163890	SNCA	6622	ENSG00000145335,ENST00000394991;;;ENST00000394991		Parkinson disease 1	168601	AD	3	Snca
4q22.1	4:89724099-89838304	SNCA, NACP, PARK1, PARK4	Synuclein, alpha (non A4 component of amyloid precursor)	163890	SNCA	6622	ENSG00000145335,ENST00000394991;;;ENST00000394991		Parkinson disease 4	605543	AD	3	Snca
4q23	4:99336497-99352746	ADH1C, ADH3	Alcohol dehydrogenase IC (class I), gamma polypeptide	103730	ADH1C	126	ENSG00000248144,ENST00000515683;;;ENST00000515683		{Alcohol dependence, protection against}	103780	Mu	3	Adh1
4q23	4:99336497-99352746	ADH1C, ADH3	Alcohol dehydrogenase IC (class I), gamma polypeptide	103730	ADH1C	126	ENSG00000248144,ENST00000515683;;;ENST00000515683		{Parkinson disease, susceptibility to}	168600	AD, Mu	3	Adh1
4q27	4:119900001-122800000	CELIAC6, AIS5	Celiac disease, susceptibility to, 6	611598		100188846			{Autoimmune disease, susceptibility to, 5}	611598		2
4q27	4:119900001-122800000	CELIAC6, AIS5	Celiac disease, susceptibility to, 6	611598		100188846			{Celiac disease, susceptibility to, 6}	611598		2
4q31.3-q32.3	4:150200001-169200000	HSCR9	Hirschsprung disease, susceptibility to, 9	611644		100188850		between D4S3049 and D4S1566	{Hirschsprung disease, susceptibility to, 9}	611644		2
4q31.3	4:153152163-153339317	TRIM2, KIAA0517, CMT2R	Tripartite motif-containing protein 2	614141	TRIM2	23321	ENSG00000109654,ENST00000338700;;;ENST00000338700		Charcot-Marie-Tooth disease, type 2R	615490	AR	3	Trim2
5p13.2	5:37812677-37840041	GDNF, HSCR3	Glial cell line derived neurotrophic factor	600837	GDNF	2668	ENSG00000168621,ENST00000326524;;;ENST00000326524		{Hirschsprung disease, susceptibility to, 3}	613711	AD	3	Gdnf
5p13.1	5:38400001-42500000	IBD18	Inflammatory bowel disease 18	612262		100190931		associated with rs1373692	{Inflammatory bowel disease 18}	612262		2
5q13.3	5:74640023-74721288	HEXB	Hexosaminidase B, beta polypeptide	606873	HEXB	3074	ENSG00000049860,ENST00000261416;;;ENST00000261416		Sandhoff disease, infantile, juvenile, and adult forms	268800	AR	3	Hexb
5q13.3	5:77086715-77428256	PDE8B, PPNAD3, ADSD	Phosphodiesterase 8B	603390	PDE8B	8622	ENSG00000113231,ENST00000264917;;;ENST00000264917		Pigmented nodular adrenocortical disease, primary, 3	614190		3	Pde8b
5q13.3	5:77086715-77428256	PDE8B, PPNAD3, ADSD	Phosphodiesterase 8B	603390	PDE8B	8622	ENSG00000113231,ENST00000264917;;;ENST00000264917		Striatal degeneration, autosomal dominant	609161	AD	3	Pde8b
5q22.2	5:112707498-112846239	APC, GS, FPC, BTPS2, DESMD	APC regulator of WNT signaling pathway	611731	APC	324	ENSG00000134982,ENST00000257430;;;ENST00000257430	150kb distal to MCC	Adenoma, periampullary, somatic	175100		3	Apc
5q22.2	5:112707498-112846239	APC, GS, FPC, BTPS2, DESMD	APC regulator of WNT signaling pathway	611731	APC	324	ENSG00000134982,ENST00000257430;;;ENST00000257430	150kb distal to MCC	Adenomatous polyposis coli	175100	AD	3	Apc
5q22.2	5:112707498-112846239	APC, GS, FPC, BTPS2, DESMD	APC regulator of WNT signaling pathway	611731	APC	324	ENSG00000134982,ENST00000257430;;;ENST00000257430	150kb distal to MCC	Brain tumor-polyposis syndrome 2	175100	AD	3	Apc
5q22.2	5:112707498-112846239	APC, GS, FPC, BTPS2, DESMD	APC regulator of WNT signaling pathway	611731	APC	324	ENSG00000134982,ENST00000257430;;;ENST00000257430	150kb distal to MCC	Colorectal cancer, somatic	114500		3	Apc
5q22.2	5:112707498-112846239	APC, GS, FPC, BTPS2, DESMD	APC regulator of WNT signaling pathway	611731	APC	324	ENSG00000134982,ENST00000257430;;;ENST00000257430	150kb distal to MCC	Desmoid disease, hereditary	135290	AD	3	Apc
5q22.2	5:112707498-112846239	APC, GS, FPC, BTPS2, DESMD	APC regulator of WNT signaling pathway	611731	APC	324	ENSG00000134982,ENST00000257430;;;ENST00000257430	150kb distal to MCC	Gardner syndrome	175100	AD	3	Apc
5q22.2	5:112707498-112846239	APC, GS, FPC, BTPS2, DESMD	APC regulator of WNT signaling pathway	611731	APC	324	ENSG00000134982,ENST00000257430;;;ENST00000257430	150kb distal to MCC	Gastric adenocarcinoma and proximal polyposis of the stomach	619182	AD	3	Apc
5q22.2	5:112707498-112846239	APC, GS, FPC, BTPS2, DESMD	APC regulator of WNT signaling pathway	611731	APC	324	ENSG00000134982,ENST00000257430;;;ENST00000257430	150kb distal to MCC	Gastric cancer, somatic	613659		3	Apc
5q22.2	5:112707498-112846239	APC, GS, FPC, BTPS2, DESMD	APC regulator of WNT signaling pathway	611731	APC	324	ENSG00000134982,ENST00000257430;;;ENST00000257430	150kb distal to MCC	Hepatoblastoma, somatic	114550		3	Apc
5q31-q33	5:131200001-160500000	AITD2	Autoimmune thyroid disease, susceptibility to, 2	608174		387579			{Autoimmune thyroid disease, susceptibility to, 2}	608174		2
5q31-q33	5:131200001-160500000	CELIAC2	Celiac disease, susceptibility to, 2	609754		317782			{Celiac disease, susceptibility to, 2}	609754		2
5q31	5:131200001-145100000	IBD5	Inflammatory bowel disease 5	606348		50941			{Inflammatory bowel disease 5}	606348		2
5q31	5:131200001-145100000	PDB4	Paget disease of bone 4	606263		94003			Paget disease of bone 4	606263	AD	2
5q31.1	5:134601149-134632828	SAR1B, CMRD, SARA2, ANDD	Secretion-associated Ras-related GTPase 1B	607690	SAR1B	51128	ENSG00000152700,ENST00000402673;;;ENST00000402673		Chylomicron retention disease	246700	AR	3	Sar1b
5q31.3	5:140673905-140691370	HARS1, HARS, USH3B, CMT2W	Histidyl-tRNA synthetase 1	142810	HARS1	3035	ENSG00000170445,ENST00000504156;;;ENST00000504156		Charcot-Marie-Tooth disease, axonal, type 2W	616625	AD	3	Hars1
5q31.3	5:140673905-140691370	HARS1, HARS, USH3B, CMT2W	Histidyl-tRNA synthetase 1	142810	HARS1	3035	ENSG00000170445,ENST00000504156;;;ENST00000504156		Usher syndrome type 3B	614504	AR	3	Hars1
5q32	5:148982150-149063062	SH3TC2, KIAA1985, MNMN	SH3 domain and tetratricopeptide repeat domain 2	608206	SH3TC2	79628	ENSG00000169247,ENST00000515425;;;ENST00000515425		Charcot-Marie-Tooth disease, type 4C	601596	AR	3	Sh3tc2
5q32	5:148982150-149063062	SH3TC2, KIAA1985, MNMN	SH3 domain and tetratricopeptide repeat domain 2	608206	SH3TC2	79628	ENSG00000169247,ENST00000515425;;;ENST00000515425		Mononeuropathy of the median nerve, mild	613353	AD	3	Sh3tc2
5q33.1	5:150846521-150902402	IRGM, LRG47, IFI1, IBD19	Immunity-related GTPase family, M	608212	IRGM	345611	ENSG00000237693,ENST00000522154;;;ENST00000522154		{Inflammatory bowel disease (Crohn disease) 19}	612278		3	Igtp,Irgm1,Irgm2
5q33.1	5:150846521-150902402	IRGM, LRG47, IFI1, IBD19	Immunity-related GTPase family, M	608212	IRGM	345611	ENSG00000237693,ENST00000522154;;;ENST00000522154		{Mycobacterium tuberculosis, protection against}	607948		3	Igtp,Irgm1,Irgm2
5q35.3	5:179806393-179838078	SQSTM1, P62, PDB3, FTDALS3, NADGP, DMRV	Sequestosome 1	601530	SQSTM1	8878	ENSG00000161011,ENST00000389805;;;ENST00000389805		Frontotemporal dementia and/or amyotrophic lateral sclerosis 3	616437	AD	3	Sqstm1
5q35.3	5:179806393-179838078	SQSTM1, P62, PDB3, FTDALS3, NADGP, DMRV	Sequestosome 1	601530	SQSTM1	8878	ENSG00000161011,ENST00000389805;;;ENST00000389805		Myopathy, distal, with rimmed vacuoles	617158	AD	3	Sqstm1
5q35.3	5:179806393-179838078	SQSTM1, P62, PDB3, FTDALS3, NADGP, DMRV	Sequestosome 1	601530	SQSTM1	8878	ENSG00000161011,ENST00000389805;;;ENST00000389805		Neurodegeneration with ataxia, dystonia, and gaze palsy, childhood-onset	617145	AR	3	Sqstm1
5q35.3	5:179806393-179838078	SQSTM1, P62, PDB3, FTDALS3, NADGP, DMRV	Sequestosome 1	601530	SQSTM1	8878	ENSG00000161011,ENST00000389805;;;ENST00000389805		Paget disease of bone 3	167250	AD	3	Sqstm1
6p21.3	6:30500001-36600000	IBD3	Inflammatory bowel disease 3	604519		30829			{Inflammatory bowel disease 3}	604519	AD	2
6p21.3	6:30500001-36600000	VAMAS6	Vitiligo-associated multiple autoimmune disease susceptibility 6	193200		246319		possible second locus on 1p31.3-p32.2	{Vitiligo-associated multiple autoimmune disease susceptibility 6}	193200	AR	2
6p21.33	6:30653127-30673006	DHX16, DDX16, DBP2, PRP8, NMOAS	DEAH-box helicase 16	603405	DHX16	8449	ENSG00000204560,ENST00000376442;;;ENST00000376442		Neuromuscular disease and ocular or auditory anomalies with or without seizures	618733	AD	3	Dhx16
6p21.32	6:32637406-32655272	HLA-DQA1, CELIAC1	Major histocompatibility complex, class II, DQ alpha-1	146880	HLA-DQA1	3117	ENSG00000196735,ENST00000343139;;;ENST00000343139		{Celiac disease, susceptibility to}	212750	AR, Mu	3	H2-Aa
6p21.32	6:32659467-32666657	HLA-DQB1, CELIAC1	Major histocompatibility complex, class II, DQ beta-1	604305	HLA-DQB1	3119	ENSG00000179344,ENST00000434651;;;ENST00000434651		{Celiac disease, susceptibility to}	212750	AR, Mu	3	H2-Ab1
6p21.32	6:32659467-32666657	HLA-DQB1, CELIAC1	Major histocompatibility complex, class II, DQ beta-1	604305	HLA-DQB1	3119	ENSG00000179344,ENST00000434651;;;ENST00000434651		{Creutzfeldt-Jakob disease, variant, resistance to}	123400	AD	3	H2-Ab1
6p21.32	6:32659467-32666657	HLA-DQB1, CELIAC1	Major histocompatibility complex, class II, DQ beta-1	604305	HLA-DQB1	3119	ENSG00000179344,ENST00000434651;;;ENST00000434651		{Multiple sclerosis, susceptibility to, 1}	126200	Mu	3	H2-Ab1
6p21.32	6:33075990-33089696	HLA-DPB1	Major histocompatibility complex, class II, DP beta-1	142858	HLA-DPB1	3115	ENSG00000223865,ENST00000418931;;;ENST00000418931		{Beryllium disease, chronic, susceptibility to}			3
6p21.31	6:33621322-33696562	ITPR3, CMT1J, IMD133	Inositol 1,4,5-triphosphate receptor, type 3	147267	ITPR3	3710	ENSG00000096433,ENST00000605930;;;ENST00000605930		Charcot-Marie-Tooth disease, demyelinating, type 1J	620111	AD	3	Itpr3
6p21.31	6:33621322-33696562	ITPR3, CMT1J, IMD133	Inositol 1,4,5-triphosphate receptor, type 3	147267	ITPR3	3710	ENSG00000096433,ENST00000605930;;;ENST00000605930		Immunodeficiency 133 with ectodermal dysplasia with or without peripheral neuropathy	621254	AD	3	Itpr3
6p21.1	6:41158508-41163116	TREM2, PLOSL2, AD17	Triggering receptor expressed on myeloid cells 2	605086	TREM2	54209	ENSG00000095970,ENST00000373113;;;ENST00000373113		{Alzheimer disease 17, susceptibility to}	615080	AR	3	Trem2
6p21.1	6:41158508-41163116	TREM2, PLOSL2, AD17	Triggering receptor expressed on myeloid cells 2	605086	TREM2	54209	ENSG00000095970,ENST00000373113;;;ENST00000373113		Polycystic lipomembranous osteodysplasia with sclerosing leukoencephalopathy 2	618193	AR	3	Trem2
6p12.3-p12.2	6:51615299-52087615	PKHD1, PCYT, ARPKD, PKD4	PKHD1 ciliary IPT domain containing fibrocystin/polyductin	606702	PKHD1	5314	ENSG00000170927,ENST00000371117;;;ENST00000371117		Polycystic kidney disease 4, with or without hepatic disease	263200	AR	3	Pkhd1
6p11	6:57200001-59800000	AITD1	Autoimmune thyroid disease, susceptibility to, 1	608173		387578			{Autoimmune thyroid disease, susceptibility to, 1}	608173		2
6q13	6:73593379-73653992	SLC17A5, SIASD, SLD	Solute carrier family 17 (sodium phosphate), member 5	604322	SLC17A5	26503	ENSG00000119899,ENST00000355773;;;ENST00000355773		Salla disease	604369	AR	3	Slc17a5
6q13	6:73593379-73653992	SLC17A5, SIASD, SLD	Solute carrier family 17 (sodium phosphate), member 5	604322	SLC17A5	26503	ENSG00000119899,ENST00000355773;;;ENST00000355773		Sialic acid storage disorder, infantile	269920	AR	3	Slc17a5
6q14.1	6:79914814-79947553	ELOVL4, ADMD, STGD2, STGD3, ISQMR, SCA34	Elongation of very long chain fatty acids 4	605512	ELOVL4	6785	ENSG00000118402,ENST00000369816;;;ENST00000369816		Ichthyosis, spastic quadriplegia, and impaired intellectual development	614457	AR	3	Elovl4
6q14.1	6:79914814-79947553	ELOVL4, ADMD, STGD2, STGD3, ISQMR, SCA34	Elongation of very long chain fatty acids 4	605512	ELOVL4	6785	ENSG00000118402,ENST00000369816;;;ENST00000369816		Spinocerebellar ataxia 34	133190	AD	3	Elovl4
6q14.1	6:79914814-79947553	ELOVL4, ADMD, STGD2, STGD3, ISQMR, SCA34	Elongation of very long chain fatty acids 4	605512	ELOVL4	6785	ENSG00000118402,ENST00000369816;;;ENST00000369816		Stargardt disease 3	600110	AD	3	Elovl4
6q14.1	6:80106610-80466676	BCKDHB, E1B, MSUD1B	Branched chain keto acid dehydrogenase E1, beta polypeptide	248611	BCKDHB	594	ENSG00000083123,ENST00000320393;;;ENST00000320393		Maple syrup urine disease, type Ib	620698	AR	3	Bckdhb
6q21	6:107867756-107958208	SEC63, PCLD2	SEC63 homolog, protein translocation regulator	608648	SEC63	11231	ENSG00000025796,ENST00000369002;;;ENST00000369002		Polycystic liver disease 2	617004	AD	3	Sec63
6q21	6:109691296-109825426	FIG4, KIAA0274, SAC3, ALS11, YVS, BTOP	FIG4 phosphoinositide 5-phosphatase	609390	FIG4	9896	ENSG00000112367,ENST00000230124;;;ENST00000230124	mutation identified in 1 BTOP family	?Polymicrogyria, bilateral temporooccipital	612691	AR	3	Fig4
6q21	6:109691296-109825426	FIG4, KIAA0274, SAC3, ALS11, YVS, BTOP	FIG4 phosphoinositide 5-phosphatase	609390	FIG4	9896	ENSG00000112367,ENST00000230124;;;ENST00000230124	mutation identified in 1 BTOP family	Amyotrophic lateral sclerosis 11	612577	AD	3	Fig4
6q21	6:109691296-109825426	FIG4, KIAA0274, SAC3, ALS11, YVS, BTOP	FIG4 phosphoinositide 5-phosphatase	609390	FIG4	9896	ENSG00000112367,ENST00000230124;;;ENST00000230124	mutation identified in 1 BTOP family	Charcot-Marie-Tooth disease, type 4J	611228	AR	3	Fig4
6q21	6:109691296-109825426	FIG4, KIAA0274, SAC3, ALS11, YVS, BTOP	FIG4 phosphoinositide 5-phosphatase	609390	FIG4	9896	ENSG00000112367,ENST00000230124;;;ENST00000230124	mutation identified in 1 BTOP family	Yunis-Varon syndrome	216340	AR	3	Fig4
6q23.2	6:131808020-131895155	ENPP1, PDNP1, NPPS, M6S1, PCA1, ARHR2, COLED	Ectonucleotide pyrophosphatase/phosphodiesterase 1 (Ly-41 antigen, mouse, homolog of)	173335	ENPP1	5167	ENSG00000197594,ENST00000647893;;;ENST00000647893		{Diabetes mellitus, non-insulin-dependent, susceptibility to}	125853	AD	3	Enpp1
6q23.2	6:131808020-131895155	ENPP1, PDNP1, NPPS, M6S1, PCA1, ARHR2, COLED	Ectonucleotide pyrophosphatase/phosphodiesterase 1 (Ly-41 antigen, mouse, homolog of)	173335	ENPP1	5167	ENSG00000197594,ENST00000647893;;;ENST00000647893		{Obesity, susceptibility to}	601665	AD, AR, Mu	3	Enpp1
6q23.2	6:131808020-131895155	ENPP1, PDNP1, NPPS, M6S1, PCA1, ARHR2, COLED	Ectonucleotide pyrophosphatase/phosphodiesterase 1 (Ly-41 antigen, mouse, homolog of)	173335	ENPP1	5167	ENSG00000197594,ENST00000647893;;;ENST00000647893		Arterial calcification, generalized, of infancy, 1	208000	AR	3	Enpp1
6q23.2	6:131808020-131895155	ENPP1, PDNP1, NPPS, M6S1, PCA1, ARHR2, COLED	Ectonucleotide pyrophosphatase/phosphodiesterase 1 (Ly-41 antigen, mouse, homolog of)	173335	ENPP1	5167	ENSG00000197594,ENST00000647893;;;ENST00000647893		Cole disease	615522	AD	3	Enpp1
6q23.2	6:131808020-131895155	ENPP1, PDNP1, NPPS, M6S1, PCA1, ARHR2, COLED	Ectonucleotide pyrophosphatase/phosphodiesterase 1 (Ly-41 antigen, mouse, homolog of)	173335	ENPP1	5167	ENSG00000197594,ENST00000647893;;;ENST00000647893		Hypophosphatemic rickets, autosomal recessive, 2	613312	AR	3	Enpp1
6q24.3	6:146543833-146554953	RAB32, PARK26	Ras-associated protein RAB32	612906	RAB32	10981	ENSG00000118508,ENST00000367495;;;ENST00000367495		{Parkinson disease 26, autosomal dominant, susceptibility to}	620923	AD	3	Rab32
6q25.3	6:155200001-160600000	CELIAC12	Celiac disease, susceptibility to, 12	612010		100188874		in LD block containing TAGAP	{Celiac disease, susceptibility to, 12}	612010		2
6q25.3-q26	6:160531482-160664275	LPA	Apolipoprotein Lp(a)	152200	LPA	4018	ENSG00000198670,ENST00000316300;;;ENST00000316300	absent in mice	[LPA deficiency, congenital]	618807	AD	3
6q25.3-q26	6:160531482-160664275	LPA	Apolipoprotein Lp(a)	152200	LPA	4018	ENSG00000198670,ENST00000316300;;;ENST00000316300	absent in mice	{Coronary artery disease, susceptibility to}	618807	AD	3
6q26	6:161347417-162727766	PRKN, PARK2, PDJ	Parkin RBR E3 ubiquitin protein ligase	602544	PRKN	5071	ENSG00000185345,ENST00000366898;;;ENST00000366898	shares 5' regulatory region and both 3' UTRs with PACRG	Adenocarcinoma of lung, somatic	211980		3	Prkn
6q26	6:161347417-162727766	PRKN, PARK2, PDJ	Parkin RBR E3 ubiquitin protein ligase	602544	PRKN	5071	ENSG00000185345,ENST00000366898;;;ENST00000366898	shares 5' regulatory region and both 3' UTRs with PACRG	Ovarian cancer, somatic	167000		3	Prkn
6q26	6:161347417-162727766	PRKN, PARK2, PDJ	Parkin RBR E3 ubiquitin protein ligase	602544	PRKN	5071	ENSG00000185345,ENST00000366898;;;ENST00000366898	shares 5' regulatory region and both 3' UTRs with PACRG	Parkinson disease, juvenile, type 2	600116	AR	3	Prkn
6q27	6:170554369-170572859	TBP, SCA17, HDL4	TATA box binding protein	600075	TBP	6908	ENSG00000112592,ENST00000392092;;;ENST00000392092		{Parkinson disease, susceptibility to}	168600	AD, Mu	3	Tbp
6q27	6:170554369-170572859	TBP, SCA17, HDL4	TATA box binding protein	600075	TBP	6908	ENSG00000112592,ENST00000392092;;;ENST00000392092		Spinocerebellar ataxia 17	607136	AD	3	Tbp
7p15.3	7:22727200-22731998	IL6, IFNB2, BSF2, HSF, HGF	Interleukin-6 (interferon, beta-2)	147620	IL6	3569	ENSG00000136244,ENST00000258743;;;ENST00000258743		{Crohn disease-associated growth failure}	266600	Mu	3	Il6
7p15.3	7:22727200-22731998	IL6, IFNB2, BSF2, HSF, HGF	Interleukin-6 (interferon, beta-2)	147620	IL6	3569	ENSG00000136244,ENST00000258743;;;ENST00000258743		{Intracranial hemorrhage in brain cerebrovascular malformations, susceptibility to}	108010	SMu	3	Il6
7p15.3	7:22727200-22731998	IL6, IFNB2, BSF2, HSF, HGF	Interleukin-6 (interferon, beta-2)	147620	IL6	3569	ENSG00000136244,ENST00000258743;;;ENST00000258743		{Kaposi sarcoma in HIV+, susceptibility to}	148000	AD	3	Il6
7p15.3	7:22727200-22731998	IL6, IFNB2, BSF2, HSF, HGF	Interleukin-6 (interferon, beta-2)	147620	IL6	3569	ENSG00000136244,ENST00000258743;;;ENST00000258743		{Rheumatoid arthritis, systemic juvenile}	604302		3	Il6
7p15.3	7:22727200-22731998	IL6, IFNB2, BSF2, HSF, HGF	Interleukin-6 (interferon, beta-2)	147620	IL6	3569	ENSG00000136244,ENST00000258743;;;ENST00000258743		{Type 1 diabetes mellitus}	222100	AR	3	Il6
7p15.3	7:22727200-22731998	IL6, IFNB2, BSF2, HSF, HGF	Interleukin-6 (interferon, beta-2)	147620	IL6	3569	ENSG00000136244,ENST00000258743;;;ENST00000258743		{Type 2 diabetes mellitus}	125853	AD	3	Il6
7p15.2	7:26189927-26200746	HNRNPA2B1, HNRPA2B1, IBMPFD2, OPDM2	Heterogeneous nuclear ribonucleoprotein A2/B1	600124	HNRNPA2B1	3181	ENSG00000122566,ENST00000618183;;;ENST00000618183	mutation identified in 1 IBMPFD2 family	?Inclusion body myopathy with early-onset Paget disease with or without frontotemporal dementia 2	615422	AD	3	Hnrnpa2b1
7p15.2	7:26189927-26200746	HNRNPA2B1, HNRPA2B1, IBMPFD2, OPDM2	Heterogeneous nuclear ribonucleoprotein A2/B1	600124	HNRNPA2B1	3181	ENSG00000122566,ENST00000618183;;;ENST00000618183	mutation identified in 1 IBMPFD2 family	Oculopharyngeal muscular dystrophy 2	620460	AD	3	Hnrnpa2b1
7p14.3	7:30594735-30634033	GARS1, GARS, SMAD1, CMT2D, HMND5, SMAJI	Glycyl-tRNA synthetase 1	600287	GARS1	2617	ENSG00000106105,ENST00000389266;;;ENST00000389266		Charcot-Marie-Tooth disease, type 2D	601472	AD	3	Gars1
7p14.3	7:30594735-30634033	GARS1, GARS, SMAD1, CMT2D, HMND5, SMAJI	Glycyl-tRNA synthetase 1	600287	GARS1	2617	ENSG00000106105,ENST00000389266;;;ENST00000389266		Neuronopathy, distal hereditary motor, autosomal dominant 5	600794	AD	3	Gars1
7p14.3	7:30594735-30634033	GARS1, GARS, SMAD1, CMT2D, HMND5, SMAJI	Glycyl-tRNA synthetase 1	600287	GARS1	2617	ENSG00000106105,ENST00000389266;;;ENST00000389266		Spinal muscular atrophy, infantile, James type	619042	AD	3	Gars1
7p14.1	7:37905932-37916817	SFRP4, FRPHE, PYL	Secreted frizzled-related protein 4	606570	SFRP4	6424	ENSG00000106483,ENST00000436072;;;ENST00000436072		Pyle disease	265900	AR	3	Sfrp4
7p13	7:44062727-44065567	PGAM2, PGAMM, GSD10	Phosphoglycerate mutase, muscle form	612931	PGAM2	5224	ENSG00000164708,ENST00000297283;;;ENST00000297283		Glycogen storage disease X	261670	AR	3	Pgam2
7p11.2	7:56101573-56106476	CHCHD2, PARK22	Coiled-coil-helix-coiled-coil-helix domain-containing protein 2	616244	CHCHD2	51142	ENSG00000106153,ENST00000395422;;;ENST00000395422		Parkinson disease 22, autosomal dominant	616710	AD	3	Chchd2
7q11.23	7:74774011-74789315	NCF1, CGD1	Neutrophil cytosolic factor-1, 47kD	608512	NCF1	653361	ENSG00000158517,ENST00000289473;;;ENST00000289473		Chronic granulomatous disease 1, autosomal recessive	233700	AR	3	Ncf1
7q11.23	7:76302673-76304292	HSPB1, HSP27, CMT2F, HMND3	Heat-shock 27kD protein-1	602195	HSPB1	3315	ENSG00000106211,ENST00000248553;;;ENST00000248553		Charcot-Marie-Tooth disease, axonal, type 2F	606595	AD	3	Hspb1
7q11.23	7:76302673-76304292	HSPB1, HSP27, CMT2F, HMND3	Heat-shock 27kD protein-1	602195	HSPB1	3315	ENSG00000106211,ENST00000248553;;;ENST00000248553		Neuronopathy, distal hereditary motor, autosomal dominant 3	608634	AD	3	Hspb1
7q21.11	7:80602207-80679274	CD36, CHDS7, BDPLT10	CD36 antigen (collagen type I)	173510	CD36	948	ENSG00000135218,ENST00000447544;;;ENST00000447544		{Coronary heart disease, susceptibility to, 7}	610938		3	Cd36
7q21.11	7:80602207-80679274	CD36, CHDS7, BDPLT10	CD36 antigen (collagen type I)	173510	CD36	948	ENSG00000135218,ENST00000447544;;;ENST00000447544		{Malaria, cerebral, reduced risk of}	611162		3	Cd36
7q21.11	7:80602207-80679274	CD36, CHDS7, BDPLT10	CD36 antigen (collagen type I)	173510	CD36	948	ENSG00000135218,ENST00000447544;;;ENST00000447544		{Malaria, cerebral, susceptibility to}	611162		3	Cd36
7q21.11	7:80602207-80679274	CD36, CHDS7, BDPLT10	CD36 antigen (collagen type I)	173510	CD36	948	ENSG00000135218,ENST00000447544;;;ENST00000447544		Platelet glycoprotein IV deficiency	608404	AR	3	Cd36
7q21.12	7:87365896-87476027	ABCB4, PGY3, MDR3, ICP3	ATP-binding cassette, subfamily B, member 4 (P-glycoprotein-3/multiple drug resistance-3)	171060	ABCB4	5244	ENSG00000005471,ENST00000649586;;;ENST00000649586	within 500kb of MDR1	Cholestasis, intrahepatic, of pregnancy, 3	614972	AD, AR	3	Abcb4
7q21.12	7:87365896-87476027	ABCB4, PGY3, MDR3, ICP3	ATP-binding cassette, subfamily B, member 4 (P-glycoprotein-3/multiple drug resistance-3)	171060	ABCB4	5244	ENSG00000005471,ENST00000649586;;;ENST00000649586	within 500kb of MDR1	Cholestasis, progressive familial intrahepatic 3	602347	AR	3	Abcb4
7q21.12	7:87365896-87476027	ABCB4, PGY3, MDR3, ICP3	ATP-binding cassette, subfamily B, member 4 (P-glycoprotein-3/multiple drug resistance-3)	171060	ABCB4	5244	ENSG00000005471,ENST00000649586;;;ENST00000649586	within 500kb of MDR1	Gallbladder disease 1	600803	AD, AR	3	Abcb4
7q21.12	7:87503017-87713295	ABCB1, PGY1, MDR1, IBD13, ENPAT	ATP-binding cassette, subfamily B, member 1 (P-glycoprotein-1/multiple drug resistance-1)	171050	ABCB1	5243	ENSG00000085563,ENST00000622132;;;ENST00000622132		{Colchicine resistance}	120080		3	Abcb1a,Abcb1b
7q21.12	7:87503017-87713295	ABCB1, PGY1, MDR1, IBD13, ENPAT	ATP-binding cassette, subfamily B, member 1 (P-glycoprotein-1/multiple drug resistance-1)	171050	ABCB1	5243	ENSG00000085563,ENST00000622132;;;ENST00000622132		{Inflammatory bowel disease 13}	612244		3	Abcb1a,Abcb1b
7q21.12	7:87503017-87713295	ABCB1, PGY1, MDR1, IBD13, ENPAT	ATP-binding cassette, subfamily B, member 1 (P-glycoprotein-1/multiple drug resistance-1)	171050	ABCB1	5243	ENSG00000085563,ENST00000622132;;;ENST00000622132		Encephalopathy, acute transient	620950	AR	3	Abcb1a,Abcb1b
7q21.3	7:95404862-95435028	PON2	Paraoxonase-2	602447	PON2	5445	ENSG00000105854,ENST00000222572;;;ENST00000222572		{Coronary artery disease, susceptibility to}			3	Pon2
7q22	7:98400001-107800000	IBD11	Inflammatory bowel disease 11	191390		100529151		associated with MUC3A	{Inflammatory bowel disease 11}	191390	Mu	2
7q22.1	7:99374259-99394816	ARPC1B, ARC41, IMD71	Actin-related protein 2/3 complex, subunit 1B	604223	ARPC1B	10095	ENSG00000130429,ENST00000646101;;;ENST00000646101		Immunodeficiency 71 with inflammatory disease and congenital thrombocytopenia	617718	AR	3	Arpc1b
7q32.1	7:128937032-128950038	IRF5, IBD14, SLEB10	Interferon regulatory factor 5	607218	IRF5	3663	ENSG00000128604,ENST00000357234;;;ENST00000357234		{Inflammatory bowel disease 14}	612245		3	Irf5
7q32.1	7:128937032-128950038	IRF5, IBD14, SLEB10	Interferon regulatory factor 5	607218	IRF5	3663	ENSG00000128604,ENST00000357234;;;ENST00000357234		{Systemic lupus erythematosus, susceptibility to, 10}	612251	AD	3	Irf5
7q36	7:148200001-159345973	AD10	Alzheimer disease-10	609636		780912		max lod with D7S798	Alzheimer disease-10	609636	AD	2
7q36.1	7:150991017-151014588	NOS3, ENOS, MYMY8	Nitric oxide synthase 3, endothelial cell	163729	NOS3	4846	ENSG00000164867,ENST00000297494;;;ENST00000297494		Moyamoya disease 8	621469	AR	3	Nos3
7q36.1	7:151556127-151877115	PRKAG2, WPWS, CMH6, GSDH	Protein kinase, AMP-activated, noncatalytic, gamma-2	602743	PRKAG2	51422	ENSG00000106617,ENST00000287878;;;ENST00000287878		Cardiomyopathy, hypertrophic 6	600858	AD	3	Prkag2
7q36.1	7:151556127-151877115	PRKAG2, WPWS, CMH6, GSDH	Protein kinase, AMP-activated, noncatalytic, gamma-2	602743	PRKAG2	51422	ENSG00000106617,ENST00000287878;;;ENST00000287878		Glycogen storage disease of heart, lethal congenital	261740	AD	3	Prkag2
7q36.1	7:151556127-151877115	PRKAG2, WPWS, CMH6, GSDH	Protein kinase, AMP-activated, noncatalytic, gamma-2	602743	PRKAG2	51422	ENSG00000106617,ENST00000287878;;;ENST00000287878		Wolff-Parkinson-White syndrome	194200	AD	3	Prkag2
Chr.7	7:1-159345973	AIS2, VAMAS3	Autoimmune disease, susceptibility to, 2	608391		378426			{Autoimmune disease, susceptibility to, 2}	608391		2
8p23.1	8:11676935-11760002	GATA4, ASD2, VSD1, TACHD, TOF	GATA-binding protein-4	600576	GATA4	2626	ENSG00000136574,ENST00000532059;;;ENST00000532059	mutations identified in 1 TACHD family	?Testicular anomalies with or without congenital heart disease	615542	AD	3	Gata4
8p23.1	8:11676935-11760002	GATA4, ASD2, VSD1, TACHD, TOF	GATA-binding protein-4	600576	GATA4	2626	ENSG00000136574,ENST00000532059;;;ENST00000532059	mutations identified in 1 TACHD family	Atrial septal defect 2	607941	AD	3	Gata4
8p23.1	8:11676935-11760002	GATA4, ASD2, VSD1, TACHD, TOF	GATA-binding protein-4	600576	GATA4	2626	ENSG00000136574,ENST00000532059;;;ENST00000532059	mutations identified in 1 TACHD family	Atrioventricular septal defect 4	614430	AD	3	Gata4
8p23.1	8:11676935-11760002	GATA4, ASD2, VSD1, TACHD, TOF	GATA-binding protein-4	600576	GATA4	2626	ENSG00000136574,ENST00000532059;;;ENST00000532059	mutations identified in 1 TACHD family	Tetralogy of Fallot	187500	AD	3	Gata4
8p23.1	8:11676935-11760002	GATA4, ASD2, VSD1, TACHD, TOF	GATA-binding protein-4	600576	GATA4	2626	ENSG00000136574,ENST00000532059;;;ENST00000532059	mutations identified in 1 TACHD family	Ventricular septal defect 1	614429	AD	3	Gata4
8p22	8:12800001-19200000	CHDS9	Coronary heart disease, susceptibility to, 9	612030		100188877		max lod at D8S1106	{Coronary heart disease, susceptibility to, 9}	612030		2
8p21.2	8:24950955-24956612	NEFL, CMT2E, CMT1F, CMTDIG	Neurofilament, light polypeptide	162280	NEFL	4747	ENSG00000277586,ENST00000610854;;;ENST00000610854		Charcot-Marie-Tooth disease, dominant intermediate G	617882	AD	3	Nefl
8p21.2	8:24950955-24956612	NEFL, CMT2E, CMT1F, CMTDIG	Neurofilament, light polypeptide	162280	NEFL	4747	ENSG00000277586,ENST00000610854;;;ENST00000610854		Charcot-Marie-Tooth disease, type 1F	607734	AD, AR	3	Nefl
8p21.2	8:24950955-24956612	NEFL, CMT2E, CMT1F, CMTDIG	Neurofilament, light polypeptide	162280	NEFL	4747	ENSG00000277586,ENST00000610854;;;ENST00000610854		Charcot-Marie-Tooth disease, type 2E	607684	AD	3	Nefl
8p12-q22	8:29000001-105100000	AD12	Alzheimer disease 12	611073		100188830		max lod at D8S1119	{Alzheimer disease 12}	611073		2
8q12.1	8:55879835-56014169	LYN, SAIDV	LYN protooncogene, SRC family tyrosine kinase	165120	LYN	4067	ENSG00000254087,ENST00000519728;;;ENST00000519728		Autoinflammatory disease, systemic, with vasculitis	620376	AD	3	Lyn
8q13-q23	8:65100001-116700000	CMT2H	Charcot-Marie-Tooth disease, axonal, type 2H	607731		619496		between D8S1807 and D8S548	Charcot-Marie-Tooth disease, axonal, type 2H	607731	AR	2
8q21.11	8:74234700-74321540	JPH1, JP1, CMT2K, CMYO25	Junctophilin 1	605266	JPH1	56704	ENSG00000104369,ENST00000342232;;;ENST00000342232	mutation identified in 1 CMT2Km family	{?Charcot-Marie-Tooth disease, axonal, autosomal dominant, type 2K, modifier of}	607831	AD, AR	3	Jph1
8q21.11	8:74234700-74321540	JPH1, JP1, CMT2K, CMYO25	Junctophilin 1	605266	JPH1	56704	ENSG00000104369,ENST00000342232;;;ENST00000342232	mutation identified in 1 CMT2Km family	Congenital myopathy 25	620964	AR	3	Jph1
8q21.11	8:74350403-74488872	GDAP1, CMT4A, CMT2K, CMTRIA	Ganglioside-induced differentiation-associated protein 1	606598	GDAP1	54332	ENSG00000104381,ENST00000220822;;;ENST00000220822		Charcot-Marie-Tooth disease, axonal, type 2K	607831	AD, AR	3	Gdap1
8q21.11	8:74350403-74488872	GDAP1, CMT4A, CMT2K, CMTRIA	Ganglioside-induced differentiation-associated protein 1	606598	GDAP1	54332	ENSG00000104381,ENST00000220822;;;ENST00000220822		Charcot-Marie-Tooth disease, axonal, with vocal cord paresis	607706	AR	3	Gdap1
8q21.11	8:74350403-74488872	GDAP1, CMT4A, CMT2K, CMTRIA	Ganglioside-induced differentiation-associated protein 1	606598	GDAP1	54332	ENSG00000104381,ENST00000220822;;;ENST00000220822		Charcot-Marie-Tooth disease, recessive intermediate, A	608340	AR	3	Gdap1
8q21.11	8:74350403-74488872	GDAP1, CMT4A, CMT2K, CMTRIA	Ganglioside-induced differentiation-associated protein 1	606598	GDAP1	54332	ENSG00000104381,ENST00000220822;;;ENST00000220822		Charcot-Marie-Tooth disease, type 4A	214400	AR	3	Gdap1
8q21.13	8:81440326-81447439	PMP2, CMT1G	Peripheral myelin protein-2	170715	PMP2	5375	ENSG00000147588,ENST00000256103;;;ENST00000256103		Charcot-Marie-Tooth disease, demyelinating, type 1G	618279	AD	3	Pmp2
8q23	8:105100001-116700000	MYMY3	Moyamoya disease 3	608796		493818		max lod at D8S546	Moyamoya disease 3	608796		2
8q24.12	8:118923557-118951885	TNFRSF11B, OPG, OCIF, PDB5	Tumor necrosis factor receptor superfamily, member 11B (osteoprotegerin)	602643	TNFRSF11B	4982	ENSG00000164761,ENST00000297350;;;ENST00000297350		Paget disease of bone 5, juvenile-onset	239000	AR	3	Tnfrsf11b
8q24.22	8:132866958-133134899	TG, AITD3, TDH3	Thyroglobulin	188450	TG	7038	ENSG00000042832,ENST00000220616;;;ENST00000220616	distal to MYC	{Autoimmune thyroid disease, susceptibility to, 3}	608175		3	Tg
8q24.22	8:132866958-133134899	TG, AITD3, TDH3	Thyroglobulin	188450	TG	7038	ENSG00000042832,ENST00000220616;;;ENST00000220616	distal to MYC	Thyroid dyshormonogenesis 3	274700	AR	3	Tg
8q24.22	8:133237175-133297252	NDRG1, HMSNL, CMT4D	N-myc downstream-regulated gene 1	605262	NDRG1	10397	ENSG00000104419,ENST00000323851;;;ENST00000323851		Charcot-Marie-Tooth disease, type 4D	601455	AR	3	Ndrg1
8q24.22	8:134477788-134832339	ZFAT1, ZNF406, AITD3	Zinc finger gene in autoimmune thyroid disease 1	610931	ZFAT	57623	ENSG00000066827,ENST00000377838;;;ENST00000377838		{Autoimmune thyroid disease, susceptibility to, 3}	608175		3	Zfat
8q24.3	8:142740949-142742406	SLURP1, MDM	Secreted LY6/uPAR-related protein 1	606119	SLURP1	57152	ENSG00000126233,ENST00000246515;;;ENST00000246515		Meleda disease	248300	AR	3	Slurp1
Chr.8	8:1-145138636	AIS3, VAMAS4	Autoimmune disease, susceptibility to, 3	608392		378427			{Autoimmune disease, susceptibility to, 3}	608392		2
9p24.1	9:5450542-5470554	CD274, PDCD1LG1, B7H1, ADMIO5	CD274 molecule	605402	CD274	29126	ENSG00000120217,ENST00000381577;;;ENST00000381577	mutation identified in 1 ADMIO5 family	?Autoimmune disease, multisystem, infantile-onset, 5	621235	AR	3	Cd274
9p22.1	9:18500001-19900000	AD11	Alzheimer disease 11	609790		100188795		between D9S157 and D9S259	Alzheimer disease-11	609790		2
9p21	9:19900001-33200000	CHDS8	Coronary heart disease, susceptibility to, 8	611139		100188836		strongest linkage with dbSNP rs1333049	{Coronary heart disease, susceptibility to, 8}	611139		2
9p21.3	9:20655625-20995950	FOCAD, KIAA1797, SCOLIV	Focadhesin	614606	FOCAD	54914	ENSG00000188352,ENST00000338382;;;ENST00000338382		Liver disease, severe congenital	619991	AR	3	Focad
9p13.3	9:35056064-35072625	VCP, IBMPFD1, CMT2Y, FTDALS6	Valosin-containing protein	601023	VCP	7415	ENSG00000165280,ENST00000358901;;;ENST00000358901		Charcot-Marie-Tooth disease, type 2Y	616687	AD	3	Vcp
9p13.3	9:35056064-35072625	VCP, IBMPFD1, CMT2Y, FTDALS6	Valosin-containing protein	601023	VCP	7415	ENSG00000165280,ENST00000358901;;;ENST00000358901		Frontotemporal dementia and/or amyotrophic lateral sclerosis 6	613954	AD	3	Vcp
9p13.3	9:35056064-35072625	VCP, IBMPFD1, CMT2Y, FTDALS6	Valosin-containing protein	601023	VCP	7415	ENSG00000165280,ENST00000358901;;;ENST00000358901		Inclusion body myopathy with early-onset Paget disease and frontotemporal dementia 1	167320	AD	3	Vcp
9q31	9:99800001-112100000	HSCR5	Hirschsprung disease, susceptibility to, 5	600156		404720			{Hirschsprung disease, susceptibility to, 5}	600156	AD	2
9q31.1	9:104781006-104928155	ABCA1, ABC1, HPALP1, TGD, HDLCQTL13	ATP-binding cassette 1	600046	ABCA1	19	ENSG00000165029,ENST00000374736;;;ENST00000374736		HDL deficiency, familial, 1	604091	AD	3	Abca1
9q31.1	9:104781006-104928155	ABCA1, ABC1, HPALP1, TGD, HDLCQTL13	ATP-binding cassette 1	600046	ABCA1	19	ENSG00000165029,ENST00000374736;;;ENST00000374736		Tangier disease	205400	AR	3	Abca1
9q32	9:112100001-114900000	IBD16	Inflammatory bowel disease 16, susceptibility to	612259		100190930			{Inflammatory bowel disease 16}	612259		2
9q33.3	9:123354065-123380326	CRB2, FSGS9, VMCKD	Crumbs cell polarity complex component 2	609720	CRB2	286204	ENSG00000148204,ENST00000373631;;;ENST00000373631		Focal segmental glomerulosclerosis 9	616220	AR	3	Crb2
9q33.3	9:123354065-123380326	CRB2, FSGS9, VMCKD	Crumbs cell polarity complex component 2	609720	CRB2	286204	ENSG00000148204,ENST00000373631;;;ENST00000373631		Ventriculomegaly with cystic kidney disease	219730	AR	3	Crb2
9q33.3-q34.11	9:127451486-127503501	LRSAM1, TAL, RIFLE, CMT2P	Leucine-rich repeat- and sterile alpha motif-containing 1	610933	LRSAM1	90678	ENSG00000148356,ENST00000300417;;;ENST00000300417		Charcot-Marie-Tooth disease, axonal, type 2P	614436	AD, AR	3	Lrsam1
9q34.11	9:128504692-128542288	GLE1, GLE1L, LCCS, LCCS1, CAAHD	GLE1, RNA export mediator	603371	GLE1	2733	ENSG00000119392,ENST00000309971;;;ENST00000309971		Congenital arthrogryposis with anterior horn cell disease	611890	AR	3	Gle1
9q34.11	9:128504692-128542288	GLE1, GLE1L, LCCS, LCCS1, CAAHD	GLE1, RNA export mediator	603371	GLE1	2733	ENSG00000119392,ENST00000309971;;;ENST00000309971		Lethal congenital contracture syndrome 1	253310	AR	3	Gle1
9q34.11	9:129110950-129148946	PTPA, PPP2R4, PARK25	Protein phosphatase 2 phosphatase activator	600756	PTPA	5524	ENSG00000119383,ENST00000393370;;;ENST00000393370	proximal to ABL	Parkinson disease 25, autosomal recessive early-onset, with impaired intellectual development	620482	AR	3	Ptpa
9q34.2	9:133351758-133356487	SURF1, CMT4K, MC4DN1	Surfeit-1	185620	SURF1	6834	ENSG00000148290,ENST00000371974;;;ENST00000371974	distal to ABL, CAN	Charcot-Marie-Tooth disease, type 4K	616684	AR	3	Surf1
9q34.2	9:133351758-133356487	SURF1, CMT4K, MC4DN1	Surfeit-1	185620	SURF1	6834	ENSG00000148290,ENST00000371974;;;ENST00000371974	distal to ABL, CAN	Mitochondrial complex IV deficiency, nuclear type 1	220110	AR	3	Surf1
9q34.3	9:136494433-136546048	NOTCH1, TAN1, AOS5, AOVD1	Notch receptor 1	190198	NOTCH1	4851	ENSG00000148400,ENST00000651671;;;ENST00000651671		Adams-Oliver syndrome 5	616028	AD	3	Notch1
9q34.3	9:136494433-136546048	NOTCH1, TAN1, AOS5, AOVD1	Notch receptor 1	190198	NOTCH1	4851	ENSG00000148400,ENST00000651671;;;ENST00000651671		Aortic valve disease 1	109730	AD	3	Notch1
10p14	10:12068954-12123221	DHTKD1, KIAA1630, AAKAD, CMT2Q	Dehydrogenase E1 and transketolase domains-containing protein 1	614984	DHTKD1	55526	ENSG00000181192,ENST00000263035;;;ENST00000263035	mutation identified in 1 CMT2Q family	?Charcot-Marie-Tooth disease, axonal, type 2Q	615025	AD	3	Dhtkd1
10p14	10:12068954-12123221	DHTKD1, KIAA1630, AAKAD, CMT2Q	Dehydrogenase E1 and transketolase domains-containing protein 1	614984	DHTKD1	55526	ENSG00000181192,ENST00000263035;;;ENST00000263035	mutation identified in 1 CMT2Q family	Alpha-aminoadipic and alpha-ketoadipic aciduria	204750	AR	3	Dhtkd1
10p13	10:12200001-17300000	AD7	Alzheimer disease 7	606187		114475		max LOD at D10S1423	Alzheimer disease-7	606187		2
10p13	10:13277799-13300064	PHYH, PAHX	Phytanoyl-CoA hydroxylase	602026	PHYH	5264	ENSG00000107537,ENST00000263038;;;ENST00000263038		Refsum disease	266500	AR	3	Phyh
10q	10:39800001-133797422	AITD4	Autoimmune thyroid disease, susceptibility to, 4	608176		387581			{Autoimmune thyroid disease, susceptibility to, 4}	608176		2
10q11.21	10:43077069-43130351	RET, MEN2A, HSCR1	RET transforming sequence; oncogene RET	164761	RET	5979	ENSG00000165731,ENST00000355710;;;ENST00000355710		{Hirschsprung disease, protection against}	142623	AD	3	Ret
10q11.21	10:43077069-43130351	RET, MEN2A, HSCR1	RET transforming sequence; oncogene RET	164761	RET	5979	ENSG00000165731,ENST00000355710;;;ENST00000355710		{Hirschsprung disease, susceptibility to, 1}	142623	AD	3	Ret
10q11.21	10:43077069-43130351	RET, MEN2A, HSCR1	RET transforming sequence; oncogene RET	164761	RET	5979	ENSG00000165731,ENST00000355710;;;ENST00000355710		Medullary thyroid carcinoma	155240	AD	3	Ret
10q11.21	10:43077069-43130351	RET, MEN2A, HSCR1	RET transforming sequence; oncogene RET	164761	RET	5979	ENSG00000165731,ENST00000355710;;;ENST00000355710		Multiple endocrine neoplasia IIA	171400	AD	3	Ret
10q11.21	10:43077069-43130351	RET, MEN2A, HSCR1	RET transforming sequence; oncogene RET	164761	RET	5979	ENSG00000165731,ENST00000355710;;;ENST00000355710		Multiple endocrine neoplasia IIB	162300	AD	3	Ret
10q11.21	10:43077069-43130351	RET, MEN2A, HSCR1	RET transforming sequence; oncogene RET	164761	RET	5979	ENSG00000165731,ENST00000355710;;;ENST00000355710		Pheochromocytoma	171300	AD	3	Ret
10q21	10:51100001-68800000	IBD15	Inflammatory bowel disease 15	612255		100190929		association with rs10761659	{Inflammatory bowel disease 15}	612255		2
10q21.3	10:62811996-62819167	EGR2, KROX20, CHN1	KROX-20, Drosophila, homolog of (early growth response-2)	129010	EGR2	1959	ENSG00000122877,ENST00000242480;;;ENST00000242480		Charcot-Marie-Tooth disease, type 1D	607678	AD	3	Egr2
10q21.3	10:62811996-62819167	EGR2, KROX20, CHN1	KROX-20, Drosophila, homolog of (early growth response-2)	129010	EGR2	1959	ENSG00000122877,ENST00000242480;;;ENST00000242480		Dejerine-Sottas disease	145900	AD, AR	3	Egr2
10q21.3	10:62811996-62819167	EGR2, KROX20, CHN1	KROX-20, Drosophila, homolog of (early growth response-2)	129010	EGR2	1959	ENSG00000122877,ENST00000242480;;;ENST00000242480		Hypomyelinating neuropathy, congenital, 1	605253	AD, AR	3	Egr2
Phenotype Mapping Key
1 - The disorder is placed on the map due to its association with a gene, but the underlying defect is not known
2 - The disorder was placed on the map by statistical methods
3 - The molecular basis of the disorder is known
4 - A contiguous gene duplication or deletion syndrome in which multiple genes are involved
Inheritance Abbreviations
?AD	?Autosomal dominant
?XLR	?X-linked recessive
AD	Autosomal dominant
AR	Autosomal recessive
PD	Pseudoautosomal dominant
PR	Pseudoautosomal recessive
DD	Digenic dominant
DR	Digenic recessive
ICB	Inherited chromosomal imbalance
IC	Isolated cases
Mi	Mitochondrial
Mu	Multifactorial
SMo	Somatic mosaicism
SMu	Somatic mutation
XL	X-linked
XLD	X-linked dominant
XLR	X-linked recessive
YL	Y-linked
This search returned 405 entries which exceeded the maximum of 200 so the results were truncated
You can register for MIMmatch ( https://omim.org/mimmatch/ ) to raise this limit to 1,000
You can register for downloads ( https://omim.org/downloads/ ) and/or the API ( https://omim.org/api ) for more search/download options

## Sheet: OMIM.
PLEKHG5	144
KIF1B
PARK7
MTHFR
MFN2
PINK1
ECE1
RHD
RHCE
YARS1
FOXD3
DNAJC6
IL23R
TNNI3K
ABCA4
AGL
DBT
ATP1A1
NOTCH2NLC
ECM1
ZNF687
MUC1
GBA1
LMNA
CADM3
NIT1
MPZ
DARS2
NCF2
INAVA
REN
IL10
TGFB2
TLR5
PSEN2
ADAM17
MPV17
ABCG8
HTRA2
ZAP70
IL37
HOXD10
PDE11A
BMPR2
FARSB
SLC19A3
SP110
GIGYF2
ATG16L1
SAG
PDCD1
CAV3
CX3CR1
CCR2
GBE1
CBLB
POGLUT1
POPDC2
SEC61A1
RAB7A
ATP2C1
DZIP1L
GYG1
MME
GNB4
EIF4G1
DNAJB11
HTT
PROM1
UCHL1
PHOX2B
COX18
HSD17B13
PPM1K
SNCA
ADH1C
TRIM2
GDNF
HEXB
PDE8B
APC
SAR1B
HARS1
SH3TC2
IRGM
SQSTM1
DHX16
HLA-DQA1
HLA-DQB1
HLA-DPB1
ITPR3
TREM2
PKHD1
SLC17A5
ELOVL4
BCKDHB
SEC63
FIG4
ENPP1
RAB32
LPA
PRKN
TBP
IL6
HNRNPA2B1
GARS1
SFRP4
PGAM2
CHCHD2
NCF1
HSPB1
CD36
ABCB4
ABCB1
PON2
ARPC1B
IRF5
NOS3
PRKAG2
GATA4
NEFL
LYN
JPH1
GDAP1
PMP2
TNFRSF11B
TG
NDRG1
ZFAT
SLURP1
CD274
FOCAD
VCP
ABCA1
CRB2
LRSAM1
GLE1
PTPA
SURF1
NOTCH1
DHTKD1
PHYH
RET
EGR2
