# Supplementary material for: 6PPD-quinone exposure and Alzheimer’s disease: insights from integrative network pharmacology, transcriptomics, machine learning, and molecular docking
Source: Open Med (Wars). 2026 Jun 24;21(1):20261477. doi: 10.1515/med-2026-1477 (PMC13290095; doi:10.1515/med-2026-1477)
Supplement: Supplementary file 3 — Supplementary Material [file j_med-2026-1477_suppl_003.xlsx]

## Sheet: GO
ONTOLOGY	ID	Description	GeneRatio	BgRatio	RichFactor	FoldEnrichment	zScore	pvalue	p.adjust	qvalue	geneID	Count
BP	GO:0023061	signal release	22/92	493/18986	0.0446247	9.20919	12.8872	1.41406e-15	4.45853e-12	2.58848e-12	BRAF/CFTR/PTGS2/CDK5/FGFR1/NOS2/RAF1/MAOB/SLC18A2/HTR2A/TSPO/CHRNA4/HTR1A/DRD2/CPT1A/ADORA2A/BLK/ADORA1/CNR1/CHRNA3/CRHR1/LYN	22
BP	GO:0043269	regulation of monoatomic ion transport	20/92	480/18986	0.0416667	8.59873	11.7664	1.19473e-13	1.72701e-10	1.00264e-10	PSEN2/ACE/CFTR/MMP9/PTGS2/ABL1/MAOB/HTR2A/TSPO/HTR1A/DRD2/FYN/ADORA2A/CHRM1/ADORA1/LGALS3/KCNJ5/CNR1/CRHR1/LYN	20
BP	GO:0002768	immune response-regulating cell surface receptor signaling pathway	18/92	369/18986	0.0487805	10.0668	12.273	1.64321e-13	1.72701e-10	1.00264e-10	PIK3CA/BRAF/NFKB1/KIT/PIK3CD/ABL1/ZAP70/MAPK8/FYN/CHUK/ITK/FPR1/BLK/LGALS3/LCK/MALT1/MAP3K7/LYN	18
BP	GO:2001233	regulation of apoptotic signaling pathway	18/92	403/18986	0.044665	9.2175	11.6351	7.32668e-13	5.77525e-10	3.35292e-10	TERT/RET/GSK3B/MMP9/PTGS2/NFE2L2/RAF1/GSTP1/CTSK/CSNK2A1/FYN/HDAC1/ADORA2A/NOX1/CTSL/LGALS3/LCK/APAF1	18
BP	GO:0050851	antigen receptor-mediated signaling pathway	14/92	212/18986	0.0660377	13.6282	12.9023	1.78205e-12	1.12376e-09	6.52419e-10	PIK3CA/BRAF/NFKB1/PIK3CD/ABL1/ZAP70/FYN/ITK/BLK/LGALS3/LCK/MALT1/MAP3K7/LYN	14
BP	GO:0043434	response to peptide hormone	18/92	446/18986	0.0403587	8.32882	10.9291	4.01361e-12	2.10915e-09	1.2245e-09	ACE/CTSD/PIK3CA/BRAF/GSK3B/SLC2A1/PTGS2/NFKB1/SMAD3/NFE2L2/RAF1/CTSK/JAK1/MAPK14/CHUK/MAP3K7/CRHR1/LYN	18
BP	GO:0009410	response to xenobiotic stimulus	18/92	451/18986	0.0399113	8.23648	10.8532	4.83287e-12	2.12247e-09	1.23223e-09	ACE/RET/BRAF/PTGS2/NFE2L2/NOS2/ABL1/GSTP1/MAOB/HTR2A/TSPO/DRD2/CHUK/CPT1A/ADORA2A/LCK/TRPA1/LYN	18
BP	GO:0001934	positive regulation of protein phosphorylation	18/92	455/18986	0.0395604	8.16407	10.7933	5.59782e-12	2.12247e-09	1.23223e-09	CSF1R/BRAF/MMP9/PTGS2/KIT/FGFR1/MAP2K1/RAF1/MAP2K2/ABL1/HTR2A/FLT3/DRD4/FYN/NTRK3/CHRNA3/MAP3K7/LYN	18
BP	GO:0002429	immune response-activating cell surface receptor signaling pathway	16/92	336/18986	0.047619	9.82712	11.3916	6.05843e-12	2.12247e-09	1.23223e-09	PIK3CA/BRAF/NFKB1/PIK3CD/ABL1/ZAP70/FYN/CHUK/ITK/FPR1/BLK/LGALS3/LCK/MALT1/MAP3K7/LYN	16
BP	GO:0042327	positive regulation of phosphorylation	18/92	479/18986	0.0375783	7.75501	10.4487	1.31245e-11	4.13814e-09	2.40247e-09	CSF1R/BRAF/MMP9/PTGS2/KIT/FGFR1/MAP2K1/RAF1/MAP2K2/ABL1/HTR2A/FLT3/DRD4/FYN/NTRK3/CHRNA3/MAP3K7/LYN	18
BP	GO:0018105	peptidyl-serine phosphorylation	12/92	159/18986	0.0754717	15.5751	12.8782	1.59434e-11	4.56997e-09	2.65317e-09	BRAF/GSK3B/PTGS2/CDK5/RAF1/MAP2K2/MAPK8/CDK5R1/CSNK2A1/MAPK14/NTRK3/CDK2	12
BP	GO:0018209	peptidyl-serine modification	12/92	171/18986	0.0701754	14.4821	12.3578	3.75528e-11	9.77891e-09	5.67731e-09	BRAF/GSK3B/PTGS2/CDK5/RAF1/MAP2K2/MAPK8/CDK5R1/CSNK2A1/MAPK14/NTRK3/CDK2	12
BP	GO:0006816	calcium ion transport	17/92	445/18986	0.0382022	7.88378	10.2536	4.0319e-11	9.77891e-09	5.67731e-09	PSEN2/ACE/PTGS2/CDK5/ABL1/HTR2A/TSPO/CHRNA4/DRD2/FYN/ADORA2A/LGALS3/LCK/CACNA1H/TRPA1/CRHR1/LYN	17
BP	GO:0043410	positive regulation of MAPK cascade	17/92	472/18986	0.0360169	7.4328	9.87548	1.00829e-10	2.27081e-08	1.31836e-08	RET/CSF1R/BRAF/KIT/FGFR1/MAP2K1/RAF1/ABL1/HTR2A/DRD2/FLT3/DRD4/NTRK3/NOX1/ADORA1/MAP3K7/LYN	17
BP	GO:0015844	monoamine transport	9/92	77/18986	0.116883	24.1211	14.1859	1.21555e-10	2.55508e-08	1.48339e-08	MAOB/SLC18A2/HTR2A/CHRNA4/HTR1A/DRD2/DRD4/ADORA2A/CNR1	9
BP	GO:0050852	T cell receptor signaling pathway	11/92	149/18986	0.0738255	15.2353	12.1729	1.49422e-10	2.94454e-08	1.7095e-08	PIK3CA/BRAF/PIK3CD/ABL1/ZAP70/FYN/ITK/LGALS3/LCK/MALT1/MAP3K7	11
BP	GO:0070482	response to oxygen levels	15/92	358/18986	0.0418994	8.64677	10.1923	1.7789e-10	3.29933e-08	1.91548e-08	PSEN2/ACE/TERT/SLC2A1/PTGS2/SMAD3/NFE2L2/NOS2/CHRNA4/DRD2/CPT1A/NOX1/ADORA1/APAF1/MAP3K7	15
BP	GO:0001666	response to hypoxia	14/92	317/18986	0.044164	9.11411	10.1659	3.84049e-10	6.72726e-08	3.90562e-08	PSEN2/ACE/TERT/SLC2A1/PTGS2/SMAD3/NFE2L2/NOS2/CHRNA4/DRD2/CPT1A/ADORA1/APAF1/MAP3K7	14
BP	GO:0046879	hormone secretion	14/92	319/18986	0.0438871	9.05697	10.1267	4.16927e-10	6.91879e-08	4.01682e-08	CFTR/FGFR1/NOS2/RAF1/SLC18A2/TSPO/HTR1A/DRD2/CPT1A/BLK/ADORA1/CNR1/CRHR1/LYN	14
BP	GO:0048732	gland development	16/92	450/18986	0.0355556	7.33758	9.49422	4.60417e-10	7.25847e-08	4.21402e-08	PIK3CA/CSF1R/BRAF/NFKB1/SMAD3/FGFR1/MAP2K1/RAF1/NR3C1/MAP2K2/CAPN1/ABL1/TSPO/DRD2/CPT1A/CRHR1	16
BP	GO:0071216	cellular response to biotic stimulus	13/92	269/18986	0.0483271	9.97325	10.343	5.72255e-10	8.59201e-08	4.98823e-08	GSK3B/MMP9/PTGS2/NFKB1/NOS2/ABL1/GSTP1/TSPO/MAPK8/MAPK14/MALT1/APAF1/LYN	13
BP	GO:0050890	cognition	14/92	329/18986	0.0425532	8.78168	9.93546	6.23375e-10	8.79187e-08	5.10426e-08	MME/BRAF/PTGS2/CDK5/KIT/EIF2AK4/ABL1/HTR2A/CHRNA4/DRD2/FYN/CHRM1/ADORA1/CNR1	14
BP	GO:0009914	hormone transport	14/92	330/18986	0.0424242	8.75507	9.91678	6.48471e-10	8.79187e-08	5.10426e-08	CFTR/FGFR1/NOS2/RAF1/SLC18A2/TSPO/HTR1A/DRD2/CPT1A/BLK/ADORA1/CNR1/CRHR1/LYN	14
BP	GO:0036293	response to decreased oxygen levels	14/92	331/18986	0.0422961	8.72862	9.89819	6.74486e-10	8.79187e-08	5.10426e-08	PSEN2/ACE/TERT/SLC2A1/PTGS2/SMAD3/NFE2L2/NOS2/CHRNA4/DRD2/CPT1A/ADORA1/APAF1/MAP3K7	14
BP	GO:0048167	regulation of synaptic plasticity	12/92	220/18986	0.0545455	11.2565	10.6773	6.97103e-10	8.79187e-08	5.10426e-08	ACE/MME/BRAF/GSK3B/PTGS2/CDK5/KIT/EIF2AK4/ABL1/DRD2/ADORA2A/ADORA1	12
BP	GO:0042391	regulation of membrane potential	16/92	466/18986	0.0343348	7.08565	9.28147	7.64415e-10	9.02886e-08	5.24185e-08	GSK3B/CFTR/CDK5/ABL1/TSPO/CHRNA4/DRD2/DRD4/GLRA1/ADORA2A/CHRM1/ADORA1/KCNJ5/CACNA1H/CNR1/CHRNA3	16
BP	GO:0009612	response to mechanical stimulus	12/92	222/18986	0.0540541	11.1551	10.6203	7.73166e-10	9.02886e-08	5.24185e-08	PIK3CA/SLC2A1/PTGS2/NFKB1/KIT/RAF1/HTR2A/MAPK8/DRD2/FYN/MAPK14/TRPA1	12
BP	GO:0015837	amine transport	9/92	96/18986	0.09375	19.3471	12.5755	9.06361e-10	1.02063e-07	5.92542e-08	SLC18A2/HTR2A/CHRNA4/DRD2/DRD4/ADORA2A/ADORA1/CNR1/CHRNA3	9
BP	GO:0035270	endocrine system development	10/92	138/18986	0.0724638	14.9543	11.4803	1.28667e-09	1.39892e-07	8.12166e-08	BRAF/GSK3B/SMAD3/MAP2K1/RAF1/NR3C1/MAP2K2/TSPO/DRD2/CRHR1	10
BP	GO:0015850	organic hydroxy compound transport	13/92	292/18986	0.0445205	9.18769	9.83872	1.55607e-09	1.63543e-07	9.49473e-08	CFTR/NFKB1/MAOB/SLC18A2/HTR2A/TSPO/CHRNA4/HTR1A/DRD2/DRD4/ADORA2A/CNR1/CRHR1	13
BP	GO:0032496	response to lipopolysaccharide	14/92	354/18986	0.039548	8.16151	9.49104	1.60917e-09	1.63668e-07	9.50202e-08	ACE/MMP9/PTGS2/NFKB1/NOS2/ABL1/GSTP1/MAOB/TSPO/MAPK8/MAPK14/MALT1/CNR1/LYN	14
BP	GO:0043279	response to alkaloid	9/92	103/18986	0.0873786	18.0323	12.0947	1.70663e-09	1.68157e-07	9.76262e-08	CDK5/HTR2A/DRD2/DRD4/CPT1A/ADORA2A/CNR1/CASP6/TACR3	9
BP	GO:1903829	positive regulation of protein localization	16/92	497/18986	0.0321932	6.64369	8.89655	1.93322e-09	1.80466e-07	1.04772e-07	TERT/PIK3CA/GSK3B/CFTR/PTGS2/CDK5/SMAD3/MAPK8/CDK5R1/JAK1/FYN/MAPK14/ADORA2A/CHRM1/BLK/LGALS3	16
BP	GO:0043281	regulation of cysteine-type endopeptidase activity involved in apoptotic process	10/92	144/18986	0.0694444	14.3312	11.2053	1.95077e-09	1.80466e-07	1.04772e-07	RET/CTSD/MMP9/PTGS2/SMAD3/RAF1/CSNK2A1/LCK/MALT1/APAF1	10
BP	GO:0008217	regulation of blood pressure	11/92	190/18986	0.0578947	11.9477	10.5829	2.00327e-09	1.80466e-07	1.04772e-07	ACE/PTGS2/SMAD3/NOS2/DRD2/PTGS1/NOX1/ADORA1/ERAP1/CNR1/TACR3	11
BP	GO:0031346	positive regulation of cell projection organization	14/92	363/18986	0.0385675	7.95916	9.34162	2.22281e-09	1.94681e-07	1.13025e-07	RET/PIK3CA/BRAF/GSK3B/KIT/NFE2L2/FGFR1/MAP2K1/MAP2K2/ABL1/FYN/NTRK3/CNR1/LYN	14
BP	GO:1900271	regulation of long-term synaptic potentiation	7/92	47/18986	0.148936	30.7359	14.2426	2.67185e-09	2.27685e-07	1.32186e-07	MME/GSK3B/EIF2AK4/ABL1/DRD2/ADORA2A/ADORA1	7
BP	GO:0051402	neuron apoptotic process	13/92	307/18986	0.0423453	8.73878	9.53898	2.85262e-09	2.36692e-07	1.37416e-07	TERT/PIK3CA/BRAF/GSK3B/SIGMAR1/CDK5/NR3C1/ABL1/HTR2A/CDK5R1/ADORA2A/APAF1/CASP6	13
BP	GO:0060078	regulation of postsynaptic membrane potential	10/92	151/18986	0.0662252	13.6669	10.9047	3.09697e-09	2.50378e-07	1.45361e-07	GSK3B/CDK5/CHRNA4/DRD2/DRD4/GLRA1/ADORA2A/CHRM1/ADORA1/CHRNA3	10
BP	GO:0002237	response to molecule of bacterial origin	14/92	375/18986	0.0373333	7.70446	9.15023	3.37258e-09	2.65844e-07	1.5434e-07	ACE/MMP9/PTGS2/NFKB1/NOS2/ABL1/GSTP1/MAOB/TSPO/MAPK8/MAPK14/MALT1/CNR1/LYN	14
BP	GO:0043523	regulation of neuron apoptotic process	12/92	254/18986	0.0472441	9.74974	9.79619	3.56751e-09	2.7435e-07	1.59278e-07	TERT/PIK3CA/BRAF/GSK3B/SIGMAR1/CDK5/NR3C1/ABL1/HTR2A/CDK5R1/ADORA2A/CASP6	12
BP	GO:0018108	peptidyl-tyrosine phosphorylation	11/92	204/18986	0.0539216	11.1278	10.1483	4.23061e-09	3.17598e-07	1.84387e-07	CSF1R/KIT/FGFR1/ABL1/HTR2A/ZAP70/FLT3/FYN/BLK/LCK/LYN	11
BP	GO:0010975	regulation of neuron projection development	15/92	452/18986	0.0331858	6.84855	8.78152	4.34975e-09	3.18948e-07	1.85171e-07	RET/BRAF/GSK3B/CDK5/NFE2L2/FGFR1/MAP2K1/MAP2K2/ABL1/CDK5R1/FYN/NTRK3/CNR1/CHRNA3/LYN	15
BP	GO:0018212	peptidyl-tyrosine modification	11/92	206/18986	0.0533981	11.0197	10.0897	4.68565e-09	3.35769e-07	1.94937e-07	CSF1R/KIT/FGFR1/ABL1/HTR2A/ZAP70/FLT3/FYN/BLK/LCK/LYN	11
BP	GO:0099565	chemical synaptic transmission, postsynaptic	9/92	119/18986	0.0756303	15.6078	11.1543	6.17482e-09	4.32649e-07	2.51181e-07	GSK3B/CDK5/CHRNA4/DRD2/DRD4/GLRA1/ADORA2A/ADORA1/CHRNA3	9
BP	GO:0051952	regulation of amine transport	8/92	83/18986	0.0963855	19.891	12.0356	6.53336e-09	4.47819e-07	2.59989e-07	HTR2A/CHRNA4/DRD2/DRD4/ADORA2A/ADORA1/CNR1/CHRNA3	8
BP	GO:0051051	negative regulation of transport	15/92	467/18986	0.0321199	6.62857	8.5938	6.74914e-09	4.52767e-07	2.62861e-07	ACE/BRAF/MMP9/PTGS2/CDK5/NFKB1/MAOB/HTR2A/TSPO/DRD2/DRD4/ADORA1/LGALS3/CNR1/CRHR1	15
BP	GO:2000116	regulation of cysteine-type endopeptidase activity	10/92	167/18986	0.0598802	12.3575	10.2868	8.20056e-09	5.38674e-07	3.12736e-07	RET/CTSD/MMP9/PTGS2/SMAD3/RAF1/CSNK2A1/LCK/MALT1/APAF1	10
BP	GO:0097305	response to alcohol	12/92	275/18986	0.0436364	9.00522	9.331	8.6986e-09	5.59728e-07	3.24959e-07	ACE/CFTR/MAOB/CTSK/TSPO/DRD2/DRD4/FYN/GLRA1/CPT1A/CNR1/CRHR1	12
BP	GO:0045471	response to ethanol	9/92	129/18986	0.0697674	14.3979	10.6545	1.2576e-08	7.93045e-07	4.60415e-07	MAOB/CTSK/DRD2/DRD4/FYN/GLRA1/CPT1A/CNR1/CRHR1	9
BP	GO:0071222	cellular response to lipopolysaccharide	11/92	228/18986	0.0482456	9.95643	9.49393	1.34731e-08	8.32956e-07	4.83586e-07	MMP9/PTGS2/NFKB1/NOS2/ABL1/GSTP1/TSPO/MAPK8/MAPK14/MALT1/LYN	11
BP	GO:0038093	Fc receptor signaling pathway	7/92	59/18986	0.118644	24.4845	12.6068	1.38266e-08	8.38373e-07	4.86732e-07	KIT/ABL1/MAPK8/FYN/LCK/MAP3K7/LYN	7
BP	GO:0042063	gliogenesis	13/92	355/18986	0.0366197	7.5572	8.70265	1.61904e-08	9.63177e-07	5.59188e-07	CSF1R/CDK5/MAP2K1/RAF1/NR3C1/MAP2K2/ABL1/TSPO/CDK5R1/HDAC1/ADORA2A/CHRM1/LYN	13
BP	GO:0046777	protein autophosphorylation	10/92	180/18986	0.0555556	11.465	9.84382	1.68231e-08	9.82282e-07	5.7028e-07	CSF1R/GSK3B/KIT/FGFR1/EIF2AK4/MAP2K2/ABL1/FLT3/LCK/LYN	10
BP	GO:0006936	muscle contraction	13/92	358/18986	0.0363128	7.49387	8.65564	1.78852e-08	1.02531e-06	5.95259e-07	PIK3CA/PTGS2/KIT/HTR2A/DRD2/TNNI3K/GLRA1/CHUK/ADORA1/KCNJ5/CACNA1H/CHRNA3/TACR3	13
BP	GO:0042445	hormone metabolic process	11/92	241/18986	0.0456432	9.41936	9.17872	2.38763e-08	1.33065e-06	7.72529e-07	ACE/MME/ADAM10/HSD17B10/NFKB1/NR3C1/CTSB/CTSK/TSPO/CTSL/CACNA1H	11
BP	GO:0050727	regulation of inflammatory response	14/92	438/18986	0.0319635	6.59629	8.26848	2.40555e-08	1.33065e-06	7.72529e-07	MMP9/PTGS2/NFKB1/SMAD3/GSTP1/HTR2A/FYN/MAPK14/ADORA2A/NT5E/ADORA1/CNR1/PROC/LYN	14
BP	GO:0071219	cellular response to molecule of bacterial origin	11/92	242/18986	0.0454545	9.38043	9.15546	2.4915e-08	1.35443e-06	7.86337e-07	MMP9/PTGS2/NFKB1/NOS2/ABL1/GSTP1/TSPO/MAPK8/MAPK14/MALT1/LYN	11
BP	GO:2001234	negative regulation of apoptotic signaling pathway	11/92	244/18986	0.045082	9.30355	9.10936	2.71139e-08	1.44828e-06	8.4082e-07	TERT/GSK3B/MMP9/PTGS2/NFE2L2/RAF1/GSTP1/CSNK2A1/FYN/HDAC1/LGALS3	11
BP	GO:0051937	catecholamine transport	7/92	65/18986	0.107692	22.2244	11.9607	2.75599e-08	1.44828e-06	8.4082e-07	SLC18A2/HTR2A/CHRNA4/DRD2/DRD4/ADORA2A/CNR1	7
BP	GO:0051223	regulation of protein transport	14/92	446/18986	0.0313901	6.47797	8.16901	3.01568e-08	1.55876e-06	9.04963e-07	GSK3B/CFTR/PTGS2/CDK5/SMAD3/NOS2/DRD2/DRD4/MAPK14/CPT1A/ADORA2A/CHRM1/BLK/CNR1	14
BP	GO:0052548	regulation of endopeptidase activity	11/92	248/18986	0.0443548	9.15349	9.01872	3.20374e-08	1.62926e-06	9.45891e-07	RET/CTSD/MMP9/PTGS2/SMAD3/RAF1/CSNK2A1/LCK/MALT1/APAF1/LYN	11
BP	GO:0050878	regulation of body fluid levels	13/92	381/18986	0.0341207	7.04148	8.31244	3.72229e-08	1.86292e-06	1.08155e-06	PIK3CA/CFTR/NFE2L2/F10/HTR2A/DRD2/MAPK14/ADORA2A/CHRM1/ADORA1/LCK/PROC/LYN	13
BP	GO:0010720	positive regulation of cell development	14/92	460/18986	0.0304348	6.28081	8.00067	4.42966e-08	2.1823e-06	1.26697e-06	ACE/RET/MME/BRAF/KIT/MAP2K1/MAP2K2/ZAP70/TSPO/DRD2/HDAC1/MALT1/PROC/LYN	14
BP	GO:0043525	positive regulation of neuron apoptotic process	7/92	70/18986	0.1	20.637	11.4854	4.6534e-08	2.25726e-06	1.31049e-06	GSK3B/CDK5/NR3C1/ABL1/HTR2A/CDK5R1/CASP6	7
BP	GO:0051924	regulation of calcium ion transport	11/92	258/18986	0.0426357	8.7987	8.80083	4.79998e-08	2.29308e-06	1.33129e-06	PSEN2/ACE/PTGS2/ABL1/TSPO/DRD2/FYN/ADORA2A/LGALS3/CRHR1/LYN	11
BP	GO:0003012	muscle system process	14/92	465/18986	0.0301075	6.21328	7.94223	5.06504e-08	2.38359e-06	1.38383e-06	PIK3CA/PTGS2/SMAD3/KIT/HTR2A/DRD2/TNNI3K/GLRA1/CHUK/ADORA1/KCNJ5/CACNA1H/CHRNA3/TACR3	14
BP	GO:0050728	negative regulation of inflammatory response	10/92	203/18986	0.0492611	10.166	9.16183	5.26568e-08	2.41449e-06	1.40177e-06	NFKB1/SMAD3/GSTP1/FYN/MAPK14/ADORA2A/NT5E/ADORA1/PROC/LYN	10
BP	GO:0007631	feeding behavior	8/92	108/18986	0.0740741	15.2866	10.3897	5.28386e-08	2.41449e-06	1.40177e-06	ACE/EIF2AK4/DRD2/FYN/CPT1A/ADORA2A/CNR1/TACR3	8
BP	GO:0046883	regulation of hormone secretion	11/92	261/18986	0.0421456	8.69757	8.73776	5.40045e-08	2.43252e-06	1.41224e-06	CFTR/FGFR1/NOS2/TSPO/HTR1A/DRD2/CPT1A/BLK/ADORA1/CNR1/CRHR1	11
BP	GO:0071900	regulation of protein serine/threonine kinase activity	11/92	262/18986	0.0419847	8.66437	8.71696	5.61496e-08	2.48735e-06	1.44407e-06	FGFR1/MAP2K1/MAP2K2/ABL1/GSTP1/CDK5R1/FLT3/DRD4/NTRK3/MAP3K7/LYN	11
BP	GO:0060079	excitatory postsynaptic potential	8/92	109/18986	0.0733945	15.1464	10.3355	5.67995e-08	2.48735e-06	1.44407e-06	GSK3B/CDK5/CHRNA4/DRD2/GLRA1/ADORA2A/ADORA1/CHRNA3	8
BP	GO:1904951	positive regulation of establishment of protein localization	12/92	327/18986	0.0366972	7.5732	8.36649	5.89354e-08	2.54552e-06	1.47785e-06	GSK3B/CFTR/PTGS2/CDK5/SMAD3/MAPK8/CDK5R1/FYN/MAPK14/ADORA2A/CHRM1/BLK	12
BP	GO:0060291	long-term synaptic potentiation	8/92	110/18986	0.0727273	15.0087	10.282	6.10135e-08	2.59967e-06	1.50928e-06	MME/BRAF/GSK3B/EIF2AK4/ABL1/DRD2/ADORA2A/ADORA1	8
BP	GO:0055074	calcium ion homeostasis	12/92	329/18986	0.0364742	7.52716	8.33371	6.29923e-08	2.6482e-06	1.53745e-06	PSEN2/FGFR1/ABL1/HTR2A/DRD2/DRD4/NT5E/ADORA1/LCK/CNR1/TRPA1/LYN	12
BP	GO:0035249	synaptic transmission, glutamatergic	8/92	111/18986	0.0720721	14.8735	10.2292	6.54938e-08	2.71713e-06	1.57748e-06	PTGS2/CDK5/NR3C1/HTR2A/DRD2/ADORA2A/ADORA1/CNR1	8
BP	GO:1903522	regulation of blood circulation	11/92	267/18986	0.0411985	8.50212	8.61461	6.80543e-08	2.78669e-06	1.61786e-06	ACE/PTGS2/ABL1/HTR2A/HTR1A/DRD2/TNNI3K/ADORA1/KCNJ5/CACNA1H/TACR3	11
BP	GO:0015872	dopamine transport	6/92	45/18986	0.133333	27.5159	12.4265	7.67778e-08	3.05377e-06	1.77292e-06	SLC18A2/HTR2A/CHRNA4/DRD2/DRD4/CNR1	6
BP	GO:1990776	response to angiotensin	6/92	45/18986	0.133333	27.5159	12.4265	7.67778e-08	3.05377e-06	1.77292e-06	ACE/PTGS2/NFKB1/SMAD3/NFE2L2/MAP3K7	6
BP	GO:0007612	learning	9/92	159/18986	0.0566038	11.6813	9.43777	7.74823e-08	3.05377e-06	1.77292e-06	BRAF/PTGS2/CDK5/KIT/EIF2AK4/ABL1/HTR2A/DRD2/FYN	9
BP	GO:0010959	regulation of metal ion transport	13/92	408/18986	0.0318627	6.5755	7.94423	8.26956e-08	3.18721e-06	1.85039e-06	PSEN2/ACE/PTGS2/ABL1/HTR2A/TSPO/DRD2/FYN/ADORA2A/ADORA1/LGALS3/CRHR1/LYN	13
BP	GO:0050795	regulation of behavior	7/92	76/18986	0.0921053	19.0077	10.9763	8.28897e-08	3.18721e-06	1.85039e-06	EIF2AK4/HTR1A/DRD2/ADORA2A/ADORA1/CNR1/TACR3	7
BP	GO:0034762	regulation of transmembrane transport	14/92	487/18986	0.0287474	5.9326	7.6949	8.96011e-08	3.40376e-06	1.97611e-06	PSEN2/ACE/TERT/BRAF/CFTR/MMP9/NFE2L2/ABL1/DRD2/FYN/MAPK14/KCNJ5/CRHR1/LYN	14
BP	GO:0051966	regulation of synaptic transmission, glutamatergic	7/92	77/18986	0.0909091	18.7609	10.8971	9.08218e-08	3.40906e-06	1.97919e-06	PTGS2/CDK5/HTR2A/DRD2/ADORA2A/ADORA1/CNR1	7
BP	GO:0010976	positive regulation of neuron projection development	9/92	164/18986	0.054878	11.3252	9.26666	1.01102e-07	3.75028e-06	2.17729e-06	RET/BRAF/NFE2L2/FGFR1/ABL1/FYN/NTRK3/CNR1/LYN	9
BP	GO:0001820	serotonin secretion	4/92	10/18986	0.4	82.5478	17.999	1.06024e-07	3.88714e-06	2.25674e-06	MAOB/SLC18A2/HTR1A/CNR1	4
BP	GO:0050853	B cell receptor signaling pathway	7/92	79/18986	0.0886076	18.2859	10.7432	1.08621e-07	3.93658e-06	2.28545e-06	NFKB1/PIK3CD/ABL1/ITK/BLK/LCK/LYN	7
BP	GO:0007611	learning or memory	11/92	282/18986	0.0390071	8.04988	8.32293	1.18355e-07	4.24062e-06	2.46196e-06	MME/BRAF/PTGS2/CDK5/KIT/EIF2AK4/ABL1/HTR2A/DRD2/FYN/CNR1	11
BP	GO:0015908	fatty acid transport	8/92	120/18986	0.0666667	13.758	9.78294	1.20297e-07	4.26177e-06	2.47424e-06	ACE/SLC2A1/PTGS2/NOS2/DRD2/DRD4/CPT1A/LYN	8
BP	GO:0050432	catecholamine secretion	6/92	49/18986	0.122449	25.2697	11.8698	1.29783e-07	4.54673e-06	2.63968e-06	SLC18A2/HTR2A/CHRNA4/DRD2/ADORA2A/CNR1	6
BP	GO:0045859	regulation of protein kinase activity	13/92	427/18986	0.030445	6.28291	7.70455	1.39932e-07	4.84841e-06	2.81482e-06	CSF1R/FGFR1/MAP2K1/MAP2K2/ABL1/GSTP1/CDK5R1/FLT3/DRD4/NTRK3/CHRNA3/MAP3K7/LYN	13
BP	GO:0019233	sensory perception of pain	7/92	83/18986	0.0843373	17.4047	10.4515	1.53158e-07	5.249e-06	3.04739e-06	MME/CDK5/HTR2A/CHRNA4/FYN/ADORA1/TRPA1	7
BP	GO:0050806	positive regulation of synaptic transmission	9/92	176/18986	0.0511364	10.553	8.88461	1.84897e-07	6.26861e-06	3.63935e-06	MME/BRAF/GSK3B/PTGS2/EIF2AK4/ABL1/DRD2/ADORA2A/ADORA1	9
BP	GO:0031348	negative regulation of defense response	11/92	297/18986	0.037037	7.64332	8.05207	1.99287e-07	6.6846e-06	3.88086e-06	NFKB1/SMAD3/GSTP1/DRD2/FYN/MAPK14/ADORA2A/NT5E/ADORA1/PROC/LYN	11
BP	GO:0051403	stress-activated MAPK cascade	6/92	53/18986	0.113208	23.3626	11.3759	2.09781e-07	6.96253e-06	4.04221e-06	MAP2K1/MAP2K2/GSTP1/MAPK8/MAPK14/MAP3K7	6
BP	GO:0048511	rhythmic process	11/92	299/18986	0.0367893	7.59219	8.01739	2.13142e-07	7.00038e-06	4.06419e-06	GSK3B/CDK5/NOS2/MAPK8/DRD2/CDK5R1/CSNK2A1/DRD4/HDAC1/ADORA2A/ADORA1	11
BP	GO:0045860	positive regulation of protein kinase activity	10/92	243/18986	0.0411523	8.49257	8.20261	2.82038e-07	9.08261e-06	5.27306e-06	CSF1R/FGFR1/MAP2K1/MAP2K2/ABL1/FLT3/DRD4/NTRK3/CHRNA3/MAP3K7	10
BP	GO:0043271	negative regulation of monoatomic ion transport	8/92	134/18986	0.0597015	12.3206	9.17655	2.82301e-07	9.08261e-06	5.27306e-06	ACE/MMP9/PTGS2/MAOB/HTR2A/DRD2/CNR1/CRHR1	8
BP	GO:0001963	synaptic transmission, dopaminergic	5/92	30/18986	0.166667	34.3949	12.7734	3.09971e-07	9.77339e-06	5.6741e-06	PTGS2/CDK5/DRD2/DRD4/ADORA2A	5
BP	GO:0014046	dopamine secretion	5/92	30/18986	0.166667	34.3949	12.7734	3.09971e-07	9.77339e-06	5.6741e-06	SLC18A2/HTR2A/CHRNA4/DRD2/CNR1	5
BP	GO:0006869	lipid transport	13/92	459/18986	0.0283224	5.84489	7.33204	3.19961e-07	9.84871e-06	5.71783e-06	ACE/CFTR/SLC2A1/PTGS2/SIGMAR1/NFKB1/NOS2/TSPO/DRD2/DRD4/CPT1A/CRHR1/LYN	13
BP	GO:0031098	stress-activated protein kinase signaling cascade	6/92	57/18986	0.105263	21.7231	10.9337	3.26483e-07	9.84871e-06	5.71783e-06	MAP2K1/MAP2K2/GSTP1/MAPK8/MAPK14/MAP3K7	6
BP	GO:1903351	cellular response to dopamine	6/92	57/18986	0.105263	21.7231	10.9337	3.26483e-07	9.84871e-06	5.71783e-06	GSK3B/ABL1/HTR2A/HTR1A/DRD2/DRD4	6
BP	GO:0050769	positive regulation of neurogenesis	10/92	247/18986	0.0404858	8.35504	8.11891	3.27864e-07	9.84871e-06	5.71783e-06	ACE/MME/BRAF/KIT/MAP2K1/MAP2K2/TSPO/DRD2/HDAC1/LYN	10
BP	GO:0043549	regulation of kinase activity	13/92	460/18986	0.0282609	5.83218	7.32097	3.27978e-07	9.84871e-06	5.71783e-06	CSF1R/FGFR1/MAP2K1/MAP2K2/ABL1/GSTP1/CDK5R1/FLT3/DRD4/NTRK3/CHRNA3/MAP3K7/LYN	13
BP	GO:0042220	response to cocaine	6/92	58/18986	0.103448	21.3486	10.8301	3.62743e-07	1.07899e-05	6.26425e-06	CDK5/HTR2A/DRD2/DRD4/CNR1/TACR3	6
BP	GO:0030878	thyroid gland development	5/92	31/18986	0.16129	33.2854	12.5534	3.68172e-07	1.0849e-05	6.29858e-06	BRAF/SMAD3/MAP2K1/RAF1/MAP2K2	5
BP	GO:0033002	muscle cell proliferation	10/92	252/18986	0.0396825	8.18927	8.01691	3.94246e-07	1.15098e-05	6.6822e-06	TERT/PIK3CA/MMP9/PTGS2/FGFR1/ABL1/MAPK14/HDAC1/NOX1/MAP3K7	10
BP	GO:1903350	response to dopamine	6/92	59/18986	0.101695	20.9867	10.7291	4.02243e-07	1.16355e-05	6.75519e-06	GSK3B/ABL1/HTR2A/HTR1A/DRD2/DRD4	6
BP	GO:0071375	cellular response to peptide hormone stimulus	11/92	321/18986	0.0342679	7.07185	7.65592	4.32291e-07	1.2391e-05	7.19383e-06	ACE/CTSD/PIK3CA/GSK3B/NFKB1/NFE2L2/RAF1/JAK1/MAP3K7/CRHR1/LYN	11
BP	GO:0031329	regulation of cellular catabolic process	13/92	472/18986	0.0275424	5.68391	7.19062	4.3925e-07	1.24224e-05	7.21202e-06	PIK3CA/GSK3B/CDK5/CAPN1/ABL1/HTR2A/TSPO/MAPK8/CDK5R1/CSNK2A1/CPT1A/CNR1/MAP3K7	13
BP	GO:0071868	cellular response to monoamine stimulus	6/92	60/18986	0.1	20.637	10.6306	4.45204e-07	1.24224e-05	7.21202e-06	GSK3B/ABL1/HTR2A/HTR1A/DRD2/DRD4	6
BP	GO:0071870	cellular response to catecholamine stimulus	6/92	60/18986	0.1	20.637	10.6306	4.45204e-07	1.24224e-05	7.21202e-06	GSK3B/ABL1/HTR2A/HTR1A/DRD2/DRD4	6
BP	GO:0046631	alpha-beta T cell activation	9/92	196/18986	0.0459184	9.47615	8.3234	4.5992e-07	1.27204e-05	7.38505e-06	BRAF/ABL1/ZAP70/JAK1/ITK/ADORA2A/CTSL/LGALS3/MALT1	9
BP	GO:0033674	positive regulation of kinase activity	10/92	258/18986	0.0387597	7.99882	7.89817	4.89238e-07	1.34136e-05	7.78751e-06	CSF1R/FGFR1/MAP2K1/MAP2K2/ABL1/FLT3/DRD4/NTRK3/CHRNA3/MAP3K7	10
BP	GO:0050900	leukocyte migration	12/92	404/18986	0.029703	6.12979	7.27246	5.72768e-07	1.55684e-05	9.03851e-06	RET/CSF1R/ADAM10/KIT/PIK3CD/ABL1/ZAP70/FYN/ADORA1/LGALS3/LCK/LYN	12
BP	GO:0048661	positive regulation of smooth muscle cell proliferation	7/92	101/18986	0.0693069	14.3028	9.35371	5.91237e-07	1.58239e-05	9.18682e-06	TERT/PIK3CA/MMP9/PTGS2/HDAC1/NOX1/MAP3K7	7
BP	GO:0071867	response to monoamine	6/92	63/18986	0.0952381	19.6542	10.3488	5.97222e-07	1.58239e-05	9.18682e-06	GSK3B/ABL1/HTR2A/HTR1A/DRD2/DRD4	6
BP	GO:0071869	response to catecholamine	6/92	63/18986	0.0952381	19.6542	10.3488	5.97222e-07	1.58239e-05	9.18682e-06	GSK3B/ABL1/HTR2A/HTR1A/DRD2/DRD4	6
BP	GO:0030534	adult behavior	8/92	151/18986	0.0529801	10.9335	8.55155	7.03388e-07	1.84815e-05	1.07297e-05	CDK5/HTR2A/CHRNA4/DRD2/DRD4/GLRA1/CHRNA3/CRHR1	8
BP	GO:0070661	leukocyte proliferation	11/92	341/18986	0.0322581	6.65708	7.35573	7.84739e-07	2.04486e-05	1.18718e-05	ACE/CSF1R/KIT/ABL1/GSTP1/ZAP70/FLT3/FYN/LGALS3/MALT1/LYN	11
BP	GO:0071214	cellular response to abiotic stimulus	11/92	342/18986	0.0321637	6.63762	7.34136	8.07626e-07	2.07028e-05	1.20194e-05	PIK3CA/MME/MMP9/SLC2A1/PTGS2/NFKB1/MMP1/EIF2AK4/TSPO/MAPK8/MAPK14	11
BP	GO:0104004	cellular response to environmental stimulus	11/92	342/18986	0.0321637	6.63762	7.34136	8.07626e-07	2.07028e-05	1.20194e-05	PIK3CA/MME/MMP9/SLC2A1/PTGS2/NFKB1/MMP1/EIF2AK4/TSPO/MAPK8/MAPK14	11
BP	GO:0045785	positive regulation of cell adhesion	13/92	499/18986	0.0260521	5.37636	6.91301	8.21728e-07	2.08944e-05	1.21306e-05	RET/PIK3CA/BRAF/GSK3B/SMAD3/ABL1/HTR2A/ZAP70/JAK1/FYN/LCK/MALT1/LYN	13
BP	GO:0048148	behavioral response to cocaine	4/92	16/18986	0.25	51.5924	14.127	8.98636e-07	2.26509e-05	1.31504e-05	CDK5/HTR2A/DRD2/DRD4	4
BP	GO:0052547	regulation of peptidase activity	11/92	346/18986	0.0317919	6.56088	7.28444	9.05175e-07	2.26509e-05	1.31504e-05	RET/CTSD/MMP9/PTGS2/SMAD3/RAF1/CSNK2A1/LCK/MALT1/APAF1/LYN	11
BP	GO:0060080	inhibitory postsynaptic potential	4/92	17/18986	0.235294	48.5575	13.6886	1.17079e-06	2.90669e-05	1.68753e-05	CHRNA4/DRD4/GLRA1/ADORA2A	4
BP	GO:0042053	regulation of dopamine metabolic process	4/92	18/18986	0.222222	45.8599	13.2868	1.49972e-06	3.6656e-05	2.12813e-05	MAOB/HTR1A/DRD4/TACR3	4
BP	GO:0042069	regulation of catecholamine metabolic process	4/92	18/18986	0.222222	45.8599	13.2868	1.49972e-06	3.6656e-05	2.12813e-05	MAOB/HTR1A/DRD4/TACR3	4
BP	GO:0042417	dopamine metabolic process	5/92	41/18986	0.121951	25.167	10.8095	1.56298e-06	3.79084e-05	2.20083e-05	MAOB/HTR1A/DRD2/DRD4/TACR3	5
BP	GO:0018958	phenol-containing compound metabolic process	7/92	117/18986	0.0598291	12.3469	8.59079	1.6012e-06	3.85388e-05	2.23743e-05	CTSB/MAOB/CTSK/HTR1A/DRD2/DRD4/TACR3	7
BP	GO:0051962	positive regulation of nervous system development	10/92	297/18986	0.03367	6.94847	7.20988	1.75462e-06	4.19003e-05	2.43259e-05	ACE/MME/BRAF/KIT/MAP2K1/MAP2K2/TSPO/DRD2/HDAC1/LYN	10
BP	GO:0050433	regulation of catecholamine secretion	5/92	42/18986	0.119048	24.5678	10.6695	1.76744e-06	4.19003e-05	2.43259e-05	HTR2A/CHRNA4/DRD2/ADORA2A/CNR1	5
BP	GO:0007596	blood coagulation	9/92	234/18986	0.0384615	7.93729	7.45094	2.01129e-06	4.73254e-05	2.74755e-05	PIK3CA/NFE2L2/F10/HTR2A/MAPK14/ADORA2A/LCK/PROC/LYN	9
BP	GO:0051347	positive regulation of transferase activity	10/92	304/18986	0.0328947	6.78847	7.09948	2.16219e-06	5.04623e-05	2.92967e-05	CSF1R/FGFR1/MAP2K1/MAP2K2/ABL1/FLT3/DRD4/NTRK3/CHRNA3/MAP3K7	10
BP	GO:0007409	axonogenesis	12/92	459/18986	0.0261438	5.39528	6.65163	2.17662e-06	5.04623e-05	2.92967e-05	RET/DNM2/CSF1R/BRAF/GSK3B/CDK5/MAP2K1/MAP2K2/ABL1/DRD2/CDK5R1/FYN	12
BP	GO:0043405	regulation of MAP kinase activity	7/92	123/18986	0.0569106	11.7446	8.34209	2.23984e-06	5.15489e-05	2.99276e-05	FGFR1/GSTP1/FLT3/DRD4/NTRK3/MAP3K7/LYN	7
BP	GO:0050767	regulation of neurogenesis	11/92	383/18986	0.0287206	5.92706	6.79725	2.42931e-06	5.55045e-05	3.22241e-05	ACE/MME/BRAF/CDK5/KIT/MAP2K1/MAP2K2/TSPO/DRD2/HDAC1/LYN	11
BP	GO:0030574	collagen catabolic process	5/92	45/18986	0.111111	22.93	10.2773	2.50955e-06	5.68993e-05	3.30338e-05	MMP9/MMP1/CTSB/CTSK/CTSL	5
BP	GO:0015718	monocarboxylic acid transport	8/92	179/18986	0.0446927	9.22322	7.7134	2.53105e-06	5.68993e-05	3.30338e-05	ACE/SLC2A1/PTGS2/NOS2/DRD2/DRD4/CPT1A/LYN	8
BP	GO:0007599	hemostasis	9/92	241/18986	0.0373444	7.70675	7.31164	2.56255e-06	5.68993e-05	3.30338e-05	PIK3CA/NFE2L2/F10/HTR2A/MAPK14/ADORA2A/LCK/PROC/LYN	9
BP	GO:0050817	coagulation	9/92	241/18986	0.0373444	7.70675	7.31164	2.56255e-06	5.68993e-05	3.30338e-05	PIK3CA/NFE2L2/F10/HTR2A/MAPK14/ADORA2A/LCK/PROC/LYN	9
BP	GO:0072593	reactive oxygen species metabolic process	9/92	242/18986	0.0371901	7.6749	7.2922	2.65104e-06	5.84527e-05	3.39357e-05	NFE2L2/NOS2/GSTP1/MAOB/SLC18A2/TSPO/FYN/MAPK14/NOX1	9
BP	GO:0034612	response to tumor necrosis factor	9/92	243/18986	0.037037	7.64332	7.27287	2.74216e-06	6.00418e-05	3.48583e-05	ADAM10/PTGS2/NFKB1/NFE2L2/GSTP1/CTSK/MAPK14/CHUK/MAP3K7	9
BP	GO:0006935	chemotaxis	12/92	472/18986	0.0254237	5.24668	6.51941	2.90298e-06	6.31247e-05	3.66481e-05	CSF1R/ADAM10/SMAD3/KIT/FGFR1/MAP2K1/PIK3CD/MAPK14/NTRK3/FPR1/LGALS3/LYN	12
BP	GO:0042330	taxis	12/92	474/18986	0.0253165	5.22455	6.4995	3.03192e-06	6.54771e-05	3.80138e-05	CSF1R/ADAM10/SMAD3/KIT/FGFR1/MAP2K1/PIK3CD/MAPK14/NTRK3/FPR1/LGALS3/LYN	12
BP	GO:0043200	response to amino acid	7/92	129/18986	0.0542636	11.1983	8.11009	3.07873e-06	6.60356e-05	3.83381e-05	PIK3CA/PTGS2/NFE2L2/FYN/GLRA1/CHUK/LYN	7
BP	GO:0032309	icosanoid secretion	5/92	47/18986	0.106383	21.9542	10.0364	3.12683e-06	6.66141e-05	3.86739e-05	ACE/PTGS2/NOS2/DRD2/DRD4	5
BP	GO:0030217	T cell differentiation	10/92	320/18986	0.03125	6.44905	6.85973	3.41579e-06	7.22818e-05	4.19644e-05	BRAF/KIT/PIK3CD/ABL1/ZAP70/JAK1/ITK/CTSL/LCK/MALT1	10
BP	GO:0062197	cellular response to chemical stress	10/92	321/18986	0.0311526	6.42896	6.8453	3.51172e-06	7.32725e-05	4.25396e-05	PIK3CA/SLC2A1/PTGS2/NFE2L2/ABL1/TSPO/MAPK8/FYN/NOX1/TRPA1	10
BP	GO:0006837	serotonin transport	4/92	22/18986	0.181818	37.5217	11.9601	3.53232e-06	7.32725e-05	4.25396e-05	MAOB/SLC18A2/HTR1A/CNR1	4
BP	GO:1900273	positive regulation of long-term synaptic potentiation	4/92	22/18986	0.181818	37.5217	11.9601	3.53232e-06	7.32725e-05	4.25396e-05	MME/EIF2AK4/DRD2/ADORA2A	4
BP	GO:0048863	stem cell differentiation	9/92	251/18986	0.0358566	7.39971	7.12209	3.5734e-06	7.364e-05	4.27529e-05	ACE/RET/GSK3B/KIT/NFE2L2/FGFR1/ABL1/MAPK14/HDAC1	9
BP	GO:0046632	alpha-beta T cell differentiation	7/92	133/18986	0.0526316	10.8616	7.96376	3.77224e-06	7.68845e-05	4.46366e-05	BRAF/ABL1/ZAP70/JAK1/ITK/CTSL/MALT1	7
BP	GO:0048678	response to axon injury	6/92	86/18986	0.0697674	14.3979	8.68944	3.7796e-06	7.68845e-05	4.46366e-05	BRAF/MAP2K1/MAP2K2/TSPO/DRD2/LYN	6
BP	GO:0032092	positive regulation of protein binding	5/92	49/18986	0.102041	21.0581	9.81002	3.8575e-06	7.79659e-05	4.52644e-05	TERT/GSK3B/MMP9/ABL1/BLK	5
BP	GO:0009416	response to light stimulus	10/92	326/18986	0.0306748	6.33035	6.77402	4.02736e-06	8.08806e-05	4.69566e-05	MME/BRAF/MMP9/CDK5/KIT/MMP1/EIF2AK4/MAPK8/DRD2/MAPK14	10
BP	GO:0016241	regulation of macroautophagy	8/92	191/18986	0.0418848	8.64375	7.40865	4.09832e-06	8.17849e-05	4.74816e-05	PIK3CA/CDK5/CAPN1/TSPO/MAPK8/CDK5R1/CSNK2A1/MAP3K7	8
BP	GO:0097193	intrinsic apoptotic signaling pathway	10/92	327/18986	0.030581	6.311	6.75994	4.13802e-06	8.20578e-05	4.764e-05	MMP9/PTGS2/NFE2L2/ABL1/FYN/HDAC1/NOX1/LCK/APAF1/CASP6	10
BP	GO:0002244	hematopoietic progenitor cell differentiation	7/92	135/18986	0.0518519	10.7006	7.89292	4.16507e-06	8.20779e-05	4.76517e-05	ACE/BRAF/KIT/NFE2L2/ABL1/FLT3/LYN	7
BP	GO:0031279	regulation of cyclase activity	5/92	50/18986	0.1	20.637	9.7018	4.26978e-06	8.25928e-05	4.79506e-05	RAF1/MAPK8/DRD2/MAPK14/CRHR1	5
BP	GO:0048538	thymus development	5/92	50/18986	0.1	20.637	9.7018	4.26978e-06	8.25928e-05	4.79506e-05	BRAF/MAP2K1/RAF1/MAP2K2/ABL1	5
BP	GO:1905144	response to acetylcholine	5/92	50/18986	0.1	20.637	9.7018	4.26978e-06	8.25928e-05	4.79506e-05	TSPO/CHRNA4/CDK5R1/CHRM1/CHRNA3	5
BP	GO:0002790	peptide secretion	9/92	257/18986	0.0350195	7.22695	7.01329	4.33127e-06	8.32714e-05	4.83446e-05	CFTR/NOS2/RAF1/DRD2/CPT1A/BLK/ADORA1/CNR1/CRHR1	9
BP	GO:0038127	ERBB signaling pathway	7/92	136/18986	0.0514706	10.622	7.85805	4.37392e-06	8.35816e-05	4.85247e-05	PIK3CA/BRAF/MMP9/MAP2K1/RAF1/MAP2K2/ABL1	7
BP	GO:0010950	positive regulation of endopeptidase activity	7/92	137/18986	0.0510949	10.5444	7.82354	4.59142e-06	8.69914e-05	5.05043e-05	RET/CTSD/SMAD3/LCK/MALT1/APAF1/LYN	7
BP	GO:0051345	positive regulation of hydrolase activity	10/92	331/18986	0.0302115	6.23473	6.70421	4.60754e-06	8.69914e-05	5.05043e-05	RET/CTSD/GSK3B/SMAD3/FGFR1/NTRK3/LCK/MALT1/APAF1/LYN	10
BP	GO:0003015	heart process	9/92	262/18986	0.0343511	7.08903	6.92527	5.06457e-06	9.50512e-05	5.51835e-05	ACE/PIK3CA/DRD2/TNNI3K/FYN/ADORA1/KCNJ5/CACNA1H/TACR3	9
BP	GO:0035094	response to nicotine	5/92	53/18986	0.0943396	19.4688	9.39517	5.71725e-06	0.000106666	6.19265e-05	NFKB1/CHRNA4/DRD2/CNR1/CHRNA3	5
BP	GO:0071902	positive regulation of protein serine/threonine kinase activity	7/92	142/18986	0.0492958	10.1731	7.6562	5.81884e-06	0.000107922	6.26561e-05	FGFR1/MAP2K1/MAP2K2/FLT3/DRD4/NTRK3/MAP3K7	7
BP	GO:0010001	glial cell differentiation	9/92	267/18986	0.0337079	6.95628	6.83953	5.90203e-06	0.000108825	6.31803e-05	CDK5/MAP2K1/RAF1/NR3C1/MAP2K2/ABL1/HDAC1/ADORA2A/LYN	9
BP	GO:0014059	regulation of dopamine secretion	4/92	25/18986	0.16	33.0191	11.1786	6.04096e-06	0.000109466	6.35525e-05	HTR2A/CHRNA4/DRD2/CNR1	4
BP	GO:0035994	response to muscle stretch	4/92	25/18986	0.16	33.0191	11.1786	6.04096e-06	0.000109466	6.35525e-05	PIK3CA/NFKB1/RAF1/MAPK14	4
BP	GO:0042531	positive regulation of tyrosine phosphorylation of STAT protein	4/92	25/18986	0.16	33.0191	11.1786	6.04096e-06	0.000109466	6.35525e-05	CSF1R/KIT/FLT3/FYN	4
BP	GO:0002520	immune system development	8/92	202/18986	0.039604	8.17305	7.15192	6.19293e-06	0.000111579	6.4779e-05	RET/BRAF/SMAD3/MAP2K1/RAF1/MAP2K2/ABL1/LYN	8
BP	GO:1900182	positive regulation of protein localization to nucleus	6/92	94/18986	0.0638298	13.1725	8.25549	6.34554e-06	0.000113664	6.59897e-05	TERT/PTGS2/SMAD3/JAK1/FYN/MAPK14	6
BP	GO:0001101	response to acid chemical	7/92	144/18986	0.0486111	10.0319	7.59158	6.38078e-06	0.000113664	6.59897e-05	PIK3CA/PTGS2/NFE2L2/FYN/GLRA1/CHUK/LYN	7
BP	GO:0009636	response to toxic substance	9/92	270/18986	0.0333333	6.87899	6.78914	6.45944e-06	0.00011378	6.60568e-05	PTGS2/NFE2L2/GSTP1/MAOB/SLC18A2/DRD2/PTGS1/CHUK/LYN	9
BP	GO:0015833	peptide transport	9/92	270/18986	0.0333333	6.87899	6.78914	6.45944e-06	0.00011378	6.60568e-05	CFTR/NOS2/RAF1/DRD2/CPT1A/BLK/ADORA1/CNR1/CRHR1	9
BP	GO:0010038	response to metal ion	10/92	345/18986	0.0289855	5.98173	6.51617	6.63438e-06	0.00011557	6.70961e-05	TERT/BRAF/PTGS2/KIT/NFE2L2/MAOB/TSPO/DRD2/GLRA1/CACNA1H	10
BP	GO:0051235	maintenance of location	10/92	345/18986	0.0289855	5.98173	6.51617	6.63438e-06	0.00011557	6.70961e-05	CDK5/NFKB1/ABL1/SLC18A2/HTR2A/TSPO/DRD2/CPT1A/LCK/LYN	10
BP	GO:0030098	lymphocyte differentiation	11/92	426/18986	0.0258216	5.32879	6.3055	6.7064e-06	0.000116183	6.74519e-05	BRAF/KIT/PIK3CD/ABL1/ZAP70/JAK1/FLT3/ITK/CTSL/LCK/MALT1	11
BP	GO:1900180	regulation of protein localization to nucleus	7/92	146/18986	0.0479452	9.89443	7.5282	6.98714e-06	0.000120385	6.98915e-05	TERT/GSK3B/PTGS2/SMAD3/JAK1/FYN/MAPK14	7
BP	GO:0007623	circadian rhythm	8/92	206/18986	0.038835	8.01435	7.06335	7.15124e-06	0.000121984	7.08199e-05	GSK3B/NOS2/MAPK8/DRD2/DRD4/HDAC1/ADORA2A/ADORA1	8
BP	GO:0070588	calcium ion transmembrane transport	10/92	348/18986	0.0287356	5.93016	6.47721	7.15733e-06	0.000121984	7.08199e-05	PSEN2/ABL1/HTR2A/DRD2/FYN/LCK/CACNA1H/TRPA1/CRHR1/LYN	10
BP	GO:0007188	adenylate cyclase-modulating G protein-coupled receptor signaling pathway	9/92	274/18986	0.0328467	6.77856	6.72314	7.27245e-06	0.000123217	7.15356e-05	HTR1A/DRD2/DRD4/FPR1/ADORA2A/CHRM1/ADORA1/CNR1/CRHR1	9
BP	GO:0010952	positive regulation of peptidase activity	7/92	147/18986	0.047619	9.82712	7.49698	7.30782e-06	0.000123217	7.15356e-05	RET/CTSD/SMAD3/LCK/MALT1/APAF1/LYN	7
BP	GO:0007187	G protein-coupled receptor signaling pathway, coupled to cyclic nucleotide second messenger	5/92	56/18986	0.0892857	18.4259	9.11276	7.52361e-06	0.000126181	7.32562e-05	HTR2A/HTR1A/DRD4/CHRM1/CNR1	5
BP	GO:0033555	multicellular organismal response to stress	6/92	97/18986	0.0618557	12.7651	8.10616	7.61218e-06	0.00012699	7.37264e-05	RET/TSPO/HTR1A/DRD4/TRPA1/CRHR1	6
BP	GO:0006584	catecholamine metabolic process	5/92	57/18986	0.0877193	18.1026	9.02345	8.21564e-06	0.000135623	7.87379e-05	MAOB/HTR1A/DRD2/DRD4/TACR3	5
BP	GO:0009712	catechol-containing compound metabolic process	5/92	57/18986	0.0877193	18.1026	9.02345	8.21564e-06	0.000135623	7.87379e-05	MAOB/HTR1A/DRD2/DRD4/TACR3	5
BP	GO:0030325	adrenal gland development	4/92	27/18986	0.148148	30.5733	10.7303	8.31904e-06	0.000135906	7.89027e-05	SMAD3/NR3C1/TSPO/CRHR1	4
BP	GO:0098664	G protein-coupled serotonin receptor signaling pathway	4/92	27/18986	0.148148	30.5733	10.7303	8.31904e-06	0.000135906	7.89027e-05	HTR2A/HTR1A/DRD4/CHRM1	4
BP	GO:0032102	negative regulation of response to external stimulus	11/92	437/18986	0.0251716	5.19466	6.19034	8.52804e-06	0.000138491	8.04031e-05	NFKB1/SMAD3/GSTP1/DRD2/FYN/MAPK14/ADORA2A/NT5E/ADORA1/PROC/LYN	11
BP	GO:0043280	positive regulation of cysteine-type endopeptidase activity involved in apoptotic process	6/92	99/18986	0.0606061	12.5072	8.01023	8.56508e-06	0.000138491	8.04031e-05	RET/CTSD/SMAD3/LCK/MALT1/APAF1	6
BP	GO:0046942	carboxylic acid transport	10/92	357/18986	0.0280112	5.78066	6.36304	8.9462e-06	0.000143915	8.35523e-05	ACE/SLC2A1/PTGS2/NOS2/DRD2/DRD4/CPT1A/ADORA2A/ADORA1/LYN	10
BP	GO:0015849	organic acid transport	10/92	358/18986	0.027933	5.76451	6.35059	9.16698e-06	0.000146718	8.51797e-05	ACE/SLC2A1/PTGS2/NOS2/DRD2/DRD4/CPT1A/ADORA2A/ADORA1/LYN	10
BP	GO:2001235	positive regulation of apoptotic signaling pathway	7/92	153/18986	0.0457516	9.44174	7.31569	9.49969e-06	0.000151275	8.78254e-05	RET/CTSK/ADORA2A/NOX1/CTSL/LCK/APAF1	7
BP	GO:0042060	wound healing	11/92	444/18986	0.0247748	5.11276	6.11905	9.90001e-06	0.000154734	8.98332e-05	PIK3CA/SMAD3/NFE2L2/RAF1/F10/HTR2A/MAPK14/ADORA2A/LCK/PROC/LYN	11
BP	GO:0035296	regulation of tube diameter	7/92	154/18986	0.0454545	9.38043	7.28645	9.91317e-06	0.000154734	8.98332e-05	ACE/PTGS2/ABL1/HTR2A/HTR1A/ADORA2A/ADORA1	7
BP	GO:0097746	blood vessel diameter maintenance	7/92	154/18986	0.0454545	9.38043	7.28645	9.91317e-06	0.000154734	8.98332e-05	ACE/PTGS2/ABL1/HTR2A/HTR1A/ADORA2A/ADORA1	7
BP	GO:1903531	negative regulation of secretion by cell	7/92	154/18986	0.0454545	9.38043	7.28645	9.91317e-06	0.000154734	8.98332e-05	BRAF/MAOB/TSPO/DRD2/DRD4/ADORA1/CNR1	7
BP	GO:0048534	hematopoietic or lymphoid organ development	6/92	102/18986	0.0588235	12.1394	7.87139	1.01737e-05	0.000158018	9.174e-05	RET/BRAF/MAP2K1/RAF1/MAP2K2/ABL1	6
BP	GO:0035150	regulation of tube size	7/92	155/18986	0.0451613	9.31992	7.25747	1.03415e-05	0.000159836	9.27957e-05	ACE/PTGS2/ABL1/HTR2A/HTR1A/ADORA2A/ADORA1	7
BP	GO:0016236	macroautophagy	10/92	372/18986	0.0268817	5.54757	6.18113	1.27906e-05	0.000193563	0.000112376	CTSD/PIK3CA/CDK5/CAPN1/CTSK/TSPO/MAPK8/CDK5R1/CSNK2A1/MAP3K7	10
BP	GO:0042509	regulation of tyrosine phosphorylation of STAT protein	4/92	30/18986	0.133333	27.5159	10.1422	1.28469e-05	0.000193563	0.000112376	CSF1R/KIT/FLT3/FYN	4
BP	GO:0062149	detection of stimulus involved in sensory perception of pain	4/92	30/18986	0.133333	27.5159	10.1422	1.28469e-05	0.000193563	0.000112376	HTR2A/FYN/ADORA1/TRPA1	4
BP	GO:0031652	positive regulation of heat generation	3/92	10/18986	0.3	61.9109	13.444	1.2892e-05	0.000193563	0.000112376	PTGS2/HTR2A/CNR1	3
BP	GO:0038129	ERBB3 signaling pathway	3/92	10/18986	0.3	61.9109	13.444	1.2892e-05	0.000193563	0.000112376	MAP2K1/RAF1/MAP2K2	3
BP	GO:0048149	behavioral response to ethanol	3/92	10/18986	0.3	61.9109	13.444	1.2892e-05	0.000193563	0.000112376	DRD2/DRD4/CRHR1	3
BP	GO:0010506	regulation of autophagy	10/92	373/18986	0.0268097	5.5327	6.16936	1.30911e-05	0.000195622	0.000113572	PIK3CA/GSK3B/CDK5/CAPN1/ABL1/TSPO/MAPK8/CDK5R1/CSNK2A1/MAP3K7	10
BP	GO:0015711	organic anion transport	11/92	462/18986	0.0238095	4.91356	5.94241	1.43462e-05	0.000213365	0.000123873	ACE/CFTR/SLC2A1/PTGS2/NOS2/DRD2/DRD4/CPT1A/ADORA2A/ADORA1/LYN	11
BP	GO:0071715	icosanoid transport	5/92	64/18986	0.078125	16.1226	8.45611	1.45663e-05	0.000215512	0.000125119	ACE/PTGS2/NOS2/DRD2/DRD4	5
BP	GO:0051960	regulation of nervous system development	11/92	463/18986	0.0237581	4.90295	5.93287	1.46374e-05	0.000215512	0.000125119	ACE/MME/BRAF/CDK5/KIT/MAP2K1/MAP2K2/TSPO/DRD2/HDAC1/LYN	11
BP	GO:0031281	positive regulation of cyclase activity	4/92	31/18986	0.129032	26.6283	9.96498	1.46956e-05	0.000215512	0.000125119	RAF1/MAPK8/MAPK14/CRHR1	4
BP	GO:0006939	smooth muscle contraction	6/92	109/18986	0.0550459	11.3598	7.56894	1.48903e-05	0.000217356	0.00012619	PTGS2/KIT/HTR2A/DRD2/CHRNA3/TACR3	6
BP	GO:0090398	cellular senescence	6/92	110/18986	0.0545455	11.2565	7.52798	1.56884e-05	0.000227952	0.000132341	TERT/MAP2K1/ABL1/MAPK8/MAPK14/CDK2	6
BP	GO:0071674	mononuclear cell migration	8/92	231/18986	0.034632	7.147	6.55915	1.64488e-05	0.000237904	0.000138119	RET/CSF1R/ADAM10/PIK3CD/ABL1/ZAP70/LGALS3/LYN	8
BP	GO:0006874	intracellular calcium ion homeostasis	9/92	304/18986	0.0296053	6.10963	6.26688	1.66761e-05	0.00024009	0.000139389	ABL1/HTR2A/DRD2/DRD4/ADORA1/LCK/CNR1/TRPA1/LYN	9
BP	GO:0015909	long-chain fatty acid transport	5/92	66/18986	0.0757576	15.6341	8.31024	1.69439e-05	0.000242837	0.000140983	ACE/SLC2A1/DRD2/DRD4/CPT1A	5
BP	GO:0071492	cellular response to UV-A	3/92	11/18986	0.272727	56.2826	12.7977	1.76642e-05	0.000252014	0.000146311	MME/MMP9/MMP1	3
BP	GO:0033238	regulation of amine metabolic process	4/92	33/18986	0.121212	25.0145	9.63449	1.89704e-05	0.000268223	0.000155722	MAOB/HTR1A/DRD4/TACR3	4
BP	GO:0045907	positive regulation of vasoconstriction	4/92	33/18986	0.121212	25.0145	9.63449	1.89704e-05	0.000268223	0.000155722	ACE/PTGS2/ABL1/HTR2A	4
BP	GO:0042752	regulation of circadian rhythm	6/92	114/18986	0.0526316	10.8616	7.3693	1.92339e-05	0.000269532	0.000156481	GSK3B/MAPK8/DRD2/DRD4/ADORA2A/ADORA1	6
BP	GO:2001056	positive regulation of cysteine-type endopeptidase activity	6/92	114/18986	0.0526316	10.8616	7.3693	1.92339e-05	0.000269532	0.000156481	RET/CTSD/SMAD3/LCK/MALT1/APAF1	6
BP	GO:0019229	regulation of vasoconstriction	5/92	68/18986	0.0735294	15.1742	8.17059	1.96135e-05	0.000273635	0.000158863	ACE/PTGS2/ABL1/HTR2A/HTR1A	5
BP	GO:0050807	regulation of synapse organization	9/92	312/18986	0.0288462	5.95297	6.15547	2.04763e-05	0.000283784	0.000164755	ADAM10/SIGMAR1/CDK5/FGFR1/ABL1/DRD2/CDK5R1/FYN/MAPK14	9
BP	GO:0050863	regulation of T cell activation	10/92	393/18986	0.0254453	5.25113	5.94242	2.0521e-05	0.000283784	0.000164755	PIK3CA/BRAF/ABL1/ZAP70/FYN/ADORA2A/LGALS3/LCK/MALT1/LYN	10
BP	GO:0045576	mast cell activation	5/92	69/18986	0.0724638	14.9543	8.10297	2.10654e-05	0.00029004	0.000168388	KIT/PIK3CD/SLC18A2/CNR1/LYN	5
BP	GO:0043393	regulation of protein binding	6/92	116/18986	0.0517241	10.6743	7.29288	2.12344e-05	0.000291095	0.000169	TERT/GSK3B/MMP9/ABL1/MAPK8/BLK	6
BP	GO:0045777	positive regulation of blood pressure	4/92	34/18986	0.117647	24.2788	9.48002	2.14204e-05	0.000292374	0.000169743	ACE/ADORA1/CNR1/TACR3	4
BP	GO:0048660	regulation of smooth muscle cell proliferation	7/92	174/18986	0.0402299	8.30222	6.75227	2.18981e-05	0.000297607	0.000172781	TERT/PIK3CA/MMP9/PTGS2/HDAC1/NOX1/MAP3K7	7
BP	GO:0002366	leukocyte activation involved in immune response	9/92	315/18986	0.0285714	5.89627	6.11469	2.20799e-05	0.00029879	0.000173467	KIT/EIF2AK4/PIK3CD/ABL1/SLC18A2/JAK1/LGALS3/MALT1/LYN	9
BP	GO:0051048	negative regulation of secretion	7/92	175/18986	0.04	8.25478	6.72783	2.27215e-05	0.000306157	0.000177745	BRAF/MAOB/TSPO/DRD2/DRD4/ADORA1/CNR1	7
BP	GO:0043491	phosphatidylinositol 3-kinase/protein kinase B signal transduction	9/92	317/18986	0.0283912	5.85907	6.08779	2.32074e-05	0.000311298	0.000180729	RET/PIK3CA/CSF1R/KIT/FGFR1/PIK3CD/DRD2/FLT3/NTRK3	9
BP	GO:0050731	positive regulation of peptidyl-tyrosine phosphorylation	6/92	118/18986	0.0508475	10.4934	7.21831	2.33992e-05	0.000311298	0.000180729	CSF1R/KIT/ABL1/HTR2A/FLT3/FYN	6
BP	GO:1904659	D-glucose transmembrane transport	6/92	118/18986	0.0508475	10.4934	7.21831	2.33992e-05	0.000311298	0.000180729	ACE/TERT/BRAF/SLC2A1/NFE2L2/MAPK14	6
BP	GO:0009266	response to temperature stimulus	7/92	176/18986	0.0397727	8.20788	6.70358	2.35702e-05	0.000312255	0.000181285	GSK3B/PTGS2/EIF2AK4/HTR2A/ADORA1/TRPA1/LYN	7
BP	GO:0050803	regulation of synapse structure or activity	9/92	318/18986	0.0283019	5.84065	6.07443	2.37892e-05	0.000313838	0.000182204	ADAM10/SIGMAR1/CDK5/FGFR1/ABL1/DRD2/CDK5R1/FYN/MAPK14	9
BP	GO:0007260	tyrosine phosphorylation of STAT protein	4/92	35/18986	0.114286	23.5851	9.33205	2.40949e-05	0.000315233	0.000183014	CSF1R/KIT/FLT3/FYN	4
BP	GO:0038094	Fc-gamma receptor signaling pathway	4/92	35/18986	0.114286	23.5851	9.33205	2.40949e-05	0.000315233	0.000183014	ABL1/FYN/LCK/LYN	4
BP	GO:0002263	cell activation involved in immune response	9/92	319/18986	0.0282132	5.82234	6.06112	2.43834e-05	0.000316382	0.000183681	KIT/EIF2AK4/PIK3CD/ABL1/SLC18A2/JAK1/LGALS3/MALT1/LYN	9
BP	GO:0070371	ERK1 and ERK2 cascade	9/92	319/18986	0.0282132	5.82234	6.06112	2.43834e-05	0.000316382	0.000183681	CSF1R/BRAF/MAP2K1/MAP2K2/ABL1/GSTP1/HTR2A/DRD2/LYN	9
BP	GO:0048659	smooth muscle cell proliferation	7/92	178/18986	0.0393258	8.11566	6.65566	2.53462e-05	0.000327527	0.000190151	TERT/PIK3CA/MMP9/PTGS2/HDAC1/NOX1/MAP3K7	7
BP	GO:0048002	antigen processing and presentation of peptide antigen	5/92	72/18986	0.0694444	14.3312	7.90827	2.59276e-05	0.000333672	0.000193719	ACE/DNM2/CTSD/CTSL/ERAP1	5
BP	GO:0006979	response to oxidative stress	10/92	405/18986	0.0246914	5.09554	5.81356	2.65291e-05	0.000340026	0.000197408	PTGS2/NFE2L2/ABL1/GSTP1/MAPK8/CHRNA4/PTGS1/FYN/CHUK/TRPA1	10
BP	GO:0008645	hexose transmembrane transport	6/92	121/18986	0.0495868	10.2332	7.10974	2.69765e-05	0.000341975	0.000198539	ACE/TERT/BRAF/SLC2A1/NFE2L2/MAPK14	6
BP	GO:0001975	response to amphetamine	4/92	36/18986	0.111111	22.93	9.19013	2.70066e-05	0.000341975	0.000198539	SLC18A2/DRD2/DRD4/ADORA2A	4
BP	GO:2000352	negative regulation of endothelial cell apoptotic process	4/92	36/18986	0.111111	22.93	9.19013	2.70066e-05	0.000341975	0.000198539	TERT/BRAF/NFE2L2/ABL1	4
BP	GO:0045862	positive regulation of proteolysis	9/92	325/18986	0.0276923	5.71485	5.98245	2.82204e-05	0.000355916	0.000206633	RET/CTSD/GSK3B/SMAD3/NFE2L2/LCK/MALT1/APAF1/LYN	9
BP	GO:0030072	peptide hormone secretion	8/92	250/18986	0.032	6.60383	6.22377	2.8998e-05	0.000364266	0.00021148	CFTR/NOS2/RAF1/DRD2/CPT1A/BLK/CNR1/CRHR1	8
BP	GO:0032228	regulation of synaptic transmission, GABAergic	4/92	37/18986	0.108108	22.3102	9.05384	3.01682e-05	0.00037446	0.000217399	DRD2/ADORA2A/ADORA1/CNR1	4
BP	GO:0099171	presynaptic modulation of chemical synaptic transmission	4/92	37/18986	0.108108	22.3102	9.05384	3.01682e-05	0.00037446	0.000217399	GSK3B/HTR2A/DRD2/ADORA2A	4
BP	GO:1904385	cellular response to angiotensin	4/92	37/18986	0.108108	22.3102	9.05384	3.01682e-05	0.00037446	0.000217399	ACE/NFKB1/NFE2L2/MAP3K7	4
BP	GO:0042886	amide transport	9/92	328/18986	0.027439	5.66258	5.94385	3.03237e-05	0.00037446	0.000217399	CFTR/NOS2/RAF1/DRD2/CPT1A/BLK/ADORA1/CNR1/CRHR1	9
BP	GO:0031650	regulation of heat generation	3/92	13/18986	0.230769	47.6237	11.7341	3.04033e-05	0.00037446	0.000217399	PTGS2/HTR2A/CNR1	3
BP	GO:0015749	monosaccharide transmembrane transport	6/92	124/18986	0.0483871	9.98562	7.00491	3.09813e-05	0.000380094	0.00022067	ACE/TERT/BRAF/SLC2A1/NFE2L2/MAPK14	6
BP	GO:0060047	heart contraction	8/92	253/18986	0.0316206	6.52552	6.17401	3.15699e-05	0.000385814	0.000223991	ACE/PIK3CA/DRD2/TNNI3K/ADORA1/KCNJ5/CACNA1H/TACR3	8
BP	GO:0030900	forebrain development	10/92	416/18986	0.0240385	4.96081	5.69983	3.33058e-05	0.000405457	0.000235395	CSF1R/GSK3B/SLC2A1/CDK5/FGFR1/DRD2/CDK5R1/FYN/HDAC1/APAF1	10
BP	GO:0021761	limbic system development	6/92	126/18986	0.047619	9.82712	6.93699	3.39069e-05	0.000411187	0.000238721	GSK3B/CDK5/FGFR1/DRD2/CDK5R1/HDAC1	6
BP	GO:0051222	positive regulation of protein transport	8/92	257/18986	0.0311284	6.42396	6.10889	3.5294e-05	0.000426368	0.000247535	GSK3B/CFTR/PTGS2/SMAD3/MAPK14/ADORA2A/CHRM1/BLK	8
BP	GO:0043406	positive regulation of MAP kinase activity	5/92	77/18986	0.0649351	13.4006	7.60837	3.59224e-05	0.000432302	0.00025098	FGFR1/FLT3/DRD4/NTRK3/MAP3K7	5
BP	GO:0022409	positive regulation of cell-cell adhesion	9/92	336/18986	0.0267857	5.52776	5.8432	3.6594e-05	0.000438711	0.000254701	PIK3CA/ABL1/HTR2A/ZAP70/JAK1/FYN/LCK/MALT1/LYN	9
BP	GO:0007565	female pregnancy	7/92	189/18986	0.037037	7.64332	6.40485	3.72023e-05	0.000438758	0.000254728	ACE/MMP9/SLC2A1/PTGS2/CTSB/CNR1/CRHR1	7
BP	GO:0097553	calcium ion transmembrane import into cytosol	7/92	189/18986	0.037037	7.64332	6.40485	3.72023e-05	0.000438758	0.000254728	ABL1/HTR2A/DRD2/FYN/LCK/CACNA1H/LYN	7
BP	GO:2001242	regulation of intrinsic apoptotic signaling pathway	7/92	189/18986	0.037037	7.64332	6.40485	3.72023e-05	0.000438758	0.000254728	MMP9/PTGS2/NFE2L2/FYN/HDAC1/NOX1/LCK	7
BP	GO:0050974	detection of mechanical stimulus involved in sensory perception	4/92	39/18986	0.102564	21.1661	8.79673	3.72937e-05	0.000438758	0.000254728	KIT/HTR2A/FYN/TRPA1	4
BP	GO:0140448	signaling receptor ligand precursor processing	4/92	39/18986	0.102564	21.1661	8.79673	3.72937e-05	0.000438758	0.000254728	ACE/MME/ADAM10/CTSL	4
BP	GO:0010827	regulation of D-glucose transmembrane transport	5/92	78/18986	0.0641026	13.2288	7.55173	3.82369e-05	0.000448182	0.000260199	ACE/TERT/BRAF/NFE2L2/MAPK14	5
BP	GO:0070141	response to UV-A	3/92	14/18986	0.214286	44.222	11.2889	3.85594e-05	0.000450288	0.000261422	MME/MMP9/MMP1	3
BP	GO:0018107	peptidyl-threonine phosphorylation	5/92	79/18986	0.0632911	13.0614	7.49611	4.06653e-05	0.000471389	0.000273673	GSK3B/CDK5/MAPK8/CDK5R1/CSNK2A1	5
BP	GO:0046323	D-glucose import	5/92	79/18986	0.0632911	13.0614	7.49611	4.06653e-05	0.000471389	0.000273673	ACE/TERT/SLC2A1/NFE2L2/MAPK14	5
BP	GO:0051897	positive regulation of phosphatidylinositol 3-kinase/protein kinase B signal transduction	7/92	192/18986	0.0364583	7.52389	6.33994	4.11264e-05	0.000474988	0.000275762	RET/PIK3CA/CSF1R/KIT/FGFR1/FLT3/NTRK3	7
BP	GO:0019216	regulation of lipid metabolic process	9/92	344/18986	0.0261628	5.3992	5.74572	4.39307e-05	0.000504873	0.000293113	PTGS2/NFKB1/KIT/NR3C1/HTR2A/TSPO/CPT1A/ADORA1/CNR1	9
BP	GO:0007159	leukocyte cell-cell adhesion	10/92	430/18986	0.0232558	4.79929	5.56073	4.40343e-05	0.000504873	0.000293113	PIK3CA/ABL1/ZAP70/FYN/ADORA2A/NT5E/LGALS3/LCK/MALT1/LYN	10
BP	GO:0051384	response to glucocorticoid	6/92	134/18986	0.0447761	9.24043	6.67976	4.7909e-05	0.000544744	0.00031626	ACE/PIK3CA/PTGS2/NR3C1/MAOB/FLT3	6
BP	GO:0045187	regulation of circadian sleep/wake cycle, sleep	3/92	15/18986	0.2	41.2739	10.8883	4.80301e-05	0.000544744	0.00031626	DRD2/ADORA2A/ADORA1	3
BP	GO:0050966	detection of mechanical stimulus involved in sensory perception of pain	3/92	15/18986	0.2	41.2739	10.8883	4.80301e-05	0.000544744	0.00031626	HTR2A/FYN/TRPA1	3
BP	GO:0014044	Schwann cell development	4/92	42/18986	0.0952381	19.6542	8.44508	5.01903e-05	0.000567204	0.0003293	CDK5/MAP2K1/RAF1/MAP2K2	4
BP	GO:0021782	glial cell development	6/92	136/18986	0.0441176	9.10454	6.6188	5.20468e-05	0.000586085	0.000340261	CDK5/MAP2K1/RAF1/MAP2K2/ADORA2A/LYN	6
BP	GO:0032386	regulation of intracellular transport	8/92	272/18986	0.0294118	6.06969	5.87652	5.27006e-05	0.000589237	0.000342092	GSK3B/PTGS2/CDK5/SMAD3/MAP2K1/MAP2K2/MAPK14/CHRM1	8
BP	GO:0050708	regulation of protein secretion	8/92	272/18986	0.0294118	6.06969	5.87652	5.27006e-05	0.000589237	0.000342092	CFTR/NOS2/DRD2/DRD4/CPT1A/ADORA2A/BLK/CNR1	8
BP	GO:0034219	carbohydrate transmembrane transport	6/92	137/18986	0.0437956	9.03808	6.58879	5.42204e-05	0.000604088	0.000350713	ACE/TERT/BRAF/SLC2A1/NFE2L2/MAPK14	6
BP	GO:0070509	calcium ion import	5/92	84/18986	0.0595238	12.2839	7.2324	5.46533e-05	0.000606475	0.000352099	ACE/CDK5/FYN/LGALS3/CACNA1H	5
BP	GO:0034765	regulation of monoatomic ion transmembrane transport	9/92	354/18986	0.0254237	5.24668	5.62806	5.48193e-05	0.000606475	0.000352099	PSEN2/CFTR/MMP9/ABL1/DRD2/FYN/KCNJ5/CRHR1/LYN	9
BP	GO:0009314	response to radiation	10/92	442/18986	0.0226244	4.66899	5.4462	5.54601e-05	0.000611419	0.000354969	MME/BRAF/MMP9/CDK5/KIT/MMP1/EIF2AK4/MAPK8/DRD2/MAPK14	10
BP	GO:0003018	vascular process in circulatory system	8/92	276/18986	0.0289855	5.98173	5.81748	5.83933e-05	0.000639284	0.000371147	ACE/SLC2A1/PTGS2/ABL1/HTR2A/HTR1A/ADORA2A/ADORA1	8
BP	GO:0032868	response to insulin	8/92	276/18986	0.0289855	5.98173	5.81748	5.83933e-05	0.000639284	0.000371147	CTSD/PIK3CA/GSK3B/SLC2A1/RAF1/CTSK/MAPK14/LYN	8
BP	GO:0031099	regeneration	7/92	204/18986	0.0343137	7.08131	6.09366	6.03809e-05	0.000656945	0.0003814	ACE/BRAF/MAP2K1/MAP2K2/TSPO/FLT3/CPT1A	7
BP	GO:0010828	positive regulation of D-glucose transmembrane transport	4/92	44/18986	0.0909091	18.7609	8.23029	6.04231e-05	0.000656945	0.0003814	TERT/BRAF/NFE2L2/MAPK14	4
BP	GO:0007193	adenylate cyclase-inhibiting G protein-coupled receptor signaling pathway	5/92	86/18986	0.0581395	11.9982	7.1331	6.11861e-05	0.000660685	0.000383571	HTR1A/DRD2/DRD4/CHRM1/ADORA1	5
BP	GO:0150076	neuroinflammatory response	5/92	86/18986	0.0581395	11.9982	7.1331	6.11861e-05	0.000660685	0.000383571	MMP9/PTGS2/NR3C1/ADORA2A/LYN	5
BP	GO:0030073	insulin secretion	7/92	206/18986	0.0339806	7.01256	6.05456	6.42105e-05	0.000690976	0.000401157	CFTR/NOS2/RAF1/DRD2/CPT1A/BLK/CNR1	7
BP	GO:0051896	regulation of phosphatidylinositol 3-kinase/protein kinase B signal transduction	8/92	280/18986	0.0285714	5.89627	5.75959	6.45894e-05	0.000692689	0.000402152	RET/PIK3CA/CSF1R/KIT/FGFR1/DRD2/FLT3/NTRK3	8
BP	GO:0095500	acetylcholine receptor signaling pathway	4/92	45/18986	0.0888889	18.344	8.12812	6.60732e-05	0.000700474	0.000406672	CHRNA4/CDK5R1/CHRM1/CHRNA3	4
BP	GO:0002791	regulation of peptide secretion	7/92	207/18986	0.0338164	6.97868	6.0352	6.61986e-05	0.000700474	0.000406672	CFTR/NOS2/DRD2/CPT1A/BLK/ADORA1/CNR1	7
BP	GO:0090087	regulation of peptide transport	7/92	207/18986	0.0338164	6.97868	6.0352	6.61986e-05	0.000700474	0.000406672	CFTR/NOS2/DRD2/CPT1A/BLK/ADORA1/CNR1	7
BP	GO:0008643	carbohydrate transport	6/92	142/18986	0.0422535	8.71984	6.44322	6.6204e-05	0.000700474	0.000406672	ACE/TERT/BRAF/SLC2A1/NFE2L2/MAPK14	6
BP	GO:0042310	vasoconstriction	5/92	88/18986	0.0568182	11.7255	7.03704	6.83058e-05	0.000720295	0.000418179	ACE/PTGS2/ABL1/HTR2A/HTR1A	5
BP	GO:0006836	neurotransmitter transport	7/92	209/18986	0.0334928	6.9119	5.99687	7.03258e-05	0.000739125	0.000429111	BRAF/CDK5/SLC18A2/DRD2/DRD4/ADORA2A/CHRNA3	7
BP	GO:0050802	circadian sleep/wake cycle, sleep	3/92	17/18986	0.176471	36.4182	10.1945	7.12785e-05	0.000744262	0.000432094	DRD2/ADORA2A/ADORA1	3
BP	GO:0042113	B cell activation	8/92	284/18986	0.028169	5.81323	5.70281	7.13236e-05	0.000744262	0.000432094	KIT/PIK3CD/ABL1/ZAP70/CHRNA4/FLT3/MALT1/LYN	8
BP	GO:0018210	peptidyl-threonine modification	5/92	89/18986	0.0561798	11.5938	6.99017	7.20968e-05	0.000744262	0.000432094	GSK3B/CDK5/MAPK8/CDK5R1/CSNK2A1	5
BP	GO:0098586	cellular response to virus	5/92	89/18986	0.0561798	11.5938	6.99017	7.20968e-05	0.000744262	0.000432094	NFKB1/SMAD3/JAK1/MAPK14/CHUK	5
BP	GO:0060443	mammary gland morphogenesis	4/92	46/18986	0.0869565	17.9452	8.0292	7.20988e-05	0.000744262	0.000432094	CSF1R/NFKB1/NR3C1/CAPN1	4
BP	GO:0009895	negative regulation of catabolic process	9/92	367/18986	0.0245232	5.06083	5.4816	7.23108e-05	0.000744262	0.000432094	PIK3CA/SMAD3/NOS2/TSPO/CSNK2A1/FYN/MAPK14/ADORA1/CNR1	9
BP	GO:0044703	multi-organism reproductive process	7/92	210/18986	0.0333333	6.87899	5.97789	7.2467e-05	0.000744262	0.000432094	ACE/MMP9/SLC2A1/PTGS2/CTSB/CNR1/CRHR1	7
BP	GO:0008306	associative learning	5/92	90/18986	0.0555556	11.465	6.94403	7.60479e-05	0.000778503	0.000451973	BRAF/CDK5/KIT/ABL1/DRD2	5
BP	GO:0050770	regulation of axonogenesis	6/92	146/18986	0.0410959	8.48094	6.33183	7.72394e-05	0.000788142	0.000457569	RET/BRAF/GSK3B/CDK5/MAP2K1/MAP2K2	6
BP	GO:0043154	negative regulation of cysteine-type endopeptidase activity involved in apoptotic process	4/92	47/18986	0.0851064	17.5634	7.93334	7.85148e-05	0.000793877	0.000460898	MMP9/PTGS2/RAF1/CSNK2A1	4
BP	GO:1905145	cellular response to acetylcholine	4/92	47/18986	0.0851064	17.5634	7.93334	7.85148e-05	0.000793877	0.000460898	CHRNA4/CDK5R1/CHRM1/CHRNA3	4
BP	GO:0009306	protein secretion	9/92	371/18986	0.0242588	5.00627	5.43792	7.85568e-05	0.000793877	0.000460898	CFTR/NOS2/RAF1/DRD2/DRD4/CPT1A/ADORA2A/BLK/CNR1	9
BP	GO:0008016	regulation of heart contraction	7/92	213/18986	0.0328638	6.7821	5.92169	7.92125e-05	0.000797946	0.00046326	ACE/DRD2/TNNI3K/ADORA1/KCNJ5/CACNA1H/TACR3	7
BP	GO:0034644	cellular response to UV	5/92	91/18986	0.0549451	11.339	6.89862	8.01637e-05	0.000804956	0.000467331	MME/MMP9/MMP1/EIF2AK4/MAPK14	5
BP	GO:0035592	establishment of protein localization to extracellular region	9/92	374/18986	0.0240642	4.96611	5.40557	8.35341e-05	0.000836137	0.000485433	CFTR/NOS2/RAF1/DRD2/DRD4/CPT1A/ADORA2A/BLK/CNR1	9
BP	GO:0031649	heat generation	3/92	18/18986	0.166667	34.3949	9.89107	8.52343e-05	0.000846118	0.000491228	PTGS2/HTR2A/CNR1	3
BP	GO:0002673	regulation of acute inflammatory response	4/92	48/18986	0.0833333	17.1975	7.84039	8.53364e-05	0.000846118	0.000491228	PTGS2/GSTP1/ADORA1/CNR1	4
BP	GO:0031295	T cell costimulation	4/92	48/18986	0.0833333	17.1975	7.84039	8.53364e-05	0.000846118	0.000491228	PIK3CA/FYN/LCK/LYN	4
BP	GO:0050886	endocrine process	5/92	93/18986	0.0537634	11.0951	6.8099	8.89084e-05	0.000878771	0.000510185	ACE/FGFR1/TSPO/NOX1/CRHR1	5
BP	GO:0014074	response to purine-containing compound	6/92	150/18986	0.04	8.25478	6.22462	8.9695e-05	0.000881023	0.000511493	BRAF/CFTR/PTGS2/ADORA2A/NT5E/ADORA1	6
BP	GO:0099175	regulation of postsynapse organization	6/92	150/18986	0.04	8.25478	6.22462	8.9695e-05	0.000881023	0.000511493	ADAM10/SIGMAR1/CDK5/FGFR1/CDK5R1/FYN	6
BP	GO:0044706	multi-multicellular organism process	7/92	218/18986	0.0321101	6.62655	5.8304	9.15896e-05	0.000895403	0.000519841	ACE/MMP9/SLC2A1/PTGS2/CTSB/CNR1/CRHR1	7
BP	GO:0045088	regulation of innate immune response	10/92	470/18986	0.0212766	4.39084	5.19422	9.23286e-05	0.000895403	0.000519841	NFE2L2/MAPK8/DRD2/FYN/CHUK/CPT1A/ERAP1/CASP6/MAP3K7/LYN	10
BP	GO:0002861	regulation of inflammatory response to antigenic stimulus	4/92	49/18986	0.0816327	16.8465	7.7502	9.25789e-05	0.000895403	0.000519841	FYN/MAPK14/CNR1/LYN	4
BP	GO:0014037	Schwann cell differentiation	4/92	49/18986	0.0816327	16.8465	7.7502	9.25789e-05	0.000895403	0.000519841	CDK5/MAP2K1/RAF1/MAP2K2	4
BP	GO:0031294	lymphocyte costimulation	4/92	49/18986	0.0816327	16.8465	7.7502	9.25789e-05	0.000895403	0.000519841	PIK3CA/FYN/LCK/LYN	4
BP	GO:0033157	regulation of intracellular protein transport	6/92	151/18986	0.0397351	8.20012	6.19844	9.30459e-05	0.000897167	0.000520865	GSK3B/PTGS2/CDK5/SMAD3/MAPK14/CHRM1	6
BP	GO:0070372	regulation of ERK1 and ERK2 cascade	8/92	296/18986	0.027027	5.57756	5.53875	9.51236e-05	0.000914405	0.000530873	CSF1R/BRAF/MAP2K1/ABL1/GSTP1/HTR2A/DRD2/LYN	8
BP	GO:0071692	protein localization to extracellular region	9/92	382/18986	0.0235602	4.86211	5.32097	9.81219e-05	0.00093987	0.000545657	CFTR/NOS2/RAF1/DRD2/DRD4/CPT1A/ADORA2A/BLK/CNR1	9
BP	GO:0090316	positive regulation of intracellular protein transport	5/92	95/18986	0.0526316	10.8616	6.72383	9.83689e-05	0.00093987	0.000545657	GSK3B/PTGS2/SMAD3/MAPK14/CHRM1	5
BP	GO:0071356	cellular response to tumor necrosis factor	7/92	221/18986	0.0316742	6.53659	5.77699	9.97433e-05	0.00094929	0.000551126	NFKB1/NFE2L2/GSTP1/CTSK/MAPK14/CHUK/MAP3K7	7
BP	GO:2000377	regulation of reactive oxygen species metabolic process	6/92	153/18986	0.0392157	8.09292	6.14679	0.000100047	0.00094929	0.000551126	NFE2L2/GSTP1/SLC18A2/TSPO/FYN/MAPK14	6
BP	GO:0043368	positive T cell selection	4/92	50/18986	0.08	16.5096	7.66263	0.000100258	0.00094929	0.000551126	BRAF/ZAP70/JAK1/CTSL	4
BP	GO:0042749	regulation of circadian sleep/wake cycle	3/92	19/18986	0.157895	32.5847	9.6115	0.000100861	0.000952138	0.00055278	DRD2/ADORA2A/ADORA1	3
BP	GO:0008542	visual learning	4/92	51/18986	0.0784314	16.1858	7.57755	0.000108389	0.00101292	0.000588068	BRAF/CDK5/KIT/DRD2	4
BP	GO:0048013	ephrin receptor signaling pathway	4/92	51/18986	0.0784314	16.1858	7.57755	0.000108389	0.00101292	0.000588068	MMP9/CDK5R1/FYN/LYN	4
BP	GO:0051651	maintenance of location in cell	7/92	224/18986	0.03125	6.44905	5.72456	0.000108479	0.00101292	0.000588068	CDK5/ABL1/HTR2A/TSPO/DRD2/LCK/LYN	7
BP	GO:0051899	membrane depolarization	5/92	97/18986	0.0515464	10.6376	6.6403	0.000108585	0.00101292	0.000588068	ABL1/TSPO/CHRNA4/ADORA2A/CHRNA3	5
BP	GO:0031960	response to corticosteroid	6/92	156/18986	0.0384615	7.93729	6.07106	0.000111327	0.00103544	0.000601142	ACE/PIK3CA/PTGS2/NR3C1/MAOB/FLT3	6
BP	GO:0009411	response to UV	6/92	157/18986	0.0382166	7.88673	6.04626	0.000115304	0.00106927	0.000620785	MME/MMP9/MMP1/EIF2AK4/MAPK8/MAPK14	6
BP	GO:0045776	negative regulation of blood pressure	4/92	52/18986	0.0769231	15.8746	7.49484	0.000116989	0.00107246	0.000622634	NOS2/DRD2/ADORA1/CNR1	4
BP	GO:0098926	postsynaptic signal transduction	4/92	52/18986	0.0769231	15.8746	7.49484	0.000116989	0.00107246	0.000622634	CHRNA4/CDK5R1/CHRM1/CHRNA3	4
BP	GO:0140353	lipid export from cell	4/92	52/18986	0.0769231	15.8746	7.49484	0.000116989	0.00107246	0.000622634	PTGS2/NOS2/TSPO/CRHR1	4
BP	GO:0032943	mononuclear cell proliferation	8/92	305/18986	0.0262295	5.41297	5.42149	0.000117008	0.00107246	0.000622634	ACE/ABL1/ZAP70/FLT3/FYN/LGALS3/MALT1/LYN	8
BP	GO:0022410	circadian sleep/wake cycle process	3/92	20/18986	0.15	30.9554	9.35276	0.000118244	0.00107752	0.000625574	DRD2/ADORA2A/ADORA1	3
BP	GO:0043171	peptide catabolic process	3/92	20/18986	0.15	30.9554	9.35276	0.000118244	0.00107752	0.000625574	ACE/MME/ERAP1	3
BP	GO:1903037	regulation of leukocyte cell-cell adhesion	9/92	392/18986	0.0229592	4.73808	5.21846	0.000119314	0.00107812	0.000625922	PIK3CA/ABL1/ZAP70/FYN/ADORA2A/LGALS3/LCK/MALT1/LYN	9
BP	GO:0006576	biogenic amine metabolic process	5/92	99/18986	0.0505051	10.4227	6.55917	0.000119596	0.00107812	0.000625922	MAOB/HTR1A/DRD2/DRD4/TACR3	5
BP	GO:0051588	regulation of neurotransmitter transport	5/92	99/18986	0.0505051	10.4227	6.55917	0.000119596	0.00107812	0.000625922	BRAF/DRD2/DRD4/ADORA2A/CHRNA3	5
BP	GO:0071560	cellular response to transforming growth factor beta stimulus	8/92	306/18986	0.0261438	5.39528	5.40874	0.000119677	0.00107812	0.000625922	SMAD3/NR3C1/ABL1/CTSK/FYN/HDAC1/APAF1/MAP3K7	8
BP	GO:0043086	negative regulation of catalytic activity	10/92	486/18986	0.0205761	4.24629	5.0589	0.000121517	0.00109157	0.000633731	GSK3B/MMP9/PTGS2/NFKB1/RAF1/ABL1/GSTP1/DRD2/CSNK2A1/LYN	10
BP	GO:0071229	cellular response to acid chemical	5/92	100/18986	0.05	10.3185	6.51947	0.000125413	0.00111659	0.000648253	PIK3CA/PTGS2/NFE2L2/FYN/GLRA1	5
BP	GO:0014075	response to amine	4/92	53/18986	0.0754717	15.5751	7.4144	0.000126072	0.00111659	0.000648253	SLC18A2/DRD2/DRD4/ADORA2A	4
BP	GO:0043303	mast cell degranulation	4/92	53/18986	0.0754717	15.5751	7.4144	0.000126072	0.00111659	0.000648253	KIT/PIK3CD/SLC18A2/LYN	4
BP	GO:0048009	insulin-like growth factor receptor signaling pathway	4/92	53/18986	0.0754717	15.5751	7.4144	0.000126072	0.00111659	0.000648253	PIK3CA/MAP2K1/RAF1/MAP2K2	4
BP	GO:0060324	face development	4/92	53/18986	0.0754717	15.5751	7.4144	0.000126072	0.00111659	0.000648253	BRAF/MAP2K1/RAF1/MAP2K2	4
BP	GO:0031103	axon regeneration	4/92	54/18986	0.0740741	15.2866	7.33611	0.000135656	0.00119143	0.000691702	BRAF/MAP2K1/MAP2K2/TSPO	4
BP	GO:0033138	positive regulation of peptidyl-serine phosphorylation	4/92	54/18986	0.0740741	15.2866	7.33611	0.000135656	0.00119143	0.000691702	BRAF/PTGS2/RAF1/NTRK3	4
BP	GO:2000117	negative regulation of cysteine-type endopeptidase activity	4/92	54/18986	0.0740741	15.2866	7.33611	0.000135656	0.00119143	0.000691702	MMP9/PTGS2/RAF1/CSNK2A1	4
BP	GO:0050730	regulation of peptidyl-tyrosine phosphorylation	6/92	162/18986	0.037037	7.64332	5.92548	0.000136915	0.00119914	0.000696183	CSF1R/KIT/ABL1/HTR2A/FLT3/FYN	6
BP	GO:2001237	negative regulation of extrinsic apoptotic signaling pathway	5/92	102/18986	0.0490196	10.1162	6.44172	0.000137695	0.00120264	0.000698212	TERT/GSK3B/RAF1/GSTP1/LGALS3	5
BP	GO:0071559	response to transforming growth factor beta	8/92	313/18986	0.0255591	5.27462	5.32108	0.000139812	0.00121776	0.000706989	SMAD3/NR3C1/ABL1/CTSK/FYN/HDAC1/APAF1/MAP3K7	8
BP	GO:2001236	regulation of extrinsic apoptotic signaling pathway	6/92	164/18986	0.0365854	7.55011	5.87861	0.000146409	0.0012717	0.000738306	TERT/RET/GSK3B/RAF1/GSTP1/LGALS3	6
BP	GO:0097191	extrinsic apoptotic signaling pathway	7/92	236/18986	0.029661	6.12113	5.52406	0.000149879	0.00129827	0.00075373	TERT/RET/GSK3B/SMAD3/RAF1/GSTP1/LGALS3	7
BP	GO:0002279	mast cell activation involved in immune response	4/92	56/18986	0.0714286	14.7407	7.18562	0.000156389	0.00134358	0.000780038	KIT/PIK3CD/SLC18A2/LYN	4
BP	GO:0002448	mast cell mediated immunity	4/92	56/18986	0.0714286	14.7407	7.18562	0.000156389	0.00134358	0.000780038	KIT/PIK3CD/SLC18A2/LYN	4
BP	GO:1904645	response to amyloid-beta	4/92	56/18986	0.0714286	14.7407	7.18562	0.000156389	0.00134358	0.000780038	GSK3B/MMP9/CDK5/FYN	4
BP	GO:0002027	regulation of heart rate	5/92	105/18986	0.047619	9.82712	6.32905	0.000157821	0.00134802	0.000782614	ACE/DRD2/TNNI3K/KCNJ5/TACR3	5
BP	GO:1905477	positive regulation of protein localization to membrane	5/92	105/18986	0.047619	9.82712	6.32905	0.000157821	0.00134802	0.000782614	PIK3CA/CDK5/CDK5R1/FYN/LGALS3	5
BP	GO:0002433	immune response-regulating cell surface receptor signaling pathway involved in phagocytosis	3/92	22/18986	0.136364	28.1413	8.88821	0.000158615	0.00134802	0.000782614	ABL1/FYN/LYN	3
BP	GO:0038096	Fc-gamma receptor signaling pathway involved in phagocytosis	3/92	22/18986	0.136364	28.1413	8.88821	0.000158615	0.00134802	0.000782614	ABL1/FYN/LYN	3
BP	GO:0006909	phagocytosis	7/92	239/18986	0.0292887	6.0443	5.47609	0.000162012	0.00137318	0.000797223	DNM2/PIK3CA/ABL1/FYN/ADORA2A/ADORA1/LYN	7
BP	GO:0034504	protein localization to nucleus	8/92	321/18986	0.0249221	5.14317	5.22406	0.000166171	0.00140466	0.000815497	TERT/GSK3B/PTGS2/CDK5/SMAD3/JAK1/FYN/MAPK14	8
BP	GO:0007584	response to nutrient	6/92	168/18986	0.0357143	7.37034	5.78719	0.00016696	0.00140755	0.000817176	PTGS2/NFE2L2/TSPO/CPT1A/CNR1/APAF1	6
BP	GO:0050982	detection of mechanical stimulus	4/92	57/18986	0.0701754	14.4821	7.11324	0.000167572	0.00140894	0.000817986	KIT/HTR2A/FYN/TRPA1	4
BP	GO:0051099	positive regulation of binding	5/92	107/18986	0.046729	9.64344	6.25642	0.000172438	0.001446	0.0008395	TERT/GSK3B/MMP9/ABL1/BLK	5
BP	GO:0050805	negative regulation of synaptic transmission	4/92	58/18986	0.0689655	14.2324	7.04266	0.000179321	0.00148861	0.00086424	PTGS2/HTR2A/DRD2/ADORA1	4
BP	GO:0009743	response to carbohydrate	7/92	243/18986	0.0288066	5.9448	5.4134	0.000179415	0.00148861	0.00086424	ACE/PIK3CA/CFTR/PTGS2/SMAD3/RAF1/LYN	7
BP	GO:0048638	regulation of developmental growth	8/92	325/18986	0.0246154	5.07987	5.17675	0.000180811	0.00148861	0.00086424	DNM2/PIK3CA/GSK3B/CDK5/FGFR1/ABL1/DRD2/MAPK14	8
BP	GO:0002223	stimulatory C-type lectin receptor signaling pathway	3/92	23/18986	0.130435	26.9178	8.67851	0.000181769	0.00148861	0.00086424	FYN/MAP3K7/LYN	3
BP	GO:0038128	ERBB2 signaling pathway	3/92	23/18986	0.130435	26.9178	8.67851	0.000181769	0.00148861	0.00086424	MAP2K1/RAF1/MAP2K2	3
BP	GO:0042745	circadian sleep/wake cycle	3/92	23/18986	0.130435	26.9178	8.67851	0.000181769	0.00148861	0.00086424	DRD2/ADORA2A/ADORA1	3
BP	GO:0048015	phosphatidylinositol-mediated signaling	3/92	23/18986	0.130435	26.9178	8.67851	0.000181769	0.00148861	0.00086424	PIK3CA/FGFR1/PIK3CD	3
BP	GO:1990840	response to lectin	3/92	23/18986	0.130435	26.9178	8.67851	0.000181769	0.00148861	0.00086424	FYN/MAP3K7/LYN	3
BP	GO:1990858	cellular response to lectin	3/92	23/18986	0.130435	26.9178	8.67851	0.000181769	0.00148861	0.00086424	FYN/MAP3K7/LYN	3
BP	GO:0007632	visual behavior	4/92	59/18986	0.0677966	13.9912	6.97381	0.000191654	0.0015655	0.000908879	BRAF/CDK5/KIT/DRD2	4
BP	GO:0099173	postsynapse organization	7/92	246/18986	0.0284553	5.8723	5.36728	0.000193437	0.00157599	0.000914965	ADAM10/SIGMAR1/CDK5/FGFR1/ABL1/CDK5R1/FYN	7
BP	GO:0050796	regulation of insulin secretion	6/92	173/18986	0.0346821	7.15733	5.67706	0.000195788	0.00159089	0.000923617	CFTR/NOS2/DRD2/CPT1A/BLK/CNR1	6
BP	GO:0072676	lymphocyte migration	5/92	110/18986	0.0454545	9.38043	6.15099	0.000196275	0.00159089	0.000923617	RET/ADAM10/PIK3CD/ABL1/ZAP70	5
BP	GO:0002573	myeloid leukocyte differentiation	7/92	247/18986	0.0283401	5.84853	5.35208	0.000198303	0.0016032	0.000930766	CSF1R/MMP9/KIT/NR3C1/PIK3CD/MAPK14/LYN	7
BP	GO:0006937	regulation of muscle contraction	6/92	174/18986	0.0344828	7.11619	5.65556	0.000201998	0.0016289	0.000945685	PTGS2/KIT/TNNI3K/ADORA1/CHRNA3/TACR3	6
BP	GO:0046324	regulation of D-glucose import	4/92	60/18986	0.0666667	13.758	6.90661	0.000204586	0.00164272	0.00095371	ACE/TERT/NFE2L2/MAPK14	4
BP	GO:0032963	collagen metabolic process	5/92	111/18986	0.045045	9.29593	6.11674	0.000204754	0.00164272	0.00095371	MMP9/MMP1/CTSB/CTSK/CTSL	5
BP	GO:0030431	sleep	3/92	24/18986	0.125	25.7962	8.48176	0.000207008	0.00164822	0.000956903	DRD2/ADORA2A/ADORA1	3
BP	GO:0051590	positive regulation of neurotransmitter transport	3/92	24/18986	0.125	25.7962	8.48176	0.000207008	0.00164822	0.000956903	DRD2/DRD4/ADORA2A	3
BP	GO:0097066	response to thyroid hormone	3/92	24/18986	0.125	25.7962	8.48176	0.000207008	0.00164822	0.000956903	ACE/CTSB/CTSL	3
BP	GO:2001243	negative regulation of intrinsic apoptotic signaling pathway	5/92	112/18986	0.0446429	9.21293	6.08292	0.00021351	0.00169571	0.000984471	MMP9/PTGS2/NFE2L2/FYN/HDAC1	5
BP	GO:0008202	steroid metabolic process	8/92	334/18986	0.0239521	4.94298	5.07309	0.000217666	0.00171946	0.000998262	CFTR/HSD17B10/NFKB1/KIT/FGFR1/NR3C1/TSPO/CACNA1H	8
BP	GO:0014009	glial cell proliferation	4/92	61/18986	0.0655738	13.5324	6.841	0.000218137	0.00171946	0.000998262	CSF1R/TSPO/CHRM1/LYN	4
BP	GO:0031102	neuron projection regeneration	4/92	61/18986	0.0655738	13.5324	6.841	0.000218137	0.00171946	0.000998262	BRAF/MAP2K1/MAP2K2/TSPO	4
BP	GO:0007254	JNK cascade	6/92	177/18986	0.0338983	6.99558	5.59206	0.000221567	0.00174215	0.00101143	NFKB1/SMAD3/GSTP1/MAPK8/NOX1/MAP3K7	6
BP	GO:0071453	cellular response to oxygen levels	6/92	178/18986	0.0337079	6.95628	5.57123	0.000228412	0.0017915	0.00104008	TERT/PTGS2/NFE2L2/DRD2/NOX1/MAP3K7	6
BP	GO:0006940	regulation of smooth muscle contraction	4/92	62/18986	0.0645161	13.3142	6.77691	0.000232321	0.00181314	0.00105265	PTGS2/KIT/CHRNA3/TACR3	4
BP	GO:0051932	synaptic transmission, GABAergic	4/92	62/18986	0.0645161	13.3142	6.77691	0.000232321	0.00181314	0.00105265	DRD2/ADORA2A/ADORA1/CNR1	4
BP	GO:0038095	Fc-epsilon receptor signaling pathway	3/92	25/18986	0.12	24.7643	8.29665	0.000234413	0.00181933	0.00105624	MAPK8/MAP3K7/LYN	3
BP	GO:0090257	regulation of muscle system process	7/92	254/18986	0.0275591	5.68735	5.24795	0.000235207	0.00181933	0.00105624	PTGS2/SMAD3/KIT/TNNI3K/ADORA1/CHRNA3/TACR3	7
BP	GO:0008361	regulation of cell size	6/92	179/18986	0.0335196	6.91742	5.55055	0.000235422	0.00181933	0.00105624	RET/DNM2/GSK3B/CDK5/ABL1/MAP3K7	6
BP	GO:1903169	regulation of calcium ion transmembrane transport	6/92	179/18986	0.0335196	6.91742	5.55055	0.000235422	0.00181933	0.00105624	PSEN2/ABL1/DRD2/FYN/CRHR1/LYN	6
BP	GO:0048545	response to steroid hormone	8/92	340/18986	0.0235294	4.85575	5.00603	0.000245505	0.00189261	0.00109879	ACE/PIK3CA/PTGS2/NR3C1/MAOB/TSPO/FLT3/HDAC1	8
BP	GO:0006919	activation of cysteine-type endopeptidase activity involved in apoptotic process	4/92	63/18986	0.0634921	13.1028	6.71428	0.000247158	0.00189608	0.0011008	RET/SMAD3/LCK/APAF1	4
BP	GO:0045058	T cell selection	4/92	63/18986	0.0634921	13.1028	6.71428	0.000247158	0.00189608	0.0011008	BRAF/ZAP70/JAK1/CTSL	4
BP	GO:1903034	regulation of response to wounding	6/92	181/18986	0.0331492	6.84098	5.50967	0.000249952	0.00191286	0.00111054	BRAF/SMAD3/NFE2L2/MAP2K1/MAP2K2/PROC	6
BP	GO:0002444	myeloid leukocyte mediated immunity	5/92	116/18986	0.0431034	8.89524	5.95176	0.000251416	0.00191941	0.00111434	ACE/KIT/PIK3CD/SLC18A2/LYN	5
BP	GO:0031400	negative regulation of protein modification process	8/92	342/18986	0.0233918	4.82736	4.98402	0.00025541	0.00194519	0.00112931	GSK3B/CDK5/ABL1/GSTP1/TSPO/FYN/NTRK3/LYN	8
BP	GO:0033619	membrane protein proteolysis	4/92	64/18986	0.0625	12.8981	6.65306	0.000262664	0.00198604	0.00115303	PSEN2/RET/ADAM10/ERAP1	4
BP	GO:0046824	positive regulation of nucleocytoplasmic transport	4/92	64/18986	0.0625	12.8981	6.65306	0.000262664	0.00198604	0.00115303	GSK3B/PTGS2/SMAD3/MAPK14	4
BP	GO:2000351	regulation of endothelial cell apoptotic process	4/92	64/18986	0.0625	12.8981	6.65306	0.000262664	0.00198604	0.00115303	TERT/BRAF/NFE2L2/ABL1	4
BP	GO:0060259	regulation of feeding behavior	3/92	26/18986	0.115385	23.8119	8.12205	0.00026406	0.00198707	0.00115363	EIF2AK4/CNR1/TACR3	3
BP	GO:0090314	positive regulation of protein targeting to membrane	3/92	26/18986	0.115385	23.8119	8.12205	0.00026406	0.00198707	0.00115363	CDK5/CDK5R1/FYN	3
BP	GO:0071248	cellular response to metal ion	6/92	183/18986	0.0327869	6.76622	5.4694	0.000265178	0.00199073	0.00115575	BRAF/PTGS2/NFE2L2/TSPO/GLRA1/CACNA1H	6
BP	GO:0050870	positive regulation of T cell activation	7/92	260/18986	0.0269231	5.5561	5.16173	0.00027108	0.00202885	0.00117788	PIK3CA/ABL1/ZAP70/FYN/LCK/MALT1/LYN	7
BP	GO:0019882	antigen processing and presentation	5/92	118/18986	0.0423729	8.74447	5.88853	0.000272187	0.00202885	0.00117788	ACE/DNM2/CTSD/CTSL/ERAP1	5
BP	GO:0046822	regulation of nucleocytoplasmic transport	5/92	118/18986	0.0423729	8.74447	5.88853	0.000272187	0.00202885	0.00117788	GSK3B/PTGS2/CDK5/SMAD3/MAPK14	5
BP	GO:0022617	extracellular matrix disassembly	4/92	65/18986	0.0615385	12.6997	6.59319	0.000278857	0.00207367	0.00120391	ADAM10/MMP9/MMP1/CTSK	4
BP	GO:0062012	regulation of small molecule metabolic process	8/92	348/18986	0.0229885	4.74413	4.91901	0.000287108	0.00213	0.00123661	PTGS2/NFKB1/KIT/NR3C1/HTR2A/TSPO/CPT1A/CNR1	8
BP	GO:0030111	regulation of Wnt signaling pathway	8/92	349/18986	0.0229226	4.73053	4.90832	0.000292691	0.00216632	0.0012577	TERT/GSK3B/NFKB1/SMAD3/ABL1/CSNK2A1/MAPK14/HDAC1	8
BP	GO:0006518	peptide metabolic process	4/92	66/18986	0.0606061	12.5072	6.53462	0.000295755	0.00218079	0.00126609	ACE/MME/NFE2L2/ERAP1	4
BP	GO:0051953	negative regulation of amine transport	3/92	27/18986	0.111111	22.93	7.957	0.000296028	0.00218079	0.00126609	DRD2/ADORA1/CNR1	3
BP	GO:0009308	amine metabolic process	5/92	121/18986	0.0413223	8.52767	5.79645	0.000305755	0.00224719	0.00130465	MAOB/HTR1A/DRD2/DRD4/TACR3	5
BP	GO:0042446	hormone biosynthetic process	4/92	67/18986	0.0597015	12.3206	6.4773	0.000313375	0.0022872	0.00132787	NFKB1/NR3C1/TSPO/CACNA1H	4
BP	GO:0070301	cellular response to hydrogen peroxide	4/92	67/18986	0.0597015	12.3206	6.4773	0.000313375	0.0022872	0.00132787	NFE2L2/ABL1/FYN/TRPA1	4
BP	GO:2000630	positive regulation of miRNA metabolic process	4/92	67/18986	0.0597015	12.3206	6.4773	0.000313375	0.0022872	0.00132787	TERT/NFKB1/SMAD3/NR3C1	4
BP	GO:0045766	positive regulation of angiogenesis	6/92	189/18986	0.031746	6.55141	5.35214	0.000315277	0.00229577	0.00133285	TERT/NFE2L2/PIK3CD/ABL1/JAK1/ERAP1	6
BP	GO:0071482	cellular response to light stimulus	5/92	122/18986	0.0409836	8.45777	5.76646	0.000317614	0.00230746	0.00133963	MME/MMP9/MMP1/EIF2AK4/MAPK14	5
BP	GO:0001964	startle response	3/92	28/18986	0.107143	22.111	7.80062	0.000330391	0.00239477	0.00139032	DRD2/GLRA1/ADORA2A	3
BP	GO:0006694	steroid biosynthetic process	6/92	191/18986	0.0314136	6.48281	5.31418	0.000333531	0.00241198	0.00140031	CFTR/HSD17B10/NFKB1/NR3C1/TSPO/CACNA1H	6
BP	GO:1904018	positive regulation of vasculature development	6/92	192/18986	0.03125	6.44905	5.2954	0.000342963	0.00247451	0.00143662	TERT/NFE2L2/PIK3CD/ABL1/JAK1/ERAP1	6
BP	GO:0071300	cellular response to retinoic acid	4/92	69/18986	0.057971	11.9635	6.36624	0.000350853	0.00252566	0.00146632	RET/GSK3B/DRD2/LYN	4
BP	GO:1905475	regulation of protein localization to membrane	6/92	194/18986	0.0309278	6.38256	5.25824	0.000362455	0.00260323	0.00151135	PIK3CA/ADAM10/CDK5/CDK5R1/FYN/LGALS3	6
BP	GO:0050854	regulation of antigen receptor-mediated signaling pathway	4/92	70/18986	0.0571429	11.7925	6.31242	0.000370747	0.00265072	0.00153892	LGALS3/LCK/MALT1/LYN	4
BP	GO:0072577	endothelial cell apoptotic process	4/92	70/18986	0.0571429	11.7925	6.31242	0.000370747	0.00265072	0.00153892	TERT/BRAF/NFE2L2/ABL1	4
BP	GO:0022612	gland morphogenesis	5/92	127/18986	0.0393701	8.12479	5.62149	0.000382222	0.00272657	0.00158296	CSF1R/NFKB1/FGFR1/NR3C1/CAPN1	5
BP	GO:0051926	negative regulation of calcium ion transport	4/92	71/18986	0.056338	11.6265	6.25967	0.000391436	0.002786	0.00161746	ACE/PTGS2/DRD2/CRHR1	4
BP	GO:0070374	positive regulation of ERK1 and ERK2 cascade	6/92	197/18986	0.0304569	6.28537	5.20348	0.000393308	0.00279302	0.00162153	CSF1R/BRAF/MAP2K1/ABL1/HTR2A/DRD2	6
BP	GO:0050482	arachidonate secretion	3/92	30/18986	0.1	20.637	7.51102	0.000406599	0.00287445	0.00166881	ACE/DRD2/DRD4	3
BP	GO:1903963	arachidonate transport	3/92	30/18986	0.1	20.637	7.51102	0.000406599	0.00287445	0.00166881	ACE/DRD2/DRD4	3
BP	GO:0007613	memory	5/92	129/18986	0.0387597	7.99882	5.56571	0.00041067	0.00289028	0.001678	PTGS2/EIF2AK4/HTR2A/DRD2/CNR1	5
BP	GO:0051209	release of sequestered calcium ion into cytosol	5/92	129/18986	0.0387597	7.99882	5.56571	0.00041067	0.00289028	0.001678	ABL1/HTR2A/DRD2/LCK/LYN	5
BP	GO:1901342	regulation of vasculature development	8/92	369/18986	0.0216802	4.47414	4.70265	0.000424431	0.00297948	0.00172978	TERT/ADAM10/NFE2L2/PIK3CD/ABL1/JAK1/FYN/ERAP1	8
BP	GO:0051283	negative regulation of sequestering of calcium ion	5/92	130/18986	0.0384615	7.93729	5.53827	0.00042548	0.00297948	0.00172978	ABL1/HTR2A/DRD2/LCK/LYN	5
BP	GO:0000302	response to reactive oxygen species	6/92	200/18986	0.03	6.19109	5.14984	0.000426179	0.00297948	0.00172978	NFE2L2/ABL1/GSTP1/MAPK8/FYN/TRPA1	6
BP	GO:0021537	telencephalon development	7/92	281/18986	0.024911	5.14088	4.87982	0.000432815	0.00301917	0.00175283	CSF1R/GSK3B/SLC2A1/CDK5/DRD2/CDK5R1/HDAC1	7
BP	GO:0002431	Fc receptor mediated stimulatory signaling pathway	3/92	31/18986	0.0967742	19.9712	7.37653	0.000448589	0.00310857	0.00180473	ABL1/FYN/LYN	3
BP	GO:0019886	antigen processing and presentation of exogenous peptide antigen via MHC class II	3/92	31/18986	0.0967742	19.9712	7.37653	0.000448589	0.00310857	0.00180473	DNM2/CTSD/CTSL	3
BP	GO:0050951	sensory perception of temperature stimulus	3/92	31/18986	0.0967742	19.9712	7.37653	0.000448589	0.00310857	0.00180473	HTR2A/ADORA1/TRPA1	3
BP	GO:0007259	cell surface receptor signaling pathway via JAK-STAT	5/92	132/18986	0.0378788	7.81703	5.48425	0.000456306	0.00314821	0.00182775	CSF1R/KIT/JAK1/FLT3/FYN	5
BP	GO:0051282	regulation of sequestering of calcium ion	5/92	132/18986	0.0378788	7.81703	5.48425	0.000456306	0.00314821	0.00182775	ABL1/HTR2A/DRD2/LCK/LYN	5
BP	GO:0071260	cellular response to mechanical stimulus	4/92	74/18986	0.0540541	11.1551	6.10758	0.000458447	0.0031492	0.00182832	SLC2A1/PTGS2/NFKB1/MAPK8	4
BP	GO:2000379	positive regulation of reactive oxygen species metabolic process	4/92	74/18986	0.0540541	11.1551	6.10758	0.000458447	0.0031492	0.00182832	NFE2L2/GSTP1/TSPO/MAPK14	4
BP	GO:1903039	positive regulation of leukocyte cell-cell adhesion	7/92	284/18986	0.0246479	5.08657	4.84185	0.000461161	0.00316096	0.00183514	PIK3CA/ABL1/ZAP70/FYN/LCK/MALT1/LYN	7
BP	GO:0010595	positive regulation of endothelial cell migration	5/92	133/18986	0.037594	7.75825	5.45767	0.000472336	0.00323015	0.00187532	PTGS2/NFE2L2/FGFR1/PIK3CD/ABL1	5
BP	GO:0090276	regulation of peptide hormone secretion	6/92	204/18986	0.0294118	6.06969	5.07999	0.000473305	0.00323015	0.00187532	CFTR/NOS2/DRD2/CPT1A/BLK/CNR1	6
BP	GO:0071496	cellular response to external stimulus	4/92	75/18986	0.0533333	11.0064	6.05881	0.000482493	0.00328575	0.0019076	SLC2A1/PTGS2/NFKB1/MAPK8	4
BP	GO:0031396	regulation of protein ubiquitination	6/92	205/18986	0.0292683	6.04008	5.06282	0.000485698	0.00330044	0.00191613	GSK3B/CDK5/ABL1/TSPO/FYN/MALT1	6
BP	GO:0007271	synaptic transmission, cholinergic	3/92	32/18986	0.09375	19.3471	7.2482	0.000493263	0.0033232	0.00192934	CHRNA4/ADORA2A/CHRNA3	3
BP	GO:0045987	positive regulation of smooth muscle contraction	3/92	32/18986	0.09375	19.3471	7.2482	0.000493263	0.0033232	0.00192934	PTGS2/KIT/TACR3	3
BP	GO:0048679	regulation of axon regeneration	3/92	32/18986	0.09375	19.3471	7.2482	0.000493263	0.0033232	0.00192934	BRAF/MAP2K1/MAP2K2	3
BP	GO:0090313	regulation of protein targeting to membrane	3/92	32/18986	0.09375	19.3471	7.2482	0.000493263	0.0033232	0.00192934	CDK5/CDK5R1/FYN	3
BP	GO:0016055	Wnt signaling pathway	9/92	476/18986	0.0189076	3.90195	4.47432	0.00049978	0.00335993	0.00195066	TERT/GSK3B/NFKB1/SMAD3/ABL1/DRD2/CSNK2A1/MAPK14/HDAC1	9
BP	GO:0072678	T cell migration	4/92	76/18986	0.0526316	10.8616	6.01096	0.000507425	0.00340407	0.00197629	ADAM10/PIK3CD/ABL1/ZAP70	4
BP	GO:0051208	sequestering of calcium ion	5/92	136/18986	0.0367647	7.58712	5.37956	0.000522979	0.00350096	0.00203254	ABL1/HTR2A/DRD2/LCK/LYN	5
BP	GO:0006801	superoxide metabolic process	4/92	77/18986	0.0519481	10.7205	5.96399	0.000533261	0.0035547	0.00206374	NFE2L2/NOS2/GSTP1/NOX1	4
BP	GO:0033135	regulation of peptidyl-serine phosphorylation	4/92	77/18986	0.0519481	10.7205	5.96399	0.000533261	0.0035547	0.00206374	BRAF/PTGS2/RAF1/NTRK3	4
BP	GO:0099170	postsynaptic modulation of chemical synaptic transmission	3/92	33/18986	0.0909091	18.7609	7.12557	0.000540693	0.00359663	0.00208808	BRAF/DRD2/CHRM1	3
BP	GO:0007200	phospholipase C-activating G protein-coupled receptor signaling pathway	5/92	138/18986	0.0362319	7.47716	5.32879	0.00055894	0.00370176	0.00214912	HTR2A/DRD2/DRD4/FPR1/CHRM1	5
BP	GO:0035924	cellular response to vascular endothelial growth factor stimulus	4/92	78/18986	0.0512821	10.5831	5.91787	0.000560019	0.00370176	0.00214912	PIK3CA/PIK3CD/FLT3/MAPK14	4
BP	GO:0043536	positive regulation of blood vessel endothelial cell migration	4/92	78/18986	0.0512821	10.5831	5.91787	0.000560019	0.00370176	0.00214912	PTGS2/NFE2L2/FGFR1/ABL1	4
BP	GO:0009746	response to hexose	6/92	211/18986	0.028436	5.86833	4.96213	0.000565465	0.00372994	0.00216548	ACE/PIK3CA/CFTR/PTGS2/SMAD3/RAF1	6
BP	GO:0030183	B cell differentiation	5/92	139/18986	0.0359712	7.42337	5.30379	0.000577603	0.00380205	0.00220734	KIT/PIK3CD/ABL1/FLT3/MALT1	5
BP	GO:0002862	negative regulation of inflammatory response to antigenic stimulus	3/92	34/18986	0.0882353	18.2091	7.00821	0.000590945	0.0038737	0.00224894	FYN/MAPK14/LYN	3
BP	GO:0070570	regulation of neuron projection regeneration	3/92	34/18986	0.0882353	18.2091	7.00821	0.000590945	0.0038737	0.00224894	BRAF/MAP2K1/MAP2K2	3
BP	GO:0007626	locomotory behavior	6/92	213/18986	0.028169	5.81323	4.92943	0.000594201	0.00388697	0.00225664	SLC18A2/DRD2/DRD4/GLRA1/ADORA2A/CHRNA3	6
BP	GO:0032388	positive regulation of intracellular transport	5/92	140/18986	0.0357143	7.37034	5.27903	0.000596729	0.00389542	0.00226155	GSK3B/PTGS2/SMAD3/MAPK14/CHRM1	5
BP	GO:0046651	lymphocyte proliferation	7/92	297/18986	0.023569	4.86393	4.6833	0.000601628	0.00391928	0.0022754	ABL1/ZAP70/FLT3/FYN/LGALS3/MALT1/LYN	7
BP	GO:0030168	platelet activation	5/92	141/18986	0.035461	7.31807	5.25452	0.000616328	0.00400677	0.00232619	PIK3CA/HTR2A/MAPK14/LCK/LYN	5
BP	GO:0043270	positive regulation of monoatomic ion transport	6/92	215/18986	0.027907	5.75915	4.89714	0.000624061	0.00404869	0.00235053	CFTR/ABL1/TSPO/CHRM1/ADORA1/LGALS3	6
BP	GO:0034764	positive regulation of transmembrane transport	6/92	216/18986	0.0277778	5.73249	4.88114	0.000639421	0.00410661	0.00238416	TERT/BRAF/CFTR/NFE2L2/ABL1/MAPK14	6
BP	GO:0050920	regulation of chemotaxis	6/92	216/18986	0.0277778	5.73249	4.88114	0.000639421	0.00410661	0.00238416	CSF1R/ADAM10/SMAD3/FGFR1/NTRK3/LYN	6
BP	GO:0002495	antigen processing and presentation of peptide antigen via MHC class II	3/92	35/18986	0.0857143	17.6888	6.89574	0.000644087	0.00410661	0.00238416	DNM2/CTSD/CTSL	3
BP	GO:0016486	peptide hormone processing	3/92	35/18986	0.0857143	17.6888	6.89574	0.000644087	0.00410661	0.00238416	ACE/ADAM10/CTSL	3
BP	GO:0032743	positive regulation of interleukin-2 production	3/92	35/18986	0.0857143	17.6888	6.89574	0.000644087	0.00410661	0.00238416	ABL1/MALT1/MAP3K7	3
BP	GO:0043369	CD4-positive or CD8-positive, alpha-beta T cell lineage commitment	3/92	35/18986	0.0857143	17.6888	6.89574	0.000644087	0.00410661	0.00238416	BRAF/JAK1/CTSL	3
BP	GO:0098810	neurotransmitter reuptake	3/92	35/18986	0.0857143	17.6888	6.89574	0.000644087	0.00410661	0.00238416	SLC18A2/DRD2/DRD4	3
BP	GO:0006809	nitric oxide biosynthetic process	4/92	81/18986	0.0493827	10.1911	5.7844	0.000646012	0.00410661	0.00238416	PTGS2/SMAD3/NOS2/TSPO	4
BP	GO:0031397	negative regulation of protein ubiquitination	4/92	81/18986	0.0493827	10.1911	5.7844	0.000646012	0.00410661	0.00238416	CDK5/ABL1/TSPO/FYN	4
BP	GO:0043299	leukocyte degranulation	4/92	81/18986	0.0493827	10.1911	5.7844	0.000646012	0.00410661	0.00238416	KIT/PIK3CD/SLC18A2/LYN	4
BP	GO:0048813	dendrite morphogenesis	5/92	143/18986	0.034965	7.21572	5.20621	0.000656969	0.00416786	0.00241972	GSK3B/CDK5/CDK5R1/FYN/CHRNA3	5
BP	GO:0034284	response to monosaccharide	6/92	218/18986	0.0275229	5.6799	4.84945	0.00067102	0.00424845	0.00246651	ACE/PIK3CA/CFTR/PTGS2/SMAD3/RAF1	6
BP	GO:0030516	regulation of axon extension	4/92	82/18986	0.0487805	10.0668	5.74145	0.000676645	0.00427547	0.0024822	DNM2/GSK3B/CDK5/ABL1	4
BP	GO:0009581	detection of external stimulus	5/92	144/18986	0.0347222	7.16561	5.1824	0.000678028	0.00427564	0.00248229	KIT/HTR2A/FYN/ADORA1/TRPA1	5
BP	GO:0051098	regulation of binding	6/92	219/18986	0.0273973	5.65396	4.83375	0.000687267	0.00432526	0.0025111	TERT/GSK3B/MMP9/ABL1/MAPK8/BLK	6
BP	GO:0050921	positive regulation of chemotaxis	5/92	145/18986	0.0344828	7.11619	5.15882	0.000699588	0.00438903	0.00254813	CSF1R/ADAM10/SMAD3/FGFR1/NTRK3	5
BP	GO:0034405	response to fluid shear stress	3/92	36/18986	0.0833333	17.1975	6.78783	0.000700185	0.00438903	0.00254813	ACE/PTGS2/NFE2L2	3
BP	GO:0009582	detection of abiotic stimulus	5/92	146/18986	0.0342466	7.06745	5.13546	0.000721657	0.00451465	0.00262105	KIT/HTR2A/FYN/ADORA1/TRPA1	5
BP	GO:2000736	regulation of stem cell differentiation	4/92	84/18986	0.047619	9.82712	5.65773	0.000740975	0.00462633	0.00268589	GSK3B/NFE2L2/ABL1/HDAC1	4
BP	GO:0071675	regulation of mononuclear cell migration	5/92	147/18986	0.0340136	7.01937	5.11232	0.000744243	0.00463754	0.0026924	CSF1R/ADAM10/ABL1/LGALS3/LYN	5
BP	GO:0002504	antigen processing and presentation of peptide or polysaccharide antigen via MHC class II	3/92	37/18986	0.0810811	16.7327	6.68417	0.000759304	0.00467595	0.0027147	DNM2/CTSD/CTSL	3
BP	GO:0007212	G protein-coupled dopamine receptor signaling pathway	3/92	37/18986	0.0810811	16.7327	6.68417	0.000759304	0.00467595	0.0027147	GSK3B/DRD2/DRD4	3
BP	GO:0034110	regulation of homotypic cell-cell adhesion	3/92	37/18986	0.0810811	16.7327	6.68417	0.000759304	0.00467595	0.0027147	HTR2A/JAK1/LYN	3
BP	GO:0046326	positive regulation of D-glucose import	3/92	37/18986	0.0810811	16.7327	6.68417	0.000759304	0.00467595	0.0027147	TERT/NFE2L2/MAPK14	3
BP	GO:0048265	response to pain	3/92	37/18986	0.0810811	16.7327	6.68417	0.000759304	0.00467595	0.0027147	RET/TSPO/TRPA1	3
BP	GO:0060218	hematopoietic stem cell differentiation	3/92	37/18986	0.0810811	16.7327	6.68417	0.000759304	0.00467595	0.0027147	ACE/NFE2L2/ABL1	3
BP	GO:0034614	cellular response to reactive oxygen species	5/92	148/18986	0.0337838	6.97194	5.0894	0.000767353	0.00470713	0.0027328	NFE2L2/ABL1/MAPK8/FYN/TRPA1	5
BP	GO:0071333	cellular response to glucose stimulus	5/92	148/18986	0.0337838	6.97194	5.0894	0.000767353	0.00470713	0.0027328	ACE/PIK3CA/CFTR/SMAD3/RAF1	5
BP	GO:1901654	response to ketone	6/92	224/18986	0.0267857	5.52776	4.75669	0.000773132	0.00471556	0.0027377	ACE/PIK3CA/CFTR/NR3C1/MAOB/TSPO	6
BP	GO:0002437	inflammatory response to antigenic stimulus	4/92	85/18986	0.0470588	9.71151	5.61691	0.00077471	0.00471556	0.0027377	FYN/MAPK14/CNR1/LYN	4
BP	GO:0002720	positive regulation of cytokine production involved in immune response	4/92	85/18986	0.0470588	9.71151	5.61691	0.00077471	0.00471556	0.0027377	KIT/HTR2A/MALT1/MAP3K7	4
BP	GO:0032418	lysosome localization	4/92	85/18986	0.0470588	9.71151	5.61691	0.00077471	0.00471556	0.0027377	KIT/PIK3CD/SLC18A2/LYN	4
BP	GO:1990849	vacuolar localization	4/92	86/18986	0.0465116	9.59858	5.57677	0.000809516	0.00491793	0.00285518	KIT/PIK3CD/SLC18A2/LYN	4
BP	GO:0008207	C21-steroid hormone metabolic process	3/92	38/18986	0.0789474	16.2923	6.58447	0.000821508	0.00498118	0.00289191	HSD17B10/TSPO/CACNA1H	3
BP	GO:0071331	cellular response to hexose stimulus	5/92	151/18986	0.0331126	6.83343	5.02189	0.000839909	0.00508298	0.00295101	ACE/PIK3CA/CFTR/SMAD3/RAF1	5
BP	GO:0007422	peripheral nervous system development	4/92	87/18986	0.045977	9.48826	5.53727	0.000845412	0.00509672	0.00295898	CDK5/MAP2K1/RAF1/MAP2K2	4
BP	GO:0007492	endoderm development	4/92	87/18986	0.045977	9.48826	5.53727	0.000845412	0.00509672	0.00295898	MMP9/SMAD3/MAP2K1/HDAC1	4
BP	GO:0001890	placenta development	5/92	152/18986	0.0328947	6.78847	4.99979	0.000865195	0.00519612	0.00301669	MME/PTGS2/MAP2K1/CTSB/MAPK14	5
BP	GO:0030177	positive regulation of Wnt signaling pathway	5/92	152/18986	0.0328947	6.78847	4.99979	0.000865195	0.00519612	0.00301669	TERT/NFKB1/SMAD3/ABL1/CSNK2A1	5
BP	GO:0045055	regulated exocytosis	6/92	229/18986	0.0262009	5.40706	4.6819	0.000867073	0.00519749	0.00301749	BRAF/CDK5/KIT/PIK3CD/SLC18A2/LYN	6
BP	GO:0032872	regulation of stress-activated MAPK cascade	3/92	39/18986	0.0769231	15.8746	6.4885	0.000886859	0.00529596	0.00307466	MAP2K1/MAP2K2/GSTP1	3
BP	GO:0042755	eating behavior	3/92	39/18986	0.0769231	15.8746	6.4885	0.000886859	0.00529596	0.00307466	ACE/CPT1A/ADORA2A	3
BP	GO:0071326	cellular response to monosaccharide stimulus	5/92	153/18986	0.0326797	6.7441	4.97789	0.000891045	0.0053109	0.00308333	ACE/PIK3CA/CFTR/SMAD3/RAF1	5
BP	GO:1904062	regulation of monoatomic cation transmembrane transport	7/92	318/18986	0.0220126	4.54273	4.44569	0.00089853	0.0053454	0.00310336	PSEN2/MMP9/ABL1/DRD2/FYN/CRHR1/LYN	7
BP	GO:0046209	nitric oxide metabolic process	4/92	89/18986	0.0449438	9.27504	5.46016	0.00092055	0.00546609	0.00317343	PTGS2/SMAD3/NOS2/TSPO	4
BP	GO:0048708	astrocyte differentiation	4/92	90/18986	0.0444444	9.17198	5.42252	0.000959829	0.00568861	0.00330262	MAP2K1/NR3C1/ABL1/ADORA2A	4
BP	GO:0001822	kidney development	7/92	322/18986	0.0217391	4.48629	4.40278	0.000966333	0.00570571	0.00331254	ACE/RET/MME/MMP9/SMAD3/FGFR1/APAF1	7
BP	GO:0051047	positive regulation of secretion	7/92	322/18986	0.0217391	4.48629	4.40278	0.000966333	0.00570571	0.00331254	CFTR/CDK5/FGFR1/DRD2/ADORA2A/BLK/ADORA1	7
BP	GO:0071456	cellular response to hypoxia	5/92	156/18986	0.0320513	6.61441	4.91336	0.000972054	0.00572876	0.00332592	TERT/PTGS2/NFE2L2/DRD2/MAP3K7	5
BP	GO:0071230	cellular response to amino acid stimulus	4/92	91/18986	0.043956	9.07119	5.38545	0.00100027	0.00587311	0.00340973	PTGS2/NFE2L2/FYN/GLRA1	4
BP	GO:2001057	reactive nitrogen species metabolic process	4/92	91/18986	0.043956	9.07119	5.38545	0.00100027	0.00587311	0.00340973	PTGS2/SMAD3/NOS2/TSPO	4
BP	GO:0002685	regulation of leukocyte migration	6/92	236/18986	0.0254237	5.24668	4.58081	0.00101312	0.00589966	0.00342515	CSF1R/ADAM10/ABL1/ADORA1/LGALS3/LYN	6
BP	GO:0060158	phospholipase C-activating dopamine receptor signaling pathway	2/92	10/18986	0.2	41.2739	8.88912	0.00101909	0.00589966	0.00342515	DRD2/DRD4	2
BP	GO:0060502	epithelial cell proliferation involved in lung morphogenesis	2/92	10/18986	0.2	41.2739	8.88912	0.00101909	0.00589966	0.00342515	MAP2K1/MAP2K2	2
BP	GO:0090269	fibroblast growth factor production	2/92	10/18986	0.2	41.2739	8.88912	0.00101909	0.00589966	0.00342515	PTGS2/FGFR1	2
BP	GO:0090270	regulation of fibroblast growth factor production	2/92	10/18986	0.2	41.2739	8.88912	0.00101909	0.00589966	0.00342515	PTGS2/FGFR1	2
BP	GO:1900038	negative regulation of cellular response to hypoxia	2/92	10/18986	0.2	41.2739	8.88912	0.00101909	0.00589966	0.00342515	NFE2L2/DRD2	2
BP	GO:0002360	T cell lineage commitment	3/92	41/18986	0.0731707	15.1002	6.30678	0.00102725	0.00589966	0.00342515	BRAF/JAK1/CTSL	3
BP	GO:0002478	antigen processing and presentation of exogenous peptide antigen	3/92	41/18986	0.0731707	15.1002	6.30678	0.00102725	0.00589966	0.00342515	DNM2/CTSD/CTSL	3
BP	GO:0042307	positive regulation of protein import into nucleus	3/92	41/18986	0.0731707	15.1002	6.30678	0.00102725	0.00589966	0.00342515	PTGS2/SMAD3/MAPK14	3
BP	GO:0044060	regulation of endocrine process	3/92	41/18986	0.0731707	15.1002	6.30678	0.00102725	0.00589966	0.00342515	FGFR1/TSPO/CRHR1	3
BP	GO:0051954	positive regulation of amine transport	3/92	41/18986	0.0731707	15.1002	6.30678	0.00102725	0.00589966	0.00342515	DRD2/DRD4/ADORA2A	3
BP	GO:0070302	regulation of stress-activated protein kinase signaling cascade	3/92	41/18986	0.0731707	15.1002	6.30678	0.00102725	0.00589966	0.00342515	MAP2K1/MAP2K2/GSTP1	3
BP	GO:2000628	regulation of miRNA metabolic process	4/92	92/18986	0.0434783	8.97259	5.34895	0.0010419	0.00597294	0.00346769	TERT/NFKB1/SMAD3/NR3C1	4
BP	GO:0007249	canonical NF-kappaB signal transduction	7/92	327/18986	0.0214067	4.4177	4.35011	0.0010567	0.00604676	0.00351055	NFKB1/ABL1/GSTP1/HDAC1/CHUK/MALT1/MAP3K7	7
BP	GO:0060326	cell chemotaxis	7/92	328/18986	0.0213415	4.40423	4.33971	0.00107554	0.00614345	0.00356668	CSF1R/ADAM10/KIT/FGFR1/PIK3CD/LGALS3/LYN	7
BP	GO:0016358	dendrite development	6/92	239/18986	0.0251046	5.18083	4.53871	0.00108121	0.00616465	0.00357899	GSK3B/CDK5/ABL1/CDK5R1/FYN/CHRNA3	6
BP	GO:0014910	regulation of smooth muscle cell migration	4/92	93/18986	0.0430108	8.87611	5.313	0.00108473	0.00617358	0.00358417	ACE/TERT/NFE2L2/MAP3K7	4
BP	GO:0097696	cell surface receptor signaling pathway via STAT	5/92	160/18986	0.03125	6.44905	4.82991	0.00108843	0.00618349	0.00358993	CSF1R/KIT/JAK1/FLT3/FYN	5
BP	GO:0045454	cell redox homeostasis	3/92	42/18986	0.0714286	14.7407	6.22063	0.00110241	0.00624038	0.00362295	NFE2L2/NOS2/APEX1	3
BP	GO:0060251	regulation of glial cell proliferation	3/92	42/18986	0.0714286	14.7407	6.22063	0.00110241	0.00624038	0.00362295	TSPO/CHRM1/LYN	3
BP	GO:0030595	leukocyte chemotaxis	6/92	240/18986	0.025	5.15924	4.52483	0.00110467	0.00624198	0.00362389	CSF1R/ADAM10/KIT/PIK3CD/LGALS3/LYN	6
BP	GO:0071677	positive regulation of mononuclear cell migration	4/92	94/18986	0.0425532	8.78168	5.27759	0.00112879	0.00635547	0.00368977	CSF1R/ADAM10/ABL1/LGALS3	4
BP	GO:1903321	negative regulation of protein modification by small protein conjugation or removal	4/92	94/18986	0.0425532	8.78168	5.27759	0.00112879	0.00635547	0.00368977	CDK5/ABL1/TSPO/FYN	4
BP	GO:0060562	epithelial tube morphogenesis	7/92	331/18986	0.021148	4.36431	4.30873	0.00113367	0.00637161	0.00369914	RET/CSF1R/SMAD3/NR3C1/PIK3CD/ABL1/APAF1	7
BP	GO:0072001	renal system development	7/92	332/18986	0.0210843	4.35117	4.29849	0.00115359	0.00647201	0.00375743	ACE/RET/MME/MMP9/SMAD3/FGFR1/APAF1	7
BP	GO:0021766	hippocampus development	4/92	95/18986	0.0421053	8.68924	5.2427	0.00117408	0.0065636	0.00381061	GSK3B/CDK5/CDK5R1/HDAC1	4
BP	GO:0106027	neuron projection organization	4/92	95/18986	0.0421053	8.68924	5.2427	0.00117408	0.0065636	0.00381061	GSK3B/CDK5/CDK5R1/FYN	4
BP	GO:0045761	regulation of adenylate cyclase activity	3/92	43/18986	0.0697674	14.3979	6.13738	0.00118095	0.00657448	0.00381692	RAF1/DRD2/CRHR1	3
BP	GO:0036294	cellular response to decreased oxygen levels	5/92	163/18986	0.0306748	6.33035	4.76917	0.00118228	0.00657448	0.00381692	TERT/PTGS2/NFE2L2/DRD2/MAP3K7	5
BP	GO:0071322	cellular response to carbohydrate stimulus	5/92	163/18986	0.0306748	6.33035	4.76917	0.00118228	0.00657448	0.00381692	ACE/PIK3CA/CFTR/SMAD3/RAF1	5
BP	GO:0051251	positive regulation of lymphocyte activation	7/92	336/18986	0.0208333	4.29937	4.25792	0.00123602	0.00678486	0.00393906	PIK3CA/ABL1/ZAP70/FYN/LCK/MALT1/LYN	7
BP	GO:0001660	fever generation	2/92	11/18986	0.181818	37.5217	8.45462	0.00124163	0.00678486	0.00393906	PTGS2/CNR1	2
BP	GO:0001821	histamine secretion	2/92	11/18986	0.181818	37.5217	8.45462	0.00124163	0.00678486	0.00393906	SLC18A2/LYN	2
BP	GO:0034776	response to histamine	2/92	11/18986	0.181818	37.5217	8.45462	0.00124163	0.00678486	0.00393906	DRD2/DRD4	2
BP	GO:0060020	Bergmann glial cell differentiation	2/92	11/18986	0.181818	37.5217	8.45462	0.00124163	0.00678486	0.00393906	MAP2K1/ABL1	2
BP	GO:0060397	growth hormone receptor signaling pathway via JAK-STAT	2/92	11/18986	0.181818	37.5217	8.45462	0.00124163	0.00678486	0.00393906	JAK1/LYN	2
BP	GO:0060439	trachea morphogenesis	2/92	11/18986	0.181818	37.5217	8.45462	0.00124163	0.00678486	0.00393906	MAP2K1/MAP2K2	2
BP	GO:0062100	positive regulation of programmed necrotic cell death	2/92	11/18986	0.181818	37.5217	8.45462	0.00124163	0.00678486	0.00393906	TSPO/CASP6	2
BP	GO:2000344	positive regulation of acrosome reaction	2/92	11/18986	0.181818	37.5217	8.45462	0.00124163	0.00678486	0.00393906	GLRA1/CACNA1H	2
BP	GO:2000849	regulation of glucocorticoid secretion	2/92	11/18986	0.181818	37.5217	8.45462	0.00124163	0.00678486	0.00393906	TSPO/CRHR1	2
BP	GO:0016485	protein processing	6/92	246/18986	0.0243902	5.0334	4.44316	0.00125376	0.0068393	0.00397067	PSEN2/ACE/MME/ADAM10/CTSL/CASP6	6
BP	GO:0002274	myeloid leukocyte activation	6/92	247/18986	0.0242915	5.01303	4.4298	0.00128004	0.00697058	0.00404689	ADAM10/KIT/PIK3CD/SLC18A2/CNR1/LYN	6
BP	GO:0030198	extracellular matrix organization	7/92	339/18986	0.020649	4.26132	4.22791	0.00130083	0.00707157	0.00410552	ADAM10/MMP9/SMAD3/MMP1/ABL1/CTSK/NOX1	7
BP	GO:1903320	regulation of protein modification by small protein conjugation or removal	6/92	248/18986	0.0241935	4.99281	4.41652	0.00130674	0.00709146	0.00411707	GSK3B/CDK5/ABL1/TSPO/FYN/MALT1	6
BP	GO:0002275	myeloid cell activation involved in immune response	4/92	98/18986	0.0408163	8.42325	5.14104	0.00131759	0.00711362	0.00412993	KIT/PIK3CD/SLC18A2/LYN	4
BP	GO:0003073	regulation of systemic arterial blood pressure	4/92	98/18986	0.0408163	8.42325	5.14104	0.00131759	0.00711362	0.00412993	ACE/DRD2/NOX1/ADORA1	4
BP	GO:1901874	negative regulation of post-translational protein modification	4/92	98/18986	0.0408163	8.42325	5.14104	0.00131759	0.00711362	0.00412993	CDK5/ABL1/TSPO/FYN	4
BP	GO:0043062	extracellular structure organization	7/92	340/18986	0.0205882	4.24879	4.21798	0.00132301	0.0071307	0.00413985	ADAM10/MMP9/SMAD3/MMP1/ABL1/CTSK/NOX1	7
BP	GO:0045229	external encapsulating structure organization	7/92	341/18986	0.0205279	4.23633	4.20809	0.00134549	0.00721835	0.00419074	ADAM10/MMP9/SMAD3/MMP1/ABL1/CTSK/NOX1	7
BP	GO:0071548	response to dexamethasone	3/92	45/18986	0.0666667	13.758	5.97893	0.00134843	0.00721835	0.00419074	ACE/PIK3CA/NR3C1	3
BP	GO:0120178	steroid hormone biosynthetic process	3/92	45/18986	0.0666667	13.758	5.97893	0.00134843	0.00721835	0.00419074	NR3C1/TSPO/CACNA1H	3
BP	GO:1904646	cellular response to amyloid-beta	3/92	45/18986	0.0666667	13.758	5.97893	0.00134843	0.00721835	0.00419074	GSK3B/CDK5/FYN	3
BP	GO:0042542	response to hydrogen peroxide	4/92	99/18986	0.040404	8.33816	5.10812	0.00136803	0.00728614	0.00423009	NFE2L2/ABL1/FYN/TRPA1	4
BP	GO:0061387	regulation of extent of cell growth	4/92	99/18986	0.040404	8.33816	5.10812	0.00136803	0.00728614	0.00423009	DNM2/GSK3B/CDK5/ABL1	4
BP	GO:0098869	cellular oxidant detoxification	4/92	99/18986	0.040404	8.33816	5.10812	0.00136803	0.00728614	0.00423009	PTGS2/NFE2L2/GSTP1/PTGS1	4
BP	GO:1990138	neuron projection extension	5/92	169/18986	0.0295858	6.10561	4.65214	0.00138779	0.00737894	0.00428397	DNM2/GSK3B/CDK5/EIF2AK4/ABL1	5
BP	GO:0002220	innate immune response activating cell surface receptor signaling pathway	4/92	100/18986	0.04	8.25478	5.07565	0.0014198	0.00752377	0.00436805	FYN/CHUK/MAP3K7/LYN	4
BP	GO:0014909	smooth muscle cell migration	4/92	100/18986	0.04	8.25478	5.07565	0.0014198	0.00752377	0.00436805	ACE/TERT/NFE2L2/MAP3K7	4
BP	GO:0001678	intracellular glucose homeostasis	5/92	170/18986	0.0294118	6.06969	4.63319	0.00142445	0.00753573	0.00437499	ACE/PIK3CA/CFTR/SMAD3/RAF1	5
BP	GO:0001504	neurotransmitter uptake	3/92	46/18986	0.0652174	13.4589	5.90344	0.00143748	0.00756657	0.0043929	SLC18A2/DRD2/DRD4	3
BP	GO:0021587	cerebellum morphogenesis	3/92	46/18986	0.0652174	13.4589	5.90344	0.00143748	0.00756657	0.0043929	CDK5/MAP2K1/ABL1	3
BP	GO:0048512	circadian behavior	3/92	46/18986	0.0652174	13.4589	5.90344	0.00143748	0.00756657	0.0043929	DRD2/ADORA2A/ADORA1	3
BP	GO:1901873	regulation of post-translational protein modification	6/92	253/18986	0.0237154	4.89414	4.35116	0.00144667	0.00760227	0.00441363	GSK3B/CDK5/ABL1/TSPO/FYN/MALT1	6
BP	GO:0001973	G protein-coupled adenosine receptor signaling pathway	2/92	12/18986	0.166667	34.3949	8.07475	0.00148526	0.00763953	0.00443526	ADORA2A/ADORA1	2
BP	GO:0002551	mast cell chemotaxis	2/92	12/18986	0.166667	34.3949	8.07475	0.00148526	0.00763953	0.00443526	KIT/PIK3CD	2
BP	GO:0002674	negative regulation of acute inflammatory response	2/92	12/18986	0.166667	34.3949	8.07475	0.00148526	0.00763953	0.00443526	GSTP1/ADORA1	2
BP	GO:0007210	serotonin receptor signaling pathway	2/92	12/18986	0.166667	34.3949	8.07475	0.00148526	0.00763953	0.00443526	HTR2A/HTR1A	2
BP	GO:0014854	response to inactivity	2/92	12/18986	0.166667	34.3949	8.07475	0.00148526	0.00763953	0.00443526	PIK3CA/DRD2	2
BP	GO:0035588	G protein-coupled purinergic receptor signaling pathway	2/92	12/18986	0.166667	34.3949	8.07475	0.00148526	0.00763953	0.00443526	ADORA2A/ADORA1	2
BP	GO:0042447	hormone catabolic process	2/92	12/18986	0.166667	34.3949	8.07475	0.00148526	0.00763953	0.00443526	ACE/MME	2
BP	GO:0042754	negative regulation of circadian rhythm	2/92	12/18986	0.166667	34.3949	8.07475	0.00148526	0.00763953	0.00443526	DRD2/ADORA1	2
BP	GO:0045793	positive regulation of cell size	2/92	12/18986	0.166667	34.3949	8.07475	0.00148526	0.00763953	0.00443526	RET/MAP3K7	2
BP	GO:0051583	dopamine uptake involved in synaptic transmission	2/92	12/18986	0.166667	34.3949	8.07475	0.00148526	0.00763953	0.00443526	DRD2/DRD4	2
BP	GO:0051934	catecholamine uptake involved in synaptic transmission	2/92	12/18986	0.166667	34.3949	8.07475	0.00148526	0.00763953	0.00443526	DRD2/DRD4	2
BP	GO:0071493	cellular response to UV-B	2/92	12/18986	0.166667	34.3949	8.07475	0.00148526	0.00763953	0.00443526	MME/MAPK14	2
BP	GO:0097067	cellular response to thyroid hormone stimulus	2/92	12/18986	0.166667	34.3949	8.07475	0.00148526	0.00763953	0.00443526	CTSB/CTSL	2
BP	GO:0043367	CD4-positive, alpha-beta T cell differentiation	4/92	102/18986	0.0392157	8.09292	5.01205	0.00152743	0.00784364	0.00455375	BRAF/JAK1/CTSL/MALT1	4
BP	GO:0099003	vesicle-mediated transport in synapse	6/92	258/18986	0.0232558	4.79929	4.2875	0.00159778	0.00819155	0.00475574	DNM2/BRAF/CDK5/SLC18A2/CDK5R1/DRD4	6
BP	GO:0007622	rhythmic behavior	3/92	48/18986	0.0625	12.8981	5.75928	0.00162646	0.00829809	0.00481759	DRD2/ADORA2A/ADORA1	3
BP	GO:0090279	regulation of calcium ion import	3/92	48/18986	0.0625	12.8981	5.75928	0.00162646	0.00829809	0.00481759	ACE/FYN/LGALS3	3
BP	GO:1902175	regulation of oxidative stress-induced intrinsic apoptotic signaling pathway	3/92	48/18986	0.0625	12.8981	5.75928	0.00162646	0.00829809	0.00481759	NFE2L2/FYN/NOX1	3
BP	GO:0050905	neuromuscular process	5/92	176/18986	0.0284091	5.86277	4.52255	0.0016596	0.00845352	0.00490783	ABL1/DRD2/GLRA1/CHUK/ADORA2A	5
BP	GO:0006509	membrane protein ectodomain proteolysis	3/92	49/18986	0.0612245	12.6349	5.69038	0.00172649	0.00870981	0.00505662	PSEN2/ADAM10/ERAP1	3
BP	GO:0006693	prostaglandin metabolic process	3/92	49/18986	0.0612245	12.6349	5.69038	0.00172649	0.00870981	0.00505662	PTGS2/GSTP1/PTGS1	3
BP	GO:0021575	hindbrain morphogenesis	3/92	49/18986	0.0612245	12.6349	5.69038	0.00172649	0.00870981	0.00505662	CDK5/MAP2K1/ABL1	3
BP	GO:0042596	fear response	3/92	49/18986	0.0612245	12.6349	5.69038	0.00172649	0.00870981	0.00505662	HTR1A/DRD4/CRHR1	3
BP	GO:0050856	regulation of T cell receptor signaling pathway	3/92	49/18986	0.0612245	12.6349	5.69038	0.00172649	0.00870981	0.00505662	LGALS3/LCK/MALT1	3
BP	GO:1902041	regulation of extrinsic apoptotic signaling pathway via death domain receptors	3/92	49/18986	0.0612245	12.6349	5.69038	0.00172649	0.00870981	0.00505662	GSK3B/RAF1/LGALS3	3
BP	GO:0002087	regulation of respiratory gaseous exchange by nervous system process	2/92	13/18986	0.153846	31.7492	7.73881	0.00174978	0.00871574	0.00506007	GLRA1/ADORA1	2
BP	GO:0002327	immature B cell differentiation	2/92	13/18986	0.153846	31.7492	7.73881	0.00174978	0.00871574	0.00506007	KIT/ABL1	2
BP	GO:0010269	response to selenium ion	2/92	13/18986	0.153846	31.7492	7.73881	0.00174978	0.00871574	0.00506007	PTGS2/MAOB	2
BP	GO:0033604	negative regulation of catecholamine secretion	2/92	13/18986	0.153846	31.7492	7.73881	0.00174978	0.00871574	0.00506007	DRD2/CNR1	2
BP	GO:0035810	positive regulation of urine volume	2/92	13/18986	0.153846	31.7492	7.73881	0.00174978	0.00871574	0.00506007	DRD2/ADORA2A	2
BP	GO:0035933	glucocorticoid secretion	2/92	13/18986	0.153846	31.7492	7.73881	0.00174978	0.00871574	0.00506007	TSPO/CRHR1	2
BP	GO:0048521	negative regulation of behavior	2/92	13/18986	0.153846	31.7492	7.73881	0.00174978	0.00871574	0.00506007	DRD2/ADORA1	2
BP	GO:0060134	prepulse inhibition	2/92	13/18986	0.153846	31.7492	7.73881	0.00174978	0.00871574	0.00506007	DRD2/ADORA2A	2
BP	GO:0002532	production of molecular mediator involved in inflammatory response	4/92	107/18986	0.0373832	7.71475	4.86037	0.00182115	0.00899963	0.00522488	NOS2/SLC18A2/MAPK14/LYN	4
BP	GO:0019395	fatty acid oxidation	4/92	107/18986	0.0373832	7.71475	4.86037	0.00182115	0.00899963	0.00522488	HSD17B10/MAPK14/CPT1A/CNR1	4
BP	GO:0032526	response to retinoic acid	4/92	107/18986	0.0373832	7.71475	4.86037	0.00182115	0.00899963	0.00522488	RET/GSK3B/DRD2/LYN	4
BP	GO:0042593	glucose homeostasis	6/92	265/18986	0.0226415	4.67252	4.20107	0.00182919	0.00899963	0.00522488	ACE/PIK3CA/CFTR/SMAD3/RAF1/CNR1	6
BP	GO:0006692	prostanoid metabolic process	3/92	50/18986	0.06	12.3822	5.62346	0.00183029	0.00899963	0.00522488	PTGS2/GSTP1/PTGS1	3
BP	GO:0019884	antigen processing and presentation of exogenous antigen	3/92	50/18986	0.06	12.3822	5.62346	0.00183029	0.00899963	0.00522488	DNM2/CTSD/CTSL	3
BP	GO:2001258	negative regulation of cation channel activity	3/92	50/18986	0.06	12.3822	5.62346	0.00183029	0.00899963	0.00522488	MMP9/DRD2/CRHR1	3
BP	GO:0006887	exocytosis	7/92	360/18986	0.0194444	4.01274	4.02708	0.00183246	0.00899963	0.00522488	BRAF/CFTR/CDK5/KIT/PIK3CD/SLC18A2/LYN	7
BP	GO:0045765	regulation of angiogenesis	7/92	360/18986	0.0194444	4.01274	4.02708	0.00183246	0.00899963	0.00522488	TERT/NFE2L2/PIK3CD/ABL1/JAK1/FYN/ERAP1	7
BP	GO:0032535	regulation of cellular component size	7/92	361/18986	0.0193906	4.00163	4.0179	0.00186144	0.00912713	0.00529891	RET/DNM2/PIK3CA/GSK3B/CDK5/ABL1/MAP3K7	7
BP	GO:0033500	carbohydrate homeostasis	6/92	266/18986	0.0225564	4.65495	4.18897	0.00186422	0.00912713	0.00529891	ACE/PIK3CA/CFTR/SMAD3/RAF1/CNR1	6
BP	GO:0038084	vascular endothelial growth factor signaling pathway	3/92	51/18986	0.0588235	12.1394	5.55841	0.00193791	0.00944396	0.00548285	PIK3CA/PIK3CD/FLT3	3
BP	GO:0045933	positive regulation of muscle contraction	3/92	51/18986	0.0588235	12.1394	5.55841	0.00193791	0.00944396	0.00548285	PTGS2/KIT/TACR3	3
BP	GO:0051496	positive regulation of stress fiber assembly	3/92	51/18986	0.0588235	12.1394	5.55841	0.00193791	0.00944396	0.00548285	BRAF/SMAD3/ABL1	3
BP	GO:0001676	long-chain fatty acid metabolic process	4/92	109/18986	0.0366972	7.5732	4.80242	0.00194888	0.00945357	0.00548843	PTGS2/GSTP1/PTGS1/CPT1A	4
BP	GO:0010951	negative regulation of endopeptidase activity	4/92	109/18986	0.0366972	7.5732	4.80242	0.00194888	0.00945357	0.00548843	MMP9/PTGS2/RAF1/CSNK2A1	4
BP	GO:0021549	cerebellum development	4/92	109/18986	0.0366972	7.5732	4.80242	0.00194888	0.00945357	0.00548843	CDK5/MAP2K1/ABL1/CDK5R1	4
BP	GO:0006575	cellular modified amino acid metabolic process	5/92	183/18986	0.0273224	5.63851	4.39975	0.00196867	0.00953488	0.00553563	NFE2L2/CTSB/GSTP1/CTSK/CPT1A	5
BP	GO:0070663	regulation of leukocyte proliferation	6/92	270/18986	0.0222222	4.58599	4.14116	0.00200945	0.00967024	0.00561422	CSF1R/KIT/GSTP1/ZAP70/LGALS3/LYN	6
BP	GO:0002526	acute inflammatory response	4/92	110/18986	0.0363636	7.50435	4.774	0.00201502	0.00967024	0.00561422	PTGS2/GSTP1/ADORA1/CNR1	4
BP	GO:0010586	miRNA metabolic process	4/92	110/18986	0.0363636	7.50435	4.774	0.00201502	0.00967024	0.00561422	TERT/NFKB1/SMAD3/NR3C1	4
BP	GO:0019218	regulation of steroid metabolic process	4/92	110/18986	0.0363636	7.50435	4.774	0.00201502	0.00967024	0.00561422	NFKB1/KIT/NR3C1/TSPO	4
BP	GO:0048675	axon extension	4/92	110/18986	0.0363636	7.50435	4.774	0.00201502	0.00967024	0.00561422	DNM2/GSK3B/CDK5/ABL1	4
BP	GO:0097306	cellular response to alcohol	4/92	110/18986	0.0363636	7.50435	4.774	0.00201502	0.00967024	0.00561422	ACE/CFTR/DRD2/GLRA1	4
BP	GO:0003084	positive regulation of systemic arterial blood pressure	2/92	14/18986	0.142857	29.4814	7.43885	0.00203499	0.00970698	0.00563555	ACE/ADORA1	2
BP	GO:0051608	histamine transport	2/92	14/18986	0.142857	29.4814	7.43885	0.00203499	0.00970698	0.00563555	SLC18A2/LYN	2
BP	GO:1900272	negative regulation of long-term synaptic potentiation	2/92	14/18986	0.142857	29.4814	7.43885	0.00203499	0.00970698	0.00563555	ABL1/ADORA1	2
BP	GO:2000105	positive regulation of DNA-templated DNA replication	2/92	14/18986	0.142857	29.4814	7.43885	0.00203499	0.00970698	0.00563555	FGFR1/CDK2	2
BP	GO:0001659	temperature homeostasis	5/92	185/18986	0.027027	5.57756	4.36582	0.00206422	0.00981673	0.00569927	PTGS2/HTR2A/DRD2/ADORA1/CNR1	5
BP	GO:0071478	cellular response to radiation	5/92	185/18986	0.027027	5.57756	4.36582	0.00206422	0.00981673	0.00569927	MME/MMP9/MMP1/EIF2AK4/MAPK14	5
BP	GO:0030038	contractile actin filament bundle assembly	4/92	112/18986	0.0357143	7.37034	4.71821	0.00215192	0.010203	0.00592353	DNM2/BRAF/SMAD3/ABL1	4
BP	GO:0043149	stress fiber assembly	4/92	112/18986	0.0357143	7.37034	4.71821	0.00215192	0.010203	0.00592353	DNM2/BRAF/SMAD3/ABL1	4
BP	GO:0051339	regulation of lyase activity	3/92	53/18986	0.0566038	11.6813	5.43362	0.0021648	0.0102333	0.00594111	RAF1/DRD2/CRHR1	3
BP	GO:1904707	positive regulation of vascular associated smooth muscle cell proliferation	3/92	53/18986	0.0566038	11.6813	5.43362	0.0021648	0.0102333	0.00594111	TERT/MMP9/MAP3K7	3
BP	GO:0002696	positive regulation of leukocyte activation	7/92	371/18986	0.0188679	3.89377	3.92786	0.00217128	0.0102486	0.00594997	PIK3CA/ABL1/ZAP70/FYN/LCK/MALT1/LYN	7
BP	GO:0001776	leukocyte homeostasis	4/92	113/18986	0.0353982	7.30512	4.69082	0.00222272	0.0104757	0.00608184	PIK3CD/ABL1/FLT3/LYN	4
BP	GO:0001764	neuron migration	5/92	189/18986	0.026455	5.45951	4.29943	0.00226545	0.0106611	0.00618949	CDK5/FGFR1/DRD2/CDK5R1/FYN	5
BP	GO:0042176	regulation of protein catabolic process	7/92	374/18986	0.0187166	3.86253	3.90146	0.0022716	0.0106742	0.00619706	GSK3B/SMAD3/NFE2L2/NOS2/CSNK2A1/FYN/CDK2	7
BP	GO:0034976	response to endoplasmic reticulum stress	6/92	277/18986	0.0216606	4.4701	4.0597	0.00228406	0.0107013	0.0062128	GSK3B/CFTR/NFE2L2/EIF2AK4/ABL1/APAF1	6
BP	GO:1904752	regulation of vascular associated smooth muscle cell migration	3/92	54/18986	0.0555556	11.465	5.37371	0.00228416	0.0107013	0.0062128	TERT/NFE2L2/MAP3K7	3
BP	GO:0007173	epidermal growth factor receptor signaling pathway	4/92	114/18986	0.0350877	7.24104	4.66377	0.00229512	0.0107049	0.0062149	PIK3CA/BRAF/MMP9/ABL1	4
BP	GO:0014812	muscle cell migration	4/92	114/18986	0.0350877	7.24104	4.66377	0.00229512	0.0107049	0.0062149	ACE/TERT/NFE2L2/MAP3K7	4
BP	GO:0034440	lipid oxidation	4/92	114/18986	0.0350877	7.24104	4.66377	0.00229512	0.0107049	0.0062149	HSD17B10/MAPK14/CPT1A/CNR1	4
BP	GO:0009267	cellular response to starvation	5/92	190/18986	0.0263158	5.43078	4.28313	0.00231791	0.0107897	0.00626413	SLC2A1/NFE2L2/EIF2AK4/CTSK/MAPK8	5
BP	GO:0017014	protein nitrosylation	2/92	15/18986	0.133333	27.5159	7.16877	0.00234067	0.0107897	0.00626413	ACE/NOS2	2
BP	GO:0018119	peptidyl-cysteine S-nitrosylation	2/92	15/18986	0.133333	27.5159	7.16877	0.00234067	0.0107897	0.00626413	ACE/NOS2	2
BP	GO:0051481	negative regulation of cytosolic calcium ion concentration	2/92	15/18986	0.133333	27.5159	7.16877	0.00234067	0.0107897	0.00626413	SMAD3/DRD2	2
BP	GO:0071361	cellular response to ethanol	2/92	15/18986	0.133333	27.5159	7.16877	0.00234067	0.0107897	0.00626413	DRD2/GLRA1	2
BP	GO:0097531	mast cell migration	2/92	15/18986	0.133333	27.5159	7.16877	0.00234067	0.0107897	0.00626413	KIT/PIK3CD	2
BP	GO:1901160	primary amino compound metabolic process	2/92	15/18986	0.133333	27.5159	7.16877	0.00234067	0.0107897	0.00626413	MAOB/HTR1A	2
BP	GO:1903358	regulation of Golgi organization	2/92	15/18986	0.133333	27.5159	7.16877	0.00234067	0.0107897	0.00626413	MAP2K1/MAP2K2	2
BP	GO:0050673	epithelial cell proliferation	8/92	482/18986	0.0165975	3.42522	3.76339	0.00235102	0.0108215	0.00628263	SMAD3/KIT/FGFR1/MAP2K1/RAF1/PIK3CD/MAP2K2/DRD2	8
BP	GO:0048771	tissue remodeling	5/92	191/18986	0.026178	5.40234	4.26694	0.00237125	0.0108988	0.00632747	ACE/CSF1R/NFKB1/CAPN1/CTSK	5
BP	GO:0007215	glutamate receptor signaling pathway	3/92	55/18986	0.0545455	11.2565	5.31535	0.00240753	0.0110333	0.00640559	CAPN1/CDK5R1/FYN	3
BP	GO:0042743	hydrogen peroxide metabolic process	3/92	55/18986	0.0545455	11.2565	5.31535	0.00240753	0.0110333	0.00640559	MAOB/FYN/NOX1	3
BP	GO:0002443	leukocyte mediated immunity	8/92	485/18986	0.0164948	3.40403	3.74241	0.00244268	0.0111715	0.00648578	ACE/KIT/NOS2/PIK3CD/SLC18A2/MALT1/MAP3K7/LYN	8
BP	GO:0002793	positive regulation of peptide secretion	4/92	116/18986	0.0344828	7.11619	4.61064	0.00244475	0.0111715	0.00648578	CFTR/DRD2/BLK/ADORA1	4
BP	GO:0001954	positive regulation of cell-matrix adhesion	3/92	56/18986	0.0535714	11.0555	5.25848	0.00253495	0.0114915	0.00667156	GSK3B/SMAD3/ABL1	3
BP	GO:1902895	positive regulation of miRNA transcription	3/92	56/18986	0.0535714	11.0555	5.25848	0.00253495	0.0114915	0.00667156	TERT/SMAD3/NR3C1	3
BP	GO:1904738	vascular associated smooth muscle cell migration	3/92	56/18986	0.0535714	11.0555	5.25848	0.00253495	0.0114915	0.00667156	TERT/NFE2L2/MAP3K7	3
BP	GO:0006941	striated muscle contraction	5/92	194/18986	0.0257732	5.3188	4.21905	0.00253665	0.0114915	0.00667156	PIK3CA/TNNI3K/CHUK/ADORA1/KCNJ5	5
BP	GO:0042770	signal transduction in response to DNA damage	5/92	194/18986	0.0257732	5.3188	4.21905	0.00253665	0.0114915	0.00667156	EIF2AK4/ABL1/MAPK14/CDK2/LYN	5
BP	GO:0045664	regulation of neuron differentiation	5/92	194/18986	0.0257732	5.3188	4.21905	0.00253665	0.0114915	0.00667156	RET/GSK3B/FGFR1/EIF2AK4/CDK5R1	5
BP	GO:0021543	pallium development	5/92	195/18986	0.025641	5.29153	4.20331	0.0025936	0.0117326	0.00681156	GSK3B/SLC2A1/CDK5/CDK5R1/HDAC1	5
BP	GO:0042177	negative regulation of protein catabolic process	4/92	118/18986	0.0338983	6.99558	4.55876	0.00260097	0.0117354	0.00681321	SMAD3/NOS2/CSNK2A1/FYN	4
BP	GO:0016049	cell growth	8/92	490/18986	0.0163265	3.3693	3.7078	0.00260167	0.0117354	0.00681321	DNM2/ADAM10/GSK3B/CDK5/SMAD3/EIF2AK4/ABL1/CSNK2A1	8
BP	GO:0046890	regulation of lipid biosynthetic process	5/92	196/18986	0.0255102	5.26453	4.18768	0.00265148	0.0117923	0.00684622	PTGS2/NFKB1/NR3C1/HTR2A/TSPO	5
BP	GO:0050954	sensory perception of mechanical stimulus	5/92	196/18986	0.0255102	5.26453	4.18768	0.00265148	0.0117923	0.00684622	KIT/FGFR1/HTR2A/FYN/TRPA1	5
BP	GO:0071470	cellular response to osmotic stress	3/92	57/18986	0.0526316	10.8616	5.20303	0.00266647	0.0117923	0.00684622	SLC2A1/PTGS2/TSPO	3
BP	GO:0006704	glucocorticoid biosynthetic process	2/92	16/18986	0.125	25.7962	6.92387	0.00266664	0.0117923	0.00684622	NR3C1/CACNA1H	2
BP	GO:0007158	neuron cell-cell adhesion	2/92	16/18986	0.125	25.7962	6.92387	0.00266664	0.0117923	0.00684622	RET/CDK5R1	2
BP	GO:0021819	layer formation in cerebral cortex	2/92	16/18986	0.125	25.7962	6.92387	0.00266664	0.0117923	0.00684622	CDK5/CDK5R1	2
BP	GO:0034616	response to laminar fluid shear stress	2/92	16/18986	0.125	25.7962	6.92387	0.00266664	0.0117923	0.00684622	ACE/NFE2L2	2
BP	GO:0044065	regulation of respiratory system process	2/92	16/18986	0.125	25.7962	6.92387	0.00266664	0.0117923	0.00684622	GLRA1/ADORA1	2
BP	GO:0048308	organelle inheritance	2/92	16/18986	0.125	25.7962	6.92387	0.00266664	0.0117923	0.00684622	MAP2K1/MAP2K2	2
BP	GO:0048313	Golgi inheritance	2/92	16/18986	0.125	25.7962	6.92387	0.00266664	0.0117923	0.00684622	MAP2K1/MAP2K2	2
BP	GO:0050665	hydrogen peroxide biosynthetic process	2/92	16/18986	0.125	25.7962	6.92387	0.00266664	0.0117923	0.00684622	MAOB/FYN	2
BP	GO:0060046	regulation of acrosome reaction	2/92	16/18986	0.125	25.7962	6.92387	0.00266664	0.0117923	0.00684622	GLRA1/CACNA1H	2
BP	GO:0090336	positive regulation of brown fat cell differentiation	2/92	16/18986	0.125	25.7962	6.92387	0.00266664	0.0117923	0.00684622	PTGS2/MAPK14	2
BP	GO:0099509	regulation of presynaptic cytosolic calcium ion concentration	2/92	16/18986	0.125	25.7962	6.92387	0.00266664	0.0117923	0.00684622	ADORA1/CNR1	2
BP	GO:0022037	metencephalon development	4/92	119/18986	0.0336134	6.93679	4.53327	0.0026816	0.0118418	0.00687498	CDK5/MAP2K1/ABL1/CDK5R1	4
BP	GO:0043542	endothelial cell migration	6/92	287/18986	0.0209059	4.31435	3.94791	0.00272437	0.0120139	0.00697487	PIK3CA/PTGS2/NFE2L2/FGFR1/PIK3CD/ABL1	6
BP	GO:0045089	positive regulation of innate immune response	7/92	387/18986	0.0180879	3.73278	3.79012	0.00274847	0.0121032	0.00702674	MAPK8/FYN/CHUK/CPT1A/CASP6/MAP3K7/LYN	7
BP	GO:0030324	lung development	5/92	198/18986	0.0252525	5.21135	4.15672	0.00277003	0.0121812	0.00707199	ACE/MME/FGFR1/MAP2K1/MAP2K2	5
BP	GO:0031663	lipopolysaccharide-mediated signaling pathway	3/92	58/18986	0.0517241	10.6743	5.14894	0.00280214	0.0122881	0.00713405	MAPK14/MALT1/LYN	3
BP	GO:0060986	endocrine hormone secretion	3/92	58/18986	0.0517241	10.6743	5.14894	0.00280214	0.0122881	0.00713405	FGFR1/TSPO/CRHR1	3
BP	GO:0031334	positive regulation of protein-containing complex assembly	5/92	200/18986	0.025	5.15924	4.12619	0.00289238	0.0126662	0.00735359	GSK3B/MMP1/MAPK8/CDK5R1/LGALS3	5
BP	GO:0050867	positive regulation of cell activation	7/92	391/18986	0.0179028	3.6946	3.75683	0.00290968	0.0127243	0.0073873	PIK3CA/ABL1/ZAP70/FYN/LCK/MALT1/LYN	7
BP	GO:0046634	regulation of alpha-beta T cell activation	4/92	122/18986	0.0327869	6.76622	4.45852	0.00293373	0.012794	0.00742777	ZAP70/ADORA2A/LGALS3/MALT1	4
BP	GO:0071887	leukocyte apoptotic process	4/92	122/18986	0.0327869	6.76622	4.45852	0.00293373	0.012794	0.00742777	PIK3CD/CTSL/LGALS3/LYN	4
BP	GO:0060135	maternal process involved in female pregnancy	3/92	59/18986	0.0508475	10.4934	5.09616	0.00294198	0.0128033	0.00743316	PTGS2/CTSB/CNR1	3
BP	GO:0002009	morphogenesis of an epithelium	8/92	500/18986	0.016	3.30191	3.6399	0.00294398	0.0128033	0.00743316	RET/CSF1R/SMAD3/FGFR1/NR3C1/PIK3CD/ABL1/APAF1	8
BP	GO:0007252	I-kappaB phosphorylation	2/92	17/18986	0.117647	24.2788	6.70038	0.00301269	0.0129945	0.00754419	CHUK/MAP3K7	2
BP	GO:0010042	response to manganese ion	2/92	17/18986	0.117647	24.2788	6.70038	0.00301269	0.0129945	0.00754419	PTGS2/TSPO	2
BP	GO:0038083	peptidyl-tyrosine autophosphorylation	2/92	17/18986	0.117647	24.2788	6.70038	0.00301269	0.0129945	0.00754419	ABL1/LCK	2
BP	GO:0090399	replicative senescence	2/92	17/18986	0.117647	24.2788	6.70038	0.00301269	0.0129945	0.00754419	TERT/MME	2
BP	GO:1901386	negative regulation of voltage-gated calcium channel activity	2/92	17/18986	0.117647	24.2788	6.70038	0.00301269	0.0129945	0.00754419	DRD2/CRHR1	2
BP	GO:2000846	regulation of corticosteroid hormone secretion	2/92	17/18986	0.117647	24.2788	6.70038	0.00301269	0.0129945	0.00754419	TSPO/CRHR1	2
BP	GO:0030323	respiratory tube development	5/92	202/18986	0.0247525	5.10816	4.09606	0.0030186	0.0130023	0.00754867	ACE/MME/FGFR1/MAP2K1/MAP2K2	5
BP	GO:0032970	regulation of actin filament-based process	7/92	395/18986	0.0177215	3.65718	3.72397	0.00307806	0.0132386	0.00768586	PIK3CA/CSF1R/BRAF/SMAD3/ABL1/CDK5R1/ADORA1	7
BP	GO:0070542	response to fatty acid	3/92	60/18986	0.05	10.3185	5.04462	0.00308606	0.0132386	0.00768586	PIK3CA/PTGS2/CPT1A	3
BP	GO:1903409	reactive oxygen species biosynthetic process	3/92	60/18986	0.05	10.3185	5.04462	0.00308606	0.0132386	0.00768586	MAOB/SLC18A2/FYN	3
BP	GO:1990748	cellular detoxification	4/92	125/18986	0.032	6.60383	4.38626	0.00320164	0.0137157	0.00796289	PTGS2/NFE2L2/GSTP1/PTGS1	4
BP	GO:0032147	activation of protein kinase activity	3/92	61/18986	0.0491803	10.1493	4.99428	0.0032344	0.0137812	0.00800088	ABL1/NTRK3/CHRNA3	3
BP	GO:0032233	positive regulation of actin filament bundle assembly	3/92	61/18986	0.0491803	10.1493	4.99428	0.0032344	0.0137812	0.00800088	BRAF/SMAD3/ABL1	3
BP	GO:0042306	regulation of protein import into nucleus	3/92	61/18986	0.0491803	10.1493	4.99428	0.0032344	0.0137812	0.00800088	PTGS2/SMAD3/MAPK14	3
BP	GO:0060038	cardiac muscle cell proliferation	3/92	61/18986	0.0491803	10.1493	4.99428	0.0032344	0.0137812	0.00800088	FGFR1/ABL1/MAPK14	3
BP	GO:1903532	positive regulation of secretion by cell	6/92	298/18986	0.0201342	4.15509	3.83068	0.00327929	0.0139502	0.00809902	CFTR/CDK5/FGFR1/DRD2/ADORA2A/BLK	6
BP	GO:0009749	response to glucose	5/92	206/18986	0.0242718	5.00897	4.03697	0.00328292	0.0139502	0.00809902	ACE/PIK3CA/CFTR/SMAD3/RAF1	5
BP	GO:0002718	regulation of cytokine production involved in immune response	4/92	126/18986	0.031746	6.55141	4.3627	0.00329453	0.0139619	0.00810581	KIT/HTR2A/MALT1/MAP3K7	4
BP	GO:0010811	positive regulation of cell-substrate adhesion	4/92	126/18986	0.031746	6.55141	4.3627	0.00329453	0.0139619	0.00810581	BRAF/GSK3B/SMAD3/ABL1	4
BP	GO:0050777	negative regulation of immune response	5/92	207/18986	0.0241546	4.98477	4.02244	0.00335153	0.0141654	0.00822394	DRD2/FYN/MAPK14/LGALS3/LYN	5
BP	GO:2000241	regulation of reproductive process	5/92	207/18986	0.0241546	4.98477	4.02244	0.00335153	0.0141654	0.00822394	KIT/GLRA1/CACNA1H/CNR1/TACR3	5
BP	GO:0009404	toxin metabolic process	2/92	18/18986	0.111111	22.93	6.49532	0.00337862	0.0142037	0.0082462	NFE2L2/CPT1A	2
BP	GO:0034112	positive regulation of homotypic cell-cell adhesion	2/92	18/18986	0.111111	22.93	6.49532	0.00337862	0.0142037	0.0082462	HTR2A/JAK1	2
BP	GO:0090494	dopamine uptake	2/92	18/18986	0.111111	22.93	6.49532	0.00337862	0.0142037	0.0082462	DRD2/DRD4	2
BP	GO:1902036	regulation of hematopoietic stem cell differentiation	2/92	18/18986	0.111111	22.93	6.49532	0.00337862	0.0142037	0.0082462	NFE2L2/ABL1	2
BP	GO:0022029	telencephalon cell migration	3/92	62/18986	0.0483871	9.98562	4.9451	0.00338705	0.0142105	0.00825012	CDK5/DRD2/CDK5R1	3
BP	GO:0002367	cytokine production involved in immune response	4/92	127/18986	0.0314961	6.49983	4.33939	0.00338924	0.0142105	0.00825012	KIT/HTR2A/MALT1/MAP3K7	4
BP	GO:0072175	epithelial tube formation	4/92	128/18986	0.03125	6.44905	4.31633	0.00348579	0.0145959	0.00847387	RET/PIK3CD/ABL1/APAF1	4
BP	GO:0006631	fatty acid metabolic process	7/92	405/18986	0.017284	3.56688	3.64364	0.00353176	0.0147688	0.00857425	PTGS2/HSD17B10/GSTP1/PTGS1/MAPK14/CPT1A/CNR1	7
BP	GO:0008347	glial cell migration	3/92	63/18986	0.047619	9.82712	4.89702	0.00354404	0.0148005	0.00859266	CDK5/TSPO/CDK5R1	3
BP	GO:0006612	protein targeting to membrane	4/92	129/18986	0.0310078	6.39906	4.29352	0.00358419	0.0149286	0.00866704	CDK5/CDK5R1/FYN/ADORA1	4
BP	GO:0035710	CD4-positive, alpha-beta T cell activation	4/92	129/18986	0.0310078	6.39906	4.29352	0.00358419	0.0149286	0.00866704	BRAF/JAK1/CTSL/MALT1	4
BP	GO:0043122	regulation of canonical NF-kappaB signal transduction	6/92	305/18986	0.0196721	4.05973	3.75898	0.00367387	0.0152656	0.00886269	ABL1/GSTP1/HDAC1/CHUK/MALT1/MAP3K7	6
BP	GO:0001558	regulation of cell growth	7/92	408/18986	0.0171569	3.54065	3.62004	0.00367736	0.0152656	0.00886269	DNM2/ADAM10/GSK3B/CDK5/SMAD3/ABL1/CSNK2A1	7
BP	GO:0008286	insulin receptor signaling pathway	4/92	130/18986	0.0307692	6.34983	4.27095	0.00368447	0.0152656	0.00886269	CTSD/PIK3CA/GSK3B/RAF1	4
BP	GO:0021987	cerebral cortex development	4/92	130/18986	0.0307692	6.34983	4.27095	0.00368447	0.0152656	0.00886269	GSK3B/SLC2A1/CDK5/CDK5R1	4
BP	GO:0034142	toll-like receptor 4 signaling pathway	3/92	64/18986	0.046875	9.67357	4.85	0.00370542	0.0153323	0.0089014	CHUK/MAP3K7/LYN	3
BP	GO:0007190	activation of adenylate cyclase activity	2/92	19/18986	0.105263	21.7231	6.30623	0.00376424	0.0153739	0.00892556	RAF1/CRHR1	2
BP	GO:0014048	regulation of glutamate secretion	2/92	19/18986	0.105263	21.7231	6.30623	0.00376424	0.0153739	0.00892556	ADORA2A/ADORA1	2
BP	GO:0032310	prostaglandin secretion	2/92	19/18986	0.105263	21.7231	6.30623	0.00376424	0.0153739	0.00892556	PTGS2/NOS2	2
BP	GO:0033003	regulation of mast cell activation	2/92	19/18986	0.105263	21.7231	6.30623	0.00376424	0.0153739	0.00892556	CNR1/LYN	2
BP	GO:0048339	paraxial mesoderm development	2/92	19/18986	0.105263	21.7231	6.30623	0.00376424	0.0153739	0.00892556	SMAD3/FGFR1	2
BP	GO:0060438	trachea development	2/92	19/18986	0.105263	21.7231	6.30623	0.00376424	0.0153739	0.00892556	MAP2K1/MAP2K2	2
BP	GO:0071636	positive regulation of transforming growth factor beta production	2/92	19/18986	0.105263	21.7231	6.30623	0.00376424	0.0153739	0.00892556	PTGS2/SMAD3	2
BP	GO:0090493	catecholamine uptake	2/92	19/18986	0.105263	21.7231	6.30623	0.00376424	0.0153739	0.00892556	DRD2/DRD4	2
BP	GO:1903427	negative regulation of reactive oxygen species biosynthetic process	2/92	19/18986	0.105263	21.7231	6.30623	0.00376424	0.0153739	0.00892556	SLC18A2/FYN	2
BP	GO:2000641	regulation of early endosome to late endosome transport	2/92	19/18986	0.105263	21.7231	6.30623	0.00376424	0.0153739	0.00892556	MAP2K1/MAP2K2	2
BP	GO:0002697	regulation of immune effector process	7/92	410/18986	0.0170732	3.52338	3.60443	0.00377693	0.0154058	0.00894409	KIT/NOS2/HTR2A/LGALS3/MALT1/MAP3K7/LYN	7
BP	GO:0000077	DNA damage checkpoint signaling	4/92	131/18986	0.0305344	6.30136	4.24861	0.00378663	0.0154254	0.00895546	EIF2AK4/MAPK14/CDK2/LYN	4
BP	GO:0021885	forebrain cell migration	3/92	65/18986	0.0461538	9.52475	4.80401	0.00387122	0.0156688	0.00909675	CDK5/DRD2/CDK5R1	3
BP	GO:0050435	amyloid-beta metabolic process	3/92	65/18986	0.0461538	9.52475	4.80401	0.00387122	0.0156688	0.00909675	PSEN2/ACE/MME	3
BP	GO:0071384	cellular response to corticosteroid stimulus	3/92	65/18986	0.0461538	9.52475	4.80401	0.00387122	0.0156688	0.00909675	ACE/NR3C1/FLT3	3
BP	GO:0097192	extrinsic apoptotic signaling pathway in absence of ligand	3/92	65/18986	0.0461538	9.52475	4.80401	0.00387122	0.0156688	0.00909675	TERT/RET/GSK3B	3
BP	GO:1905330	regulation of morphogenesis of an epithelium	3/92	65/18986	0.0461538	9.52475	4.80401	0.00387122	0.0156688	0.00909675	FGFR1/PIK3CD/ABL1	3
BP	GO:0001704	formation of primary germ layer	4/92	132/18986	0.030303	6.25362	4.22651	0.0038907	0.0156872	0.00910746	MMP9/SMAD3/FGFR1/MAP2K1	4
BP	GO:0003014	renal system process	4/92	132/18986	0.030303	6.25362	4.22651	0.0038907	0.0156872	0.00910746	DRD2/ADORA2A/ADORA1/CHRNA3	4
BP	GO:0045834	positive regulation of lipid metabolic process	4/92	132/18986	0.030303	6.25362	4.22651	0.0038907	0.0156872	0.00910746	PTGS2/HTR2A/CPT1A/ADORA1	4
BP	GO:0042098	T cell proliferation	5/92	215/18986	0.0232558	4.79929	3.90945	0.0039381	0.015858	0.00920664	ABL1/ZAP70/FYN/LGALS3/MALT1	5
BP	GO:0008631	intrinsic apoptotic signaling pathway in response to oxidative stress	3/92	66/18986	0.0454545	9.38043	4.75899	0.00404148	0.0161506	0.00937647	NFE2L2/FYN/NOX1	3
BP	GO:0032623	interleukin-2 production	3/92	66/18986	0.0454545	9.38043	4.75899	0.00404148	0.0161506	0.00937647	ABL1/MALT1/MAP3K7	3
BP	GO:0032663	regulation of interleukin-2 production	3/92	66/18986	0.0454545	9.38043	4.75899	0.00404148	0.0161506	0.00937647	ABL1/MALT1/MAP3K7	3
BP	GO:0044380	protein localization to cytoskeleton	3/92	66/18986	0.0454545	9.38043	4.75899	0.00404148	0.0161506	0.00937647	GSK3B/ABL1/HTR2A	3
BP	GO:0045428	regulation of nitric oxide biosynthetic process	3/92	66/18986	0.0454545	9.38043	4.75899	0.00404148	0.0161506	0.00937647	PTGS2/SMAD3/TSPO	3
BP	GO:0051341	regulation of oxidoreductase activity	3/92	66/18986	0.0454545	9.38043	4.75899	0.00404148	0.0161506	0.00937647	TERT/NFKB1/ABL1	3
BP	GO:0002833	positive regulation of response to biotic stimulus	7/92	416/18986	0.0168269	3.47256	3.55816	0.00408804	0.0163159	0.00947248	MAPK8/FYN/CHUK/CPT1A/CASP6/MAP3K7/LYN	7
BP	GO:0031998	regulation of fatty acid beta-oxidation	2/92	20/18986	0.1	20.637	6.1311	0.00416935	0.0165358	0.00960013	CPT1A/CNR1	2
BP	GO:0035930	corticosteroid hormone secretion	2/92	20/18986	0.1	20.637	6.1311	0.00416935	0.0165358	0.00960013	TSPO/CRHR1	2
BP	GO:0051580	regulation of neurotransmitter uptake	2/92	20/18986	0.1	20.637	6.1311	0.00416935	0.0165358	0.00960013	DRD2/DRD4	2
BP	GO:1900037	regulation of cellular response to hypoxia	2/92	20/18986	0.1	20.637	6.1311	0.00416935	0.0165358	0.00960013	NFE2L2/DRD2	2
BP	GO:1902001	fatty acid transmembrane transport	2/92	20/18986	0.1	20.637	6.1311	0.00416935	0.0165358	0.00960013	SLC2A1/CPT1A	2
BP	GO:0046683	response to organophosphorus	4/92	135/18986	0.0296296	6.11465	4.16153	0.00421453	0.0166172	0.00964741	BRAF/CFTR/PTGS2/NT5E	4
BP	GO:0097237	cellular response to toxic substance	4/92	135/18986	0.0296296	6.11465	4.16153	0.00421453	0.0166172	0.00964741	PTGS2/NFE2L2/GSTP1/PTGS1	4
BP	GO:0031100	animal organ regeneration	3/92	67/18986	0.0447761	9.24043	4.71493	0.00421624	0.0166172	0.00964741	ACE/FLT3/CPT1A	3
BP	GO:0038034	signal transduction in absence of ligand	3/92	67/18986	0.0447761	9.24043	4.71493	0.00421624	0.0166172	0.00964741	TERT/RET/GSK3B	3
BP	GO:0050994	regulation of lipid catabolic process	3/92	67/18986	0.0447761	9.24043	4.71493	0.00421624	0.0166172	0.00964741	CPT1A/ADORA1/CNR1	3
BP	GO:0045786	negative regulation of cell cycle	7/92	419/18986	0.0167064	3.4477	3.53535	0.00425071	0.0167322	0.00971416	PTGS2/CDK5/EIF2AK4/ABL1/MAPK14/CDK2/LYN	7
BP	GO:0002286	T cell activation involved in immune response	4/92	136/18986	0.0294118	6.06969	4.14031	0.00432639	0.0169877	0.00986249	EIF2AK4/JAK1/LGALS3/MALT1	4
BP	GO:0030879	mammary gland development	4/92	136/18986	0.0294118	6.06969	4.14031	0.00432639	0.0169877	0.00986249	CSF1R/NFKB1/NR3C1/CAPN1	4
BP	GO:0035019	somatic stem cell population maintenance	3/92	68/18986	0.0441176	9.10454	4.67178	0.00439552	0.0172162	0.00999518	BRAF/KIT/RAF1	3
BP	GO:0080164	regulation of nitric oxide metabolic process	3/92	68/18986	0.0441176	9.10454	4.67178	0.00439552	0.0172162	0.00999518	PTGS2/SMAD3/TSPO	3
BP	GO:0002218	activation of innate immune response	6/92	317/18986	0.0189274	3.90605	3.6409	0.00443112	0.0173341	0.0100636	MAPK8/FYN/CHUK/CASP6/MAP3K7/LYN	6
BP	GO:0099504	synaptic vesicle cycle	5/92	222/18986	0.0225225	4.64796	3.81506	0.0045088	0.0176162	0.0102274	DNM2/BRAF/CDK5/SLC18A2/CDK5R1	5
BP	GO:0030225	macrophage differentiation	3/92	69/18986	0.0434783	8.97259	4.62951	0.00457937	0.0176851	0.0102674	CSF1R/MMP9/NR3C1	3
BP	GO:0034605	cellular response to heat	3/92	69/18986	0.0434783	8.97259	4.62951	0.00457937	0.0176851	0.0102674	GSK3B/PTGS2/LYN	3
BP	GO:0046888	negative regulation of hormone secretion	3/92	69/18986	0.0434783	8.97259	4.62951	0.00457937	0.0176851	0.0102674	TSPO/DRD2/ADORA1	3
BP	GO:0006700	C21-steroid hormone biosynthetic process	2/92	21/18986	0.0952381	19.6542	5.96827	0.00459376	0.0176851	0.0102674	TSPO/CACNA1H	2
BP	GO:0007213	G protein-coupled acetylcholine receptor signaling pathway	2/92	21/18986	0.0952381	19.6542	5.96827	0.00459376	0.0176851	0.0102674	CDK5R1/CHRM1	2
BP	GO:0007413	axonal fasciculation	2/92	21/18986	0.0952381	19.6542	5.96827	0.00459376	0.0176851	0.0102674	CDK5R1/CNR1	2
BP	GO:0010224	response to UV-B	2/92	21/18986	0.0952381	19.6542	5.96827	0.00459376	0.0176851	0.0102674	MME/MAPK14	2
BP	GO:0042359	vitamin D metabolic process	2/92	21/18986	0.0952381	19.6542	5.96827	0.00459376	0.0176851	0.0102674	NFKB1/FGFR1	2
BP	GO:0043586	tongue development	2/92	21/18986	0.0952381	19.6542	5.96827	0.00459376	0.0176851	0.0102674	KIT/HDAC1	2
BP	GO:0050965	detection of temperature stimulus involved in sensory perception of pain	2/92	21/18986	0.0952381	19.6542	5.96827	0.00459376	0.0176851	0.0102674	HTR2A/ADORA1	2
BP	GO:0099150	regulation of postsynaptic specialization assembly	2/92	21/18986	0.0952381	19.6542	5.96827	0.00459376	0.0176851	0.0102674	FGFR1/ABL1	2
BP	GO:0106030	neuron projection fasciculation	2/92	21/18986	0.0952381	19.6542	5.96827	0.00459376	0.0176851	0.0102674	CDK5R1/CNR1	2
BP	GO:0032413	negative regulation of ion transmembrane transporter activity	3/92	70/18986	0.0428571	8.84441	4.58809	0.00476781	0.0182766	0.0106108	MMP9/DRD2/CRHR1	3
BP	GO:0042987	amyloid precursor protein catabolic process	3/92	70/18986	0.0428571	8.84441	4.58809	0.00476781	0.0182766	0.0106108	PSEN2/ADAM10/LYN	3
BP	GO:0048645	animal organ formation	3/92	70/18986	0.0428571	8.84441	4.58809	0.00476781	0.0182766	0.0106108	FGFR1/MAP2K1/MAP2K2	3
BP	GO:0060541	respiratory system development	5/92	225/18986	0.0222222	4.58599	3.77581	0.00477057	0.0182766	0.0106108	ACE/MME/FGFR1/MAP2K1/MAP2K2	5
BP	GO:0044403	biological process involved in symbiotic interaction	6/92	322/18986	0.0186335	3.8454	3.5934	0.00477852	0.0182848	0.0106155	CSF1R/EIF2AK4/CTSB/HTR2A/HDAC1/CTSL	6
BP	GO:0002702	positive regulation of production of molecular mediator of immune response	4/92	140/18986	0.0285714	5.89627	4.05749	0.00479391	0.0182993	0.0106239	KIT/HTR2A/MALT1/MAP3K7	4
BP	GO:0031570	DNA integrity checkpoint signaling	4/92	140/18986	0.0285714	5.89627	4.05749	0.00479391	0.0182993	0.0106239	EIF2AK4/MAPK14/CDK2/LYN	4
BP	GO:0002285	lymphocyte activation involved in immune response	5/92	227/18986	0.0220264	4.54559	3.75002	0.00495099	0.018876	0.0109588	EIF2AK4/ABL1/JAK1/LGALS3/MALT1	5
BP	GO:0045600	positive regulation of fat cell differentiation	3/92	71/18986	0.0422535	8.71984	4.54749	0.00496089	0.0188909	0.0109674	PTGS2/HTR2A/MAPK14	3
BP	GO:0035809	regulation of urine volume	2/92	22/18986	0.0909091	18.7609	5.81631	0.00503727	0.0190767	0.0110753	DRD2/ADORA2A	2
BP	GO:0036092	phosphatidylinositol-3-phosphate biosynthetic process	2/92	22/18986	0.0909091	18.7609	5.81631	0.00503727	0.0190767	0.0110753	PIK3CA/PIK3CD	2
BP	GO:0071498	cellular response to fluid shear stress	2/92	22/18986	0.0909091	18.7609	5.81631	0.00503727	0.0190767	0.0110753	PTGS2/NFE2L2	2
BP	GO:0098801	regulation of renal system process	2/92	22/18986	0.0909091	18.7609	5.81631	0.00503727	0.0190767	0.0110753	DRD2/ADORA1	2
BP	GO:0035148	tube formation	4/92	142/18986	0.028169	5.81323	4.01727	0.00503992	0.0190767	0.0110753	RET/PIK3CD/ABL1/APAF1	4
BP	GO:0043254	regulation of protein-containing complex assembly	7/92	433/18986	0.0161663	3.33623	3.43154	0.00507576	0.0191893	0.0111407	GSK3B/MMP1/RAF1/ABL1/MAPK8/CDK5R1/LGALS3	7
BP	GO:0050918	positive chemotaxis	3/92	72/18986	0.0416667	8.59873	4.50768	0.00515863	0.0194559	0.0112955	SMAD3/NTRK3/LGALS3	3
BP	GO:0140895	cell surface toll-like receptor signaling pathway	3/92	72/18986	0.0416667	8.59873	4.50768	0.00515863	0.0194559	0.0112955	CHUK/MAP3K7/LYN	3
BP	GO:0042594	response to starvation	5/92	230/18986	0.0217391	4.48629	3.71189	0.00523063	0.0197039	0.0114394	SLC2A1/NFE2L2/EIF2AK4/CTSK/MAPK8	5
BP	GO:0051881	regulation of mitochondrial membrane potential	3/92	73/18986	0.0410959	8.48094	4.46863	0.00536106	0.0201711	0.0117107	ABL1/TSPO/ADORA2A	3
BP	GO:0048588	developmental cell growth	5/92	232/18986	0.0215517	4.44762	3.68683	0.00542318	0.0203805	0.0118323	DNM2/GSK3B/CDK5/EIF2AK4/ABL1	5
BP	GO:0006590	thyroid hormone generation	2/92	23/18986	0.0869565	17.9452	5.67406	0.0054997	0.020619	0.0119707	CTSB/CTSK	2
BP	GO:2000831	regulation of steroid hormone secretion	2/92	23/18986	0.0869565	17.9452	5.67406	0.0054997	0.020619	0.0119707	TSPO/CRHR1	2
BP	GO:0007269	neurotransmitter secretion	4/92	146/18986	0.0273973	5.65396	3.93909	0.00555711	0.0207279	0.0120339	BRAF/CDK5/ADORA2A/CHRNA3	4
BP	GO:0043467	regulation of generation of precursor metabolites and energy	4/92	146/18986	0.0273973	5.65396	3.93909	0.00555711	0.0207279	0.0120339	PIK3CA/GSK3B/NOS2/HTR2A	4
BP	GO:0099643	signal release from synapse	4/92	146/18986	0.0273973	5.65396	3.93909	0.00555711	0.0207279	0.0120339	BRAF/CDK5/ADORA2A/CHRNA3	4
BP	GO:0006635	fatty acid beta-oxidation	3/92	74/18986	0.0405405	8.36633	4.43033	0.00556821	0.0207279	0.0120339	HSD17B10/CPT1A/CNR1	3
BP	GO:0014015	positive regulation of gliogenesis	3/92	74/18986	0.0405405	8.36633	4.43033	0.00556821	0.0207279	0.0120339	TSPO/HDAC1/LYN	3
BP	GO:0043112	receptor metabolic process	3/92	74/18986	0.0405405	8.36633	4.43033	0.00556821	0.0207279	0.0120339	CTSD/CDK5/CAPN1	3
BP	GO:0034763	negative regulation of transmembrane transport	4/92	147/18986	0.0272109	5.6155	3.92	0.00569173	0.0210882	0.0122431	ACE/MMP9/DRD2/CRHR1	4
BP	GO:0045598	regulation of fat cell differentiation	4/92	147/18986	0.0272109	5.6155	3.92	0.00569173	0.0210882	0.0122431	PTGS2/SMAD3/HTR2A/MAPK14	4
BP	GO:0046887	positive regulation of hormone secretion	4/92	147/18986	0.0272109	5.6155	3.92	0.00569173	0.0210882	0.0122431	CFTR/FGFR1/DRD2/BLK	4
BP	GO:0060048	cardiac muscle contraction	4/92	147/18986	0.0272109	5.6155	3.92	0.00569173	0.0210882	0.0122431	PIK3CA/TNNI3K/ADORA1/KCNJ5	4
BP	GO:0010594	regulation of endothelial cell migration	5/92	235/18986	0.0212766	4.39084	3.64978	0.00572133	0.0211481	0.0122779	PTGS2/NFE2L2/FGFR1/PIK3CD/ABL1	5
BP	GO:0031331	positive regulation of cellular catabolic process	5/92	235/18986	0.0212766	4.39084	3.64978	0.00572133	0.0211481	0.0122779	GSK3B/HTR2A/CSNK2A1/CPT1A/MAP3K7	5
BP	GO:0007411	axon guidance	5/92	236/18986	0.0211864	4.37224	3.63756	0.00582324	0.0214996	0.012482	RET/CSF1R/CDK5/CDK5R1/FYN	5
BP	GO:0042180	cellular ketone metabolic process	5/92	237/18986	0.021097	4.35379	3.62542	0.00592643	0.0217756	0.0126422	PTGS2/HSD17B10/CPT1A/CACNA1H/CNR1	5
BP	GO:0097485	neuron projection guidance	5/92	237/18986	0.021097	4.35379	3.62542	0.00592643	0.0217756	0.0126422	RET/CSF1R/CDK5/CDK5R1/FYN	5
BP	GO:0002320	lymphoid progenitor cell differentiation	2/92	24/18986	0.0833333	17.1975	5.54049	0.00598085	0.0217756	0.0126422	KIT/FLT3	2
BP	GO:0003081	regulation of systemic arterial blood pressure by renin-angiotensin	2/92	24/18986	0.0833333	17.1975	5.54049	0.00598085	0.0217756	0.0126422	ACE/NOX1	2
BP	GO:0006925	inflammatory cell apoptotic process	2/92	24/18986	0.0833333	17.1975	5.54049	0.00598085	0.0217756	0.0126422	PIK3CD/CTSL	2
BP	GO:0007263	nitric oxide mediated signal transduction	2/92	24/18986	0.0833333	17.1975	5.54049	0.00598085	0.0217756	0.0126422	NOS2/FPR1	2
BP	GO:0014821	phasic smooth muscle contraction	2/92	24/18986	0.0833333	17.1975	5.54049	0.00598085	0.0217756	0.0126422	KIT/DRD2	2
BP	GO:0036120	cellular response to platelet-derived growth factor stimulus	2/92	24/18986	0.0833333	17.1975	5.54049	0.00598085	0.0217756	0.0126422	FYN/HDAC1	2
BP	GO:0042659	regulation of cell fate specification	2/92	24/18986	0.0833333	17.1975	5.54049	0.00598085	0.0217756	0.0126422	FGFR1/HDAC1	2
BP	GO:0046885	regulation of hormone biosynthetic process	2/92	24/18986	0.0833333	17.1975	5.54049	0.00598085	0.0217756	0.0126422	NFKB1/NR3C1	2
BP	GO:0060252	positive regulation of glial cell proliferation	2/92	24/18986	0.0833333	17.1975	5.54049	0.00598085	0.0217756	0.0126422	TSPO/LYN	2
BP	GO:0071294	cellular response to zinc ion	2/92	24/18986	0.0833333	17.1975	5.54049	0.00598085	0.0217756	0.0126422	TSPO/GLRA1	2
BP	GO:1902893	regulation of miRNA transcription	3/92	76/18986	0.0394737	8.14617	4.35584	0.0059968	0.0218084	0.0126612	TERT/SMAD3/NR3C1	3
BP	GO:0060560	developmental growth involved in morphogenesis	5/92	238/18986	0.0210084	4.3355	3.61334	0.0060309	0.0219072	0.0127186	DNM2/GSK3B/CDK5/EIF2AK4/ABL1	5
BP	GO:0048872	homeostasis of number of cells	6/92	339/18986	0.0176991	3.65256	3.43873	0.00611088	0.0221722	0.0128724	KIT/PIK3CD/ABL1/FLT3/MAPK14/LYN	6
BP	GO:0006913	nucleocytoplasmic transport	6/92	340/18986	0.0176471	3.64182	3.42994	0.00619689	0.0224326	0.0130236	GSK3B/PTGS2/CDK5/SMAD3/MAPK14/MALT1	6
BP	GO:0051169	nuclear transport	6/92	340/18986	0.0176471	3.64182	3.42994	0.00619689	0.0224326	0.0130236	GSK3B/PTGS2/CDK5/SMAD3/MAPK14/MALT1	6
BP	GO:0061614	miRNA transcription	3/92	77/18986	0.038961	8.04037	4.3196	0.0062183	0.0224585	0.0130387	TERT/SMAD3/NR3C1	3
BP	GO:1903533	regulation of protein targeting	3/92	77/18986	0.038961	8.04037	4.3196	0.0062183	0.0224585	0.0130387	CDK5/CDK5R1/FYN	3
BP	GO:0022411	cellular component disassembly	7/92	450/18986	0.0155556	3.21019	3.31105	0.0062338	0.0224888	0.0130562	PIK3CA/ADAM10/GSK3B/MMP9/MMP1/CTSK/APAF1	7
BP	GO:0030099	myeloid cell differentiation	7/92	451/18986	0.0155211	3.20308	3.30414	0.00630759	0.022729	0.0131957	CSF1R/MMP9/KIT/NR3C1/PIK3CD/MAPK14/LYN	7
BP	GO:0016032	viral process	7/92	452/18986	0.0154867	3.19599	3.29725	0.00638203	0.0229709	0.0133362	CSF1R/GSK3B/EIF2AK4/CTSB/HTR2A/HDAC1/CTSL	7
BP	GO:0002687	positive regulation of leukocyte migration	4/92	152/18986	0.0263158	5.43078	3.82708	0.0063976	0.0230007	0.0133535	CSF1R/ADAM10/ABL1/LGALS3	4
BP	GO:0050772	positive regulation of axonogenesis	3/92	78/18986	0.0384615	7.93729	4.28402	0.00644463	0.0230883	0.0134043	BRAF/MAP2K1/MAP2K2	3
BP	GO:0008211	glucocorticoid metabolic process	2/92	25/18986	0.08	16.5096	5.41472	0.00648054	0.0230883	0.0134043	NR3C1/CACNA1H	2
BP	GO:0043576	regulation of respiratory gaseous exchange	2/92	25/18986	0.08	16.5096	5.41472	0.00648054	0.0230883	0.0134043	GLRA1/ADORA1	2
BP	GO:0045762	positive regulation of adenylate cyclase activity	2/92	25/18986	0.08	16.5096	5.41472	0.00648054	0.0230883	0.0134043	RAF1/CRHR1	2
BP	GO:0046697	decidualization	2/92	25/18986	0.08	16.5096	5.41472	0.00648054	0.0230883	0.0134043	PTGS2/CTSB	2
BP	GO:0048169	regulation of long-term neuronal synaptic plasticity	2/92	25/18986	0.08	16.5096	5.41472	0.00648054	0.0230883	0.0134043	KIT/DRD2	2
BP	GO:0050961	detection of temperature stimulus involved in sensory perception	2/92	25/18986	0.08	16.5096	5.41472	0.00648054	0.0230883	0.0134043	HTR2A/ADORA1	2
BP	GO:0090335	regulation of brown fat cell differentiation	2/92	25/18986	0.08	16.5096	5.41472	0.00648054	0.0230883	0.0134043	PTGS2/MAPK14	2
BP	GO:0097529	myeloid leukocyte migration	5/92	243/18986	0.0205761	4.24629	3.55392	0.00657281	0.0233906	0.0135798	CSF1R/KIT/PIK3CD/LGALS3/LYN	5
BP	GO:0002752	cell surface pattern recognition receptor signaling pathway	3/92	79/18986	0.0379747	7.83682	4.24907	0.00667582	0.0237037	0.0137616	CHUK/MAP3K7/LYN	3
BP	GO:0070373	negative regulation of ERK1 and ERK2 cascade	3/92	79/18986	0.0379747	7.83682	4.24907	0.00667582	0.0237037	0.0137616	ABL1/GSTP1/LYN	3
BP	GO:0007274	neuromuscular synaptic transmission	2/92	26/18986	0.0769231	15.8746	5.29602	0.00699858	0.0245867	0.0142742	CHRM1/CHRNA3	2
BP	GO:0036119	response to platelet-derived growth factor	2/92	26/18986	0.0769231	15.8746	5.29602	0.00699858	0.0245867	0.0142742	FYN/HDAC1	2
BP	GO:0050927	positive regulation of positive chemotaxis	2/92	26/18986	0.0769231	15.8746	5.29602	0.00699858	0.0245867	0.0142742	SMAD3/NTRK3	2
BP	GO:0051882	mitochondrial depolarization	2/92	26/18986	0.0769231	15.8746	5.29602	0.00699858	0.0245867	0.0142742	ABL1/TSPO	2
BP	GO:0051894	positive regulation of focal adhesion assembly	2/92	26/18986	0.0769231	15.8746	5.29602	0.00699858	0.0245867	0.0142742	SMAD3/ABL1	2
BP	GO:0060396	growth hormone receptor signaling pathway	2/92	26/18986	0.0769231	15.8746	5.29602	0.00699858	0.0245867	0.0142742	JAK1/LYN	2
BP	GO:2000042	negative regulation of double-strand break repair via homologous recombination	2/92	26/18986	0.0769231	15.8746	5.29602	0.00699858	0.0245867	0.0142742	ABL1/CSNK2A1	2
BP	GO:2000273	positive regulation of signaling receptor activity	2/92	26/18986	0.0769231	15.8746	5.29602	0.00699858	0.0245867	0.0142742	CDK5R1/HDAC1	2
BP	GO:2000773	negative regulation of cellular senescence	2/92	26/18986	0.0769231	15.8746	5.29602	0.00699858	0.0245867	0.0142742	TERT/ABL1	2
BP	GO:0043535	regulation of blood vessel endothelial cell migration	4/92	156/18986	0.025641	5.29153	3.75566	0.00700248	0.0245867	0.0142742	PTGS2/NFE2L2/FGFR1/ABL1	4
BP	GO:0006813	potassium ion transport	5/92	248/18986	0.0201613	4.16068	3.49608	0.00714806	0.025059	0.0145484	HTR2A/DRD2/ADORA1/KCNJ5/CDK2	5
BP	GO:0046928	regulation of neurotransmitter secretion	3/92	81/18986	0.037037	7.64332	4.18096	0.0071529	0.025059	0.0145484	BRAF/ADORA2A/CHRNA3	3
BP	GO:0032956	regulation of actin cytoskeleton organization	6/92	352/18986	0.0170455	3.51766	3.327	0.00729921	0.0255432	0.0148295	PIK3CA/CSF1R/BRAF/SMAD3/ABL1/CDK5R1	6
BP	GO:0002705	positive regulation of leukocyte mediated immunity	4/92	158/18986	0.0253165	5.22455	3.72086	0.00731863	0.0255828	0.0148525	KIT/NOS2/MALT1/MAP3K7	4
BP	GO:0034599	cellular response to oxidative stress	5/92	251/18986	0.0199203	4.11095	3.4621	0.00750965	0.0260495	0.0151235	NFE2L2/ABL1/MAPK8/FYN/TRPA1	5
BP	GO:0045444	fat cell differentiation	5/92	251/18986	0.0199203	4.11095	3.4621	0.00750965	0.0260495	0.0151235	PTGS2/SMAD3/HTR2A/MAPK14/ERAP1	5
BP	GO:0016540	protein autoprocessing	2/92	27/18986	0.0740741	15.2866	5.18372	0.00753479	0.0260495	0.0151235	CTSL/CASP6	2
BP	GO:0021697	cerebellar cortex formation	2/92	27/18986	0.0740741	15.2866	5.18372	0.00753479	0.0260495	0.0151235	CDK5/MAP2K1	2
BP	GO:0035235	ionotropic glutamate receptor signaling pathway	2/92	27/18986	0.0740741	15.2866	5.18372	0.00753479	0.0260495	0.0151235	CAPN1/CDK5R1	2
BP	GO:0050926	regulation of positive chemotaxis	2/92	27/18986	0.0740741	15.2866	5.18372	0.00753479	0.0260495	0.0151235	SMAD3/NTRK3	2
BP	GO:0060333	type II interferon-mediated signaling pathway	2/92	27/18986	0.0740741	15.2866	5.18372	0.00753479	0.0260495	0.0151235	RAF1/JAK1	2
BP	GO:0071378	cellular response to growth hormone stimulus	2/92	27/18986	0.0740741	15.2866	5.18372	0.00753479	0.0260495	0.0151235	JAK1/LYN	2
BP	GO:1904754	positive regulation of vascular associated smooth muscle cell migration	2/92	27/18986	0.0740741	15.2866	5.18372	0.00753479	0.0260495	0.0151235	TERT/MAP3K7	2
BP	GO:2000737	negative regulation of stem cell differentiation	2/92	27/18986	0.0740741	15.2866	5.18372	0.00753479	0.0260495	0.0151235	GSK3B/NFE2L2	2
BP	GO:0071901	negative regulation of protein serine/threonine kinase activity	3/92	83/18986	0.0361446	7.45914	4.11515	0.00764973	0.026418	0.0153374	ABL1/GSTP1/LYN	3
BP	GO:0008344	adult locomotory behavior	3/92	84/18986	0.0357143	7.37034	4.08306	0.00790561	0.0272717	0.0158331	DRD2/DRD4/GLRA1	3
BP	GO:0030902	hindbrain development	4/92	162/18986	0.0246914	5.09554	3.65301	0.00797893	0.0274946	0.0159624	CDK5/MAP2K1/ABL1/CDK5R1	4
BP	GO:0043603	amide metabolic process	7/92	472/18986	0.0148305	3.06057	3.16333	0.00801315	0.0275427	0.0159904	PSEN2/ACE/MME/ADAM10/NFE2L2/GSTP1/CTSL	7
BP	GO:0002675	positive regulation of acute inflammatory response	2/92	28/18986	0.0714286	14.7407	5.07725	0.00808897	0.0275427	0.0159904	PTGS2/CNR1	2
BP	GO:0002726	positive regulation of T cell cytokine production	2/92	28/18986	0.0714286	14.7407	5.07725	0.00808897	0.0275427	0.0159904	MALT1/MAP3K7	2
BP	GO:0010818	T cell chemotaxis	2/92	28/18986	0.0714286	14.7407	5.07725	0.00808897	0.0275427	0.0159904	ADAM10/PIK3CD	2
BP	GO:0016048	detection of temperature stimulus	2/92	28/18986	0.0714286	14.7407	5.07725	0.00808897	0.0275427	0.0159904	HTR2A/ADORA1	2
BP	GO:0021801	cerebral cortex radial glia-guided migration	2/92	28/18986	0.0714286	14.7407	5.07725	0.00808897	0.0275427	0.0159904	CDK5/CDK5R1	2
BP	GO:0022030	telencephalon glial cell migration	2/92	28/18986	0.0714286	14.7407	5.07725	0.00808897	0.0275427	0.0159904	CDK5/CDK5R1	2
BP	GO:0035929	steroid hormone secretion	2/92	28/18986	0.0714286	14.7407	5.07725	0.00808897	0.0275427	0.0159904	TSPO/CRHR1	2
BP	GO:0044342	type B pancreatic cell proliferation	2/92	28/18986	0.0714286	14.7407	5.07725	0.00808897	0.0275427	0.0159904	MAP2K1/RAF1	2
BP	GO:0050995	negative regulation of lipid catabolic process	2/92	28/18986	0.0714286	14.7407	5.07725	0.00808897	0.0275427	0.0159904	ADORA1/CNR1	2
BP	GO:0050996	positive regulation of lipid catabolic process	2/92	28/18986	0.0714286	14.7407	5.07725	0.00808897	0.0275427	0.0159904	CPT1A/ADORA1	2
BP	GO:0120254	olefinic compound metabolic process	4/92	163/18986	0.0245399	5.06428	3.63639	0.00814991	0.0276276	0.0160397	PTGS2/GSTP1/PTGS1/CACNA1H	4
BP	GO:0006970	response to osmotic stress	3/92	85/18986	0.0352941	7.28363	4.05149	0.00816649	0.0276276	0.0160397	SLC2A1/PTGS2/TSPO	3
BP	GO:0014855	striated muscle cell proliferation	3/92	85/18986	0.0352941	7.28363	4.05149	0.00816649	0.0276276	0.0160397	FGFR1/ABL1/MAPK14	3
BP	GO:0086003	cardiac muscle cell contraction	3/92	85/18986	0.0352941	7.28363	4.05149	0.00816649	0.0276276	0.0160397	PIK3CA/ADORA1/KCNJ5	3
BP	GO:0097009	energy homeostasis	3/92	85/18986	0.0352941	7.28363	4.05149	0.00816649	0.0276276	0.0160397	PIK3CA/MAPK8/MAPK14	3
BP	GO:0097061	dendritic spine organization	3/92	85/18986	0.0352941	7.28363	4.05149	0.00816649	0.0276276	0.0160397	CDK5/CDK5R1/FYN	3
BP	GO:0031669	cellular response to nutrient levels	5/92	257/18986	0.0194553	4.01497	3.3957	0.00827081	0.0279506	0.0162272	SLC2A1/NFE2L2/EIF2AK4/CTSK/MAPK8	5
BP	GO:0051017	actin filament bundle assembly	4/92	164/18986	0.0243902	5.0334	3.61991	0.00832329	0.0280978	0.0163126	DNM2/BRAF/SMAD3/ABL1	4
BP	GO:0002703	regulation of leukocyte mediated immunity	5/92	258/18986	0.0193798	3.99941	3.38483	0.00840269	0.0283052	0.0164331	KIT/NOS2/MALT1/MAP3K7/LYN	5
BP	GO:1901136	carbohydrate derivative catabolic process	5/92	258/18986	0.0193798	3.99941	3.38483	0.00840269	0.0283052	0.0164331	GUSB/HTR2A/NT5E/CTSL/PDE10A	5
BP	GO:0050810	regulation of steroid biosynthetic process	3/92	86/18986	0.0348837	7.19894	4.02043	0.00843241	0.028375	0.0164736	NFKB1/NR3C1/TSPO	3
BP	GO:0045927	positive regulation of growth	5/92	259/18986	0.019305	3.98397	3.37402	0.00853603	0.0286931	0.0166582	ADAM10/FGFR1/DRD2/CSNK2A1/MAPK14	5
BP	GO:0032801	receptor catabolic process	2/92	29/18986	0.0689655	14.2324	4.97611	0.00866095	0.0290511	0.0168661	CDK5/CAPN1	2
BP	GO:0042403	thyroid hormone metabolic process	2/92	29/18986	0.0689655	14.2324	4.97611	0.00866095	0.0290511	0.0168661	CTSB/CTSK	2
BP	GO:0070665	positive regulation of leukocyte proliferation	4/92	166/18986	0.0240964	4.97276	3.58735	0.00867727	0.0290748	0.0168799	CSF1R/KIT/ZAP70/LYN	4
BP	GO:0008625	extrinsic apoptotic signaling pathway via death domain receptors	3/92	87/18986	0.0344828	7.11619	3.98987	0.00870337	0.0291005	0.0168948	GSK3B/RAF1/LGALS3	3
BP	GO:0099068	postsynapse assembly	3/92	87/18986	0.0344828	7.11619	3.98987	0.00870337	0.0291005	0.0168948	SIGMAR1/FGFR1/ABL1	3
BP	GO:0098754	detoxification	4/92	167/18986	0.0239521	4.94298	3.57127	0.0088579	0.0295858	0.0171765	PTGS2/NFE2L2/GSTP1/PTGS1	4
BP	GO:0005996	monosaccharide metabolic process	5/92	262/18986	0.019084	3.93835	3.34189	0.00894483	0.0298445	0.0173267	PIK3CA/SLC2A1/NR3C1/MAPK14/CPT1A	5
BP	GO:0061572	actin filament bundle organization	4/92	168/18986	0.0238095	4.91356	3.55531	0.00904097	0.0301334	0.0174944	DNM2/BRAF/SMAD3/ABL1	4
BP	GO:0007588	excretion	2/92	30/18986	0.0666667	13.758	4.87985	0.00925055	0.0307021	0.0178246	DRD2/CHRNA3	2
BP	GO:0015732	prostaglandin transport	2/92	30/18986	0.0666667	13.758	4.87985	0.00925055	0.0307021	0.0178246	PTGS2/NOS2	2
BP	GO:0090330	regulation of platelet aggregation	2/92	30/18986	0.0666667	13.758	4.87985	0.00925055	0.0307021	0.0178246	HTR2A/LYN	2
BP	GO:2000108	positive regulation of leukocyte apoptotic process	2/92	30/18986	0.0666667	13.758	4.87985	0.00925055	0.0307021	0.0178246	PIK3CD/LYN	2
BP	GO:0033077	T cell differentiation in thymus	3/92	89/18986	0.0337079	6.95628	3.93016	0.00926053	0.0307029	0.0178251	BRAF/ABL1/ZAP70	3
BP	GO:0043524	negative regulation of neuron apoptotic process	4/92	170/18986	0.0235294	4.85575	3.52377	0.00941451	0.0311806	0.0181024	TERT/PIK3CA/BRAF/ADORA2A	4
BP	GO:2000058	regulation of ubiquitin-dependent protein catabolic process	4/92	171/18986	0.0233918	4.82736	3.50818	0.00960499	0.0317781	0.0184493	GSK3B/NFE2L2/CSNK2A1/CDK2	4
BP	GO:1901888	regulation of cell junction assembly	5/92	268/18986	0.0186567	3.85018	3.27904	0.00980275	0.0322082	0.018699	ACE/SIGMAR1/SMAD3/FGFR1/ABL1	5
BP	GO:0051851	modulation by host of symbiont process	3/92	91/18986	0.032967	6.80339	3.87228	0.00983812	0.0322082	0.018699	CSF1R/EIF2AK4/HDAC1	3
BP	GO:0001516	prostaglandin biosynthetic process	2/92	31/18986	0.0645161	13.3142	4.78808	0.00985758	0.0322082	0.018699	PTGS2/PTGS1	2
BP	GO:0014047	glutamate secretion	2/92	31/18986	0.0645161	13.3142	4.78808	0.00985758	0.0322082	0.018699	ADORA2A/ADORA1	2
BP	GO:0033688	regulation of osteoblast proliferation	2/92	31/18986	0.0645161	13.3142	4.78808	0.00985758	0.0322082	0.018699	SMAD3/ABL1	2
BP	GO:0043373	CD4-positive, alpha-beta T cell lineage commitment	2/92	31/18986	0.0645161	13.3142	4.78808	0.00985758	0.0322082	0.018699	JAK1/CTSL	2
BP	GO:0046457	prostanoid biosynthetic process	2/92	31/18986	0.0645161	13.3142	4.78808	0.00985758	0.0322082	0.018699	PTGS2/PTGS1	2
BP	GO:0051349	positive regulation of lyase activity	2/92	31/18986	0.0645161	13.3142	4.78808	0.00985758	0.0322082	0.018699	RAF1/CRHR1	2
BP	GO:0150117	positive regulation of cell-substrate junction organization	2/92	31/18986	0.0645161	13.3142	4.78808	0.00985758	0.0322082	0.018699	SMAD3/ABL1	2
BP	GO:1901020	negative regulation of calcium ion transmembrane transporter activity	2/92	31/18986	0.0645161	13.3142	4.78808	0.00985758	0.0322082	0.018699	DRD2/CRHR1	2
BP	GO:1901385	regulation of voltage-gated calcium channel activity	2/92	31/18986	0.0645161	13.3142	4.78808	0.00985758	0.0322082	0.018699	DRD2/CRHR1	2
BP	GO:1903055	positive regulation of extracellular matrix organization	2/92	31/18986	0.0645161	13.3142	4.78808	0.00985758	0.0322082	0.018699	SMAD3/ABL1	2
BP	GO:0007416	synapse assembly	5/92	269/18986	0.0185874	3.83587	3.26874	0.00995106	0.03248	0.0188568	SIGMAR1/CDK5/FGFR1/ABL1/DRD2	5
BP	GO:0001894	tissue homeostasis	5/92	270/18986	0.0185185	3.82166	3.2585	0.0101009	0.032901	0.0191012	CSF1R/SLC2A1/PTGS2/CTSK/NT5E	5
BP	GO:0060249	anatomical structure homeostasis	5/92	270/18986	0.0185185	3.82166	3.2585	0.0101009	0.032901	0.0191012	CSF1R/SLC2A1/PTGS2/CTSK/NT5E	5
BP	GO:0055017	cardiac muscle tissue growth	3/92	92/18986	0.0326087	6.72944	3.84398	0.0101346	0.0329088	0.0191058	FGFR1/ABL1/MAPK14	3
BP	GO:0140029	exocytic process	3/92	92/18986	0.0326087	6.72944	3.84398	0.0101346	0.0329088	0.0191058	CFTR/SLC18A2/LYN	3
BP	GO:2000243	positive regulation of reproductive process	3/92	92/18986	0.0326087	6.72944	3.84398	0.0101346	0.0329088	0.0191058	GLRA1/CACNA1H/TACR3	3
BP	GO:0015698	inorganic anion transport	4/92	174/18986	0.0229885	4.74413	3.46214	0.0101915	0.0330593	0.0191931	CFTR/FGFR1/TSPO/GLRA1	4
BP	GO:0002699	positive regulation of immune effector process	5/92	272/18986	0.0183824	3.79356	3.23814	0.0104052	0.0337181	0.0195756	KIT/NOS2/HTR2A/MALT1/MAP3K7	5
BP	GO:0032410	negative regulation of transporter activity	3/92	93/18986	0.0322581	6.65708	3.81611	0.0104363	0.0337238	0.0195789	MMP9/DRD2/CRHR1	3
BP	GO:2000106	regulation of leukocyte apoptotic process	3/92	93/18986	0.0322581	6.65708	3.81611	0.0104363	0.0337238	0.0195789	PIK3CD/LGALS3/LYN	3
BP	GO:0010575	positive regulation of vascular endothelial growth factor production	2/92	32/18986	0.0625	12.8981	4.70045	0.0104819	0.0337238	0.0195789	PTGS2/NOX1	2
BP	GO:0035590	purinergic nucleotide receptor signaling pathway	2/92	32/18986	0.0625	12.8981	4.70045	0.0104819	0.0337238	0.0195789	ADORA2A/ADORA1	2
BP	GO:0060045	positive regulation of cardiac muscle cell proliferation	2/92	32/18986	0.0625	12.8981	4.70045	0.0104819	0.0337238	0.0195789	FGFR1/MAPK14	2
BP	GO:0060603	mammary gland duct morphogenesis	2/92	32/18986	0.0625	12.8981	4.70045	0.0104819	0.0337238	0.0195789	CSF1R/NR3C1	2
BP	GO:1902042	negative regulation of extrinsic apoptotic signaling pathway via death domain receptors	2/92	32/18986	0.0625	12.8981	4.70045	0.0104819	0.0337238	0.0195789	GSK3B/RAF1	2
BP	GO:1904705	regulation of vascular associated smooth muscle cell proliferation	3/92	94/18986	0.0319149	6.58626	3.78864	0.0107431	0.0345291	0.0200465	TERT/MMP9/MAP3K7	3
BP	GO:0030336	negative regulation of cell migration	6/92	383/18986	0.0156658	3.23294	3.08051	0.0107966	0.0346084	0.0200925	BRAF/GSK3B/NFE2L2/DRD2/HDAC1/ADORA1	6
BP	GO:0001508	action potential	4/92	177/18986	0.0225989	4.66372	3.41714	0.0108007	0.0346084	0.0200925	CHRNA4/GLRA1/KCNJ5/CNR1	4
BP	GO:1902905	positive regulation of supramolecular fiber organization	4/92	177/18986	0.0225989	4.66372	3.41714	0.0108007	0.0346084	0.0200925	BRAF/SMAD3/ABL1/CDK5R1	4
BP	GO:0060828	regulation of canonical Wnt signaling pathway	5/92	276/18986	0.0181159	3.73858	3.19801	0.0110327	0.0353158	0.0205032	GSK3B/NFKB1/SMAD3/MAPK14/HDAC1	5
BP	GO:0051492	regulation of stress fiber assembly	3/92	95/18986	0.0315789	6.51693	3.76157	0.0110552	0.0353518	0.0205241	BRAF/SMAD3/ABL1	3
BP	GO:0002363	alpha-beta T cell lineage commitment	2/92	33/18986	0.0606061	12.5072	4.61665	0.0111232	0.0353544	0.0205256	JAK1/CTSL	2
BP	GO:0006308	DNA catabolic process	2/92	33/18986	0.0606061	12.5072	4.61665	0.0111232	0.0353544	0.0205256	APEX1/APAF1	2
BP	GO:0033198	response to ATP	2/92	33/18986	0.0606061	12.5072	4.61665	0.0111232	0.0353544	0.0205256	PTGS2/NT5E	2
BP	GO:0043247	telomere maintenance in response to DNA damage	2/92	33/18986	0.0606061	12.5072	4.61665	0.0111232	0.0353544	0.0205256	APEX1/CDK2	2
BP	GO:0071634	regulation of transforming growth factor beta production	2/92	33/18986	0.0606061	12.5072	4.61665	0.0111232	0.0353544	0.0205256	PTGS2/SMAD3	2
BP	GO:0090322	regulation of superoxide metabolic process	2/92	33/18986	0.0606061	12.5072	4.61665	0.0111232	0.0353544	0.0205256	NFE2L2/GSTP1	2
BP	GO:0072091	regulation of stem cell proliferation	3/92	96/18986	0.03125	6.44905	3.73489	0.0113724	0.0360374	0.0209221	ACE/TERT/FGFR1	3
BP	GO:0097194	execution phase of apoptosis	3/92	96/18986	0.03125	6.44905	3.73489	0.0113724	0.0360374	0.0209221	HTR2A/APAF1/CASP6	3
BP	GO:1990874	vascular associated smooth muscle cell proliferation	3/92	96/18986	0.03125	6.44905	3.73489	0.0113724	0.0360374	0.0209221	TERT/MMP9/MAP3K7	3
BP	GO:0090150	establishment of protein localization to membrane	5/92	280/18986	0.0178571	3.68517	3.15862	0.0116856	0.0369478	0.0214507	BRAF/CDK5/CDK5R1/FYN/ADORA1	5
BP	GO:0061337	cardiac conduction	3/92	97/18986	0.0309278	6.38256	3.70858	0.0116949	0.0369478	0.0214507	ACE/TNNI3K/KCNJ5	3
BP	GO:1904063	negative regulation of cation transmembrane transport	3/92	97/18986	0.0309278	6.38256	3.70858	0.0116949	0.0369478	0.0214507	MMP9/DRD2/CRHR1	3
BP	GO:0006516	glycoprotein catabolic process	2/92	34/18986	0.0588235	12.1394	4.53639	0.0117815	0.0370729	0.0215233	GUSB/CTSL	2
BP	GO:0007628	adult walking behavior	2/92	34/18986	0.0588235	12.1394	4.53639	0.0117815	0.0370729	0.0215233	DRD2/GLRA1	2
BP	GO:0030212	hyaluronan metabolic process	2/92	34/18986	0.0588235	12.1394	4.53639	0.0117815	0.0370729	0.0215233	NFKB1/GUSB	2
BP	GO:0046320	regulation of fatty acid oxidation	2/92	34/18986	0.0588235	12.1394	4.53639	0.0117815	0.0370729	0.0215233	CPT1A/CNR1	2
BP	GO:0031214	biomineral tissue development	4/92	182/18986	0.021978	4.53559	3.34434	0.0118676	0.0372695	0.0216374	CFTR/PTGS2/SMAD3/FGFR1	4
BP	GO:0043534	blood vessel endothelial cell migration	4/92	182/18986	0.021978	4.53559	3.34434	0.0118676	0.0372695	0.0216374	PTGS2/NFE2L2/FGFR1/ABL1	4
BP	GO:0042982	amyloid precursor protein metabolic process	3/92	98/18986	0.0306122	6.31744	3.68264	0.0120226	0.0376811	0.0218764	PSEN2/ADAM10/LYN	3
BP	GO:0071346	cellular response to type II interferon	3/92	98/18986	0.0306122	6.31744	3.68264	0.0120226	0.0376811	0.0218764	NOS2/RAF1/JAK1	3
BP	GO:0002262	myeloid cell homeostasis	4/92	183/18986	0.0218579	4.51081	3.33009	0.0120888	0.0378135	0.0219533	KIT/PIK3CD/MAPK14/LYN	4
BP	GO:0017157	regulation of exocytosis	4/92	183/18986	0.0218579	4.51081	3.33009	0.0120888	0.0378135	0.0219533	BRAF/CFTR/CDK5/LYN	4
BP	GO:0007189	adenylate cyclase-activating G protein-coupled receptor signaling pathway	4/92	184/18986	0.0217391	4.48629	3.31595	0.0123126	0.0384755	0.0223376	DRD2/ADORA2A/CNR1/CRHR1	4
BP	GO:0001893	maternal placenta development	2/92	35/18986	0.0571429	11.7925	4.45943	0.0124565	0.0386949	0.022465	PTGS2/CTSB	2
BP	GO:0034505	tooth mineralization	2/92	35/18986	0.0571429	11.7925	4.45943	0.0124565	0.0386949	0.022465	CFTR/FGFR1	2
BP	GO:0043276	anoikis	2/92	35/18986	0.0571429	11.7925	4.45943	0.0124565	0.0386949	0.022465	PIK3CA/MAP3K7	2
BP	GO:0090050	positive regulation of cell migration involved in sprouting angiogenesis	2/92	35/18986	0.0571429	11.7925	4.45943	0.0124565	0.0386949	0.022465	PTGS2/ABL1	2
BP	GO:1902176	negative regulation of oxidative stress-induced intrinsic apoptotic signaling pathway	2/92	35/18986	0.0571429	11.7925	4.45943	0.0124565	0.0386949	0.022465	NFE2L2/FYN	2
BP	GO:2000406	positive regulation of T cell migration	2/92	35/18986	0.0571429	11.7925	4.45943	0.0124565	0.0386949	0.022465	ADAM10/ABL1	2
BP	GO:0001657	ureteric bud development	3/92	100/18986	0.03	6.19109	3.63183	0.0126937	0.0393157	0.0228254	RET/SMAD3/FGFR1	3
BP	GO:0050773	regulation of dendrite development	3/92	100/18986	0.03	6.19109	3.63183	0.0126937	0.0393157	0.0228254	GSK3B/ABL1/CHRNA3	3
BP	GO:0060419	heart growth	3/92	100/18986	0.03	6.19109	3.63183	0.0126937	0.0393157	0.0228254	FGFR1/ABL1/MAPK14	3
BP	GO:0019827	stem cell population maintenance	4/92	186/18986	0.0215054	4.43806	3.28797	0.0127683	0.039469	0.0229144	BRAF/KIT/RAF1/HDAC1	4
BP	GO:0051495	positive regulation of cytoskeleton organization	4/92	186/18986	0.0215054	4.43806	3.28797	0.0127683	0.039469	0.0229144	BRAF/SMAD3/ABL1/CDK5R1	4
BP	GO:2000146	negative regulation of cell motility	6/92	398/18986	0.0150754	3.1111	2.9701	0.0128584	0.0397088	0.0230536	BRAF/GSK3B/NFE2L2/DRD2/HDAC1/ADORA1	6
BP	GO:0034109	homotypic cell-cell adhesion	3/92	101/18986	0.029703	6.12979	3.60694	0.0130372	0.0401315	0.023299	HTR2A/JAK1/LYN	3
BP	GO:0072163	mesonephric epithelium development	3/92	101/18986	0.029703	6.12979	3.60694	0.0130372	0.0401315	0.023299	RET/SMAD3/FGFR1	3
BP	GO:0072164	mesonephric tubule development	3/92	101/18986	0.029703	6.12979	3.60694	0.0130372	0.0401315	0.023299	RET/SMAD3/FGFR1	3
BP	GO:0001782	B cell homeostasis	2/92	36/18986	0.0555556	11.465	4.38553	0.013148	0.0401315	0.023299	ABL1/LYN	2
BP	GO:0018198	peptidyl-cysteine modification	2/92	36/18986	0.0555556	11.465	4.38553	0.013148	0.0401315	0.023299	ACE/NOS2	2
BP	GO:0033687	osteoblast proliferation	2/92	36/18986	0.0555556	11.465	4.38553	0.013148	0.0401315	0.023299	SMAD3/ABL1	2
BP	GO:0035640	exploration behavior	2/92	36/18986	0.0555556	11.465	4.38553	0.013148	0.0401315	0.023299	HTR1A/CRHR1	2
BP	GO:0046825	regulation of protein export from nucleus	2/92	36/18986	0.0555556	11.465	4.38553	0.013148	0.0401315	0.023299	GSK3B/CDK5	2
BP	GO:0051968	positive regulation of synaptic transmission, glutamatergic	2/92	36/18986	0.0555556	11.465	4.38553	0.013148	0.0401315	0.023299	PTGS2/ADORA2A	2
BP	GO:0071604	transforming growth factor beta production	2/92	36/18986	0.0555556	11.465	4.38553	0.013148	0.0401315	0.023299	PTGS2/SMAD3	2
BP	GO:0098698	postsynaptic specialization assembly	2/92	36/18986	0.0555556	11.465	4.38553	0.013148	0.0401315	0.023299	FGFR1/ABL1	2
BP	GO:1905332	positive regulation of morphogenesis of an epithelium	2/92	36/18986	0.0555556	11.465	4.38553	0.013148	0.0401315	0.023299	PIK3CD/ABL1	2
BP	GO:0032412	regulation of monoatomic ion transmembrane transporter activity	4/92	188/18986	0.0212766	4.39084	3.26038	0.0132346	0.0403565	0.0234296	CFTR/MMP9/DRD2/CRHR1	4
BP	GO:0061448	connective tissue development	5/92	290/18986	0.0172414	3.5581	3.06322	0.0134321	0.0409193	0.0237564	PIK3CA/SMAD3/FGFR1/CTSK/MAPK14	5
BP	GO:0051348	negative regulation of transferase activity	4/92	190/18986	0.0210526	4.34462	3.23317	0.0137116	0.0416901	0.0242039	GSK3B/ABL1/GSTP1/LYN	4
BP	GO:0098727	maintenance of cell number	4/92	190/18986	0.0210526	4.34462	3.23317	0.0137116	0.0416901	0.0242039	BRAF/KIT/RAF1/HDAC1	4
BP	GO:0034766	negative regulation of monoatomic ion transmembrane transport	3/92	103/18986	0.0291262	6.01076	3.55815	0.0137401	0.0417365	0.0242308	MMP9/DRD2/CRHR1	3
BP	GO:0002474	antigen processing and presentation of peptide antigen via MHC class I	2/92	37/18986	0.0540541	11.1551	4.31449	0.013856	0.041927	0.0243414	ACE/ERAP1	2
BP	GO:0016242	negative regulation of macroautophagy	2/92	37/18986	0.0540541	11.1551	4.31449	0.013856	0.041927	0.0243414	PIK3CA/TSPO	2
BP	GO:0021799	cerebral cortex radially oriented cell migration	2/92	37/18986	0.0540541	11.1551	4.31449	0.013856	0.041927	0.0243414	CDK5/CDK5R1	2
BP	GO:0051353	positive regulation of oxidoreductase activity	2/92	37/18986	0.0540541	11.1551	4.31449	0.013856	0.041927	0.0243414	TERT/ABL1	2
BP	GO:0030258	lipid modification	4/92	191/18986	0.0209424	4.32188	3.21971	0.0139542	0.0421432	0.0244669	HSD17B10/MAPK14/CPT1A/CNR1	4
BP	GO:0045580	regulation of T cell differentiation	4/92	191/18986	0.0209424	4.32188	3.21971	0.0139542	0.0421432	0.0244669	BRAF/ABL1/ZAP70/MALT1	4
BP	GO:0006109	regulation of carbohydrate metabolic process	4/92	193/18986	0.0207254	4.27709	3.19305	0.0144475	0.0435584	0.0252885	GSK3B/NFKB1/NR3C1/HTR2A	4
BP	GO:0001823	mesonephros development	3/92	105/18986	0.0285714	5.89627	3.51063	0.0144642	0.0435584	0.0252885	RET/SMAD3/FGFR1	3
BP	GO:0043255	regulation of carbohydrate biosynthetic process	3/92	105/18986	0.0285714	5.89627	3.51063	0.0144642	0.0435584	0.0252885	GSK3B/NFKB1/NR3C1	3
BP	GO:0001990	regulation of systemic arterial blood pressure by hormone	2/92	38/18986	0.0526316	10.8616	4.24613	0.0145801	0.0437403	0.0253942	ACE/NOX1	2
BP	GO:0021696	cerebellar cortex morphogenesis	2/92	38/18986	0.0526316	10.8616	4.24613	0.0145801	0.0437403	0.0253942	CDK5/MAP2K1	2
BP	GO:0051385	response to mineralocorticoid	2/92	38/18986	0.0526316	10.8616	4.24613	0.0145801	0.0437403	0.0253942	ACE/MAOB	2
BP	GO:0055023	positive regulation of cardiac muscle tissue growth	2/92	38/18986	0.0526316	10.8616	4.24613	0.0145801	0.0437403	0.0253942	FGFR1/MAPK14	2
BP	GO:0002758	innate immune response-activating signaling pathway	5/92	297/18986	0.016835	3.47424	2.99891	0.0147547	0.0441801	0.0256495	MAPK8/FYN/CHUK/MAP3K7/LYN	5
BP	GO:0045165	cell fate commitment	5/92	297/18986	0.016835	3.47424	2.99891	0.0147547	0.0441801	0.0256495	BRAF/FGFR1/JAK1/HDAC1/CTSL	5
BP	GO:0009062	fatty acid catabolic process	3/92	106/18986	0.0283019	5.84065	3.48733	0.0148342	0.044292	0.0257145	HSD17B10/CPT1A/CNR1	3
BP	GO:0009408	response to heat	3/92	106/18986	0.0283019	5.84065	3.48733	0.0148342	0.044292	0.0257145	GSK3B/PTGS2/LYN	3
BP	GO:0110020	regulation of actomyosin structure organization	3/92	106/18986	0.0283019	5.84065	3.48733	0.0148342	0.044292	0.0257145	BRAF/SMAD3/ABL1	3
BP	GO:0002695	negative regulation of leukocyte activation	4/92	196/18986	0.0204082	4.21162	3.15374	0.015208	0.0452414	0.0262657	ADORA2A/LGALS3/CNR1/LYN	4
BP	GO:0002700	regulation of production of molecular mediator of immune response	4/92	196/18986	0.0204082	4.21162	3.15374	0.015208	0.0452414	0.0262657	KIT/HTR2A/MALT1/MAP3K7	4
BP	GO:0032231	regulation of actin filament bundle assembly	3/92	107/18986	0.0280374	5.78606	3.46432	0.0152096	0.0452414	0.0262657	BRAF/SMAD3/ABL1	3
BP	GO:0043266	regulation of potassium ion transport	3/92	107/18986	0.0280374	5.78606	3.46432	0.0152096	0.0452414	0.0262657	HTR2A/DRD2/ADORA1	3
BP	GO:0007340	acrosome reaction	2/92	39/18986	0.0512821	10.5831	4.18026	0.0153203	0.0453141	0.0263079	GLRA1/CACNA1H	2
BP	GO:0007616	long-term memory	2/92	39/18986	0.0512821	10.5831	4.18026	0.0153203	0.0453141	0.0263079	EIF2AK4/DRD2	2
BP	GO:0032350	regulation of hormone metabolic process	2/92	39/18986	0.0512821	10.5831	4.18026	0.0153203	0.0453141	0.0263079	NFKB1/NR3C1	2
BP	GO:0032768	regulation of monooxygenase activity	2/92	39/18986	0.0512821	10.5831	4.18026	0.0153203	0.0453141	0.0263079	TERT/NFKB1	2
BP	GO:0060416	response to growth hormone	2/92	39/18986	0.0512821	10.5831	4.18026	0.0153203	0.0453141	0.0263079	JAK1/LYN	2
BP	GO:2000780	negative regulation of double-strand break repair	2/92	39/18986	0.0512821	10.5831	4.18026	0.0153203	0.0453141	0.0263079	ABL1/CSNK2A1	2
BP	GO:0006006	glucose metabolic process	4/92	197/18986	0.0203046	4.19024	3.14082	0.015467	0.0456625	0.0265101	PIK3CA/NR3C1/MAPK14/CPT1A	4
BP	GO:0022898	regulation of transmembrane transporter activity	4/92	197/18986	0.0203046	4.19024	3.14082	0.015467	0.0456625	0.0265101	CFTR/MMP9/DRD2/CRHR1	4
BP	GO:0019217	regulation of fatty acid metabolic process	3/92	108/18986	0.0277778	5.73249	3.4416	0.0155903	0.0459405	0.0266715	PTGS2/CPT1A/CNR1	3
BP	GO:2001257	regulation of cation channel activity	3/92	108/18986	0.0277778	5.73249	3.4416	0.0155903	0.0459405	0.0266715	MMP9/DRD2/CRHR1	3
BP	GO:0040013	negative regulation of locomotion	6/92	416/18986	0.0144231	2.97648	2.84427	0.0156812	0.0461651	0.0268019	BRAF/GSK3B/NFE2L2/DRD2/HDAC1/ADORA1	6
BP	GO:0010466	negative regulation of peptidase activity	4/92	198/18986	0.020202	4.16908	3.12797	0.0157288	0.0462189	0.0268332	MMP9/PTGS2/RAF1/CSNK2A1	4
BP	GO:0071466	cellular response to xenobiotic stimulus	4/92	198/18986	0.020202	4.16908	3.12797	0.0157288	0.0462189	0.0268332	BRAF/NFE2L2/NOS2/GSTP1	4
BP	GO:0045861	negative regulation of proteolysis	5/92	303/18986	0.0165017	3.40544	2.9453	0.0159559	0.0467177	0.0271227	MMP9/PTGS2/CDK5/RAF1/CSNK2A1	5
BP	GO:0061136	regulation of proteasomal protein catabolic process	4/92	199/18986	0.0201005	4.14813	3.11521	0.0159934	0.0467177	0.0271227	GSK3B/NFE2L2/CSNK2A1/CDK2	4
BP	GO:0002369	T cell cytokine production	2/92	40/18986	0.05	10.3185	4.11674	0.0160763	0.0467177	0.0271227	MALT1/MAP3K7	2
BP	GO:0002724	regulation of T cell cytokine production	2/92	40/18986	0.05	10.3185	4.11674	0.0160763	0.0467177	0.0271227	MALT1/MAP3K7	2
BP	GO:0032885	regulation of polysaccharide biosynthetic process	2/92	40/18986	0.05	10.3185	4.11674	0.0160763	0.0467177	0.0271227	GSK3B/NFKB1	2
BP	GO:0033028	myeloid cell apoptotic process	2/92	40/18986	0.05	10.3185	4.11674	0.0160763	0.0467177	0.0271227	PIK3CD/CTSL	2
BP	GO:0038179	neurotrophin signaling pathway	2/92	40/18986	0.05	10.3185	4.11674	0.0160763	0.0467177	0.0271227	RAF1/NTRK3	2
BP	GO:0045730	respiratory burst	2/92	40/18986	0.05	10.3185	4.11674	0.0160763	0.0467177	0.0271227	PIK3CD/NOX1	2
BP	GO:0045923	positive regulation of fatty acid metabolic process	2/92	40/18986	0.05	10.3185	4.11674	0.0160763	0.0467177	0.0271227	PTGS2/CPT1A	2
BP	GO:0072539	T-helper 17 cell differentiation	2/92	40/18986	0.05	10.3185	4.11674	0.0160763	0.0467177	0.0271227	JAK1/MALT1	2
BP	GO:0086091	regulation of heart rate by cardiac conduction	2/92	40/18986	0.05	10.3185	4.11674	0.0160763	0.0467177	0.0271227	ACE/KCNJ5	2
BP	GO:0090659	walking behavior	2/92	40/18986	0.05	10.3185	4.11674	0.0160763	0.0467177	0.0271227	DRD2/GLRA1	2
BP	GO:0032611	interleukin-1 beta production	3/92	110/18986	0.0272727	5.62826	3.39701	0.0163679	0.0473901	0.0275131	SMAD3/GSTP1/MALT1	3
BP	GO:0032651	regulation of interleukin-1 beta production	3/92	110/18986	0.0272727	5.62826	3.39701	0.0163679	0.0473901	0.0275131	SMAD3/GSTP1/MALT1	3
BP	GO:0048709	oligodendrocyte differentiation	3/92	110/18986	0.0272727	5.62826	3.39701	0.0163679	0.0473901	0.0275131	CDK5/HDAC1/LYN	3
BP	GO:1901655	cellular response to ketone	3/92	110/18986	0.0272727	5.62826	3.39701	0.0163679	0.0473901	0.0275131	ACE/CFTR/NR3C1	3
BP	GO:0010563	negative regulation of phosphorus metabolic process	5/92	306/18986	0.0163399	3.37205	2.919	0.0165803	0.0479173	0.0278192	ABL1/GSTP1/TSPO/NTRK3/LYN	5
BP	GO:0045936	negative regulation of phosphate metabolic process	5/92	306/18986	0.0163399	3.37205	2.919	0.0165803	0.0479173	0.0278192	ABL1/GSTP1/TSPO/NTRK3/LYN	5
BP	GO:0007369	gastrulation	4/92	202/18986	0.019802	4.08653	3.07743	0.0168039	0.0484248	0.0281138	MMP9/SMAD3/FGFR1/MAP2K1	4
BP	GO:0043407	negative regulation of MAP kinase activity	2/92	41/18986	0.0487805	10.0668	4.05542	0.0168481	0.0484248	0.0281138	GSTP1/LYN	2
BP	GO:0045738	negative regulation of DNA repair	2/92	41/18986	0.0487805	10.0668	4.05542	0.0168481	0.0484248	0.0281138	ABL1/CSNK2A1	2
BP	GO:0062098	regulation of programmed necrotic cell death	2/92	41/18986	0.0487805	10.0668	4.05542	0.0168481	0.0484248	0.0281138	TSPO/CASP6	2
BP	GO:0150077	regulation of neuroinflammatory response	2/92	41/18986	0.0487805	10.0668	4.05542	0.0168481	0.0484248	0.0281138	MMP9/PTGS2	2
BP	GO:1990806	ligand-gated ion channel signaling pathway	2/92	41/18986	0.0487805	10.0668	4.05542	0.0168481	0.0484248	0.0281138	CAPN1/CDK5R1	2
BP	GO:0000075	cell cycle checkpoint signaling	4/92	203/18986	0.0197044	4.0664	3.065	0.0170797	0.0490458	0.0284743	EIF2AK4/MAPK14/CDK2/LYN	4
BP	GO:0014013	regulation of gliogenesis	3/92	112/18986	0.0267857	5.52776	3.35349	0.0171669	0.0492512	0.0285936	TSPO/HDAC1/LYN	3
BP	GO:0009615	response to virus	6/92	425/18986	0.0141176	2.91345	2.78387	0.0172429	0.0494243	0.0286941	NFKB1/SMAD3/EIF2AK4/JAK1/MAPK14/CHUK	6
CC	GO:0101002	ficolin-1-rich granule	11/92	185/19960	0.0594595	12.9001	11.0653	9.01224e-10	2.36121e-07	1.58426e-07	CTSD/MMP9/CTSB/CAPN1/GUSB/GSTP1/MAPK14/FPR1/PSMB1/LGALS3/APAF1	11
CC	GO:1904813	ficolin-1-rich granule lumen	9/92	124/19960	0.0725806	15.7468	11.2091	5.78818e-09	7.58252e-07	5.08751e-07	CTSD/MMP9/CTSB/CAPN1/GUSB/GSTP1/MAPK14/PSMB1/APAF1	9
CC	GO:0097060	synaptic membrane	14/92	453/19960	0.0309051	6.70506	8.35796	1.97547e-08	1.72525e-06	1.15756e-06	PSEN2/DNM2/ADAM10/SIGMAR1/HTR2A/CHRNA4/DRD2/GLRA1/ADORA2A/CHRM1/ADORA1/CNR1/CHRNA3/CRHR1	14
CC	GO:0045121	membrane raft	11/92	293/19960	0.0375427	8.14513	8.38418	1.05919e-07	5.94448e-06	3.98846e-06	CTSD/MME/SLC2A1/PTGS2/HTR2A/ZAP70/FYN/LCK/CNR1/CHRNA3/LYN	11
CC	GO:0098857	membrane microdomain	11/92	295/19960	0.0372881	8.0899	8.34816	1.13444e-07	5.94448e-06	3.98846e-06	CTSD/MME/SLC2A1/PTGS2/HTR2A/ZAP70/FYN/LCK/CNR1/CHRNA3/LYN	11
CC	GO:0032279	asymmetric synapse	12/92	375/19960	0.032	6.94261	7.90528	1.52489e-07	6.65869e-06	4.46766e-06	DNM2/ADAM10/SIGMAR1/CDK5/ABL1/CDK5R1/FYN/ADORA2A/CHRM1/ADORA1/CHRNA3/CRHR1	12
CC	GO:0045211	postsynaptic membrane	11/92	321/19960	0.0342679	7.43465	7.90868	2.64655e-07	9.90567e-06	6.64623e-06	DNM2/SIGMAR1/HTR2A/CHRNA4/DRD2/GLRA1/ADORA2A/CHRM1/ADORA1/CHRNA3/CRHR1	11
CC	GO:0098984	neuron to neuron synapse	12/92	412/19960	0.0291262	6.31912	7.42375	4.17384e-07	1.36693e-05	9.17147e-06	DNM2/ADAM10/SIGMAR1/CDK5/ABL1/CDK5R1/FYN/ADORA2A/CHRM1/ADORA1/CHRNA3/CRHR1	12
CC	GO:0150034	distal axon	10/92	281/19960	0.0355872	7.72087	7.72082	6.80308e-07	1.98045e-05	1.32879e-05	DNM2/SIGMAR1/CDK5/ABL1/SLC18A2/DRD2/CDK5R1/CHRM1/ADORA1/CNR1	10
CC	GO:0099572	postsynaptic specialization	11/92	396/19960	0.0277778	6.02657	6.87506	2.07953e-06	5.44837e-05	3.65559e-05	DNM2/ADAM10/SIGMAR1/CDK5/ABL1/CDK5R1/FYN/CHRM1/CHRNA3/CRHR1/LYN	11
CC	GO:0014069	postsynaptic density	10/92	359/19960	0.0278552	6.04336	6.56167	6.09187e-06	0.000145097	9.73534e-05	DNM2/ADAM10/SIGMAR1/CDK5/ABL1/CDK5R1/FYN/CHRM1/CHRNA3/CRHR1	10
CC	GO:0042734	presynaptic membrane	7/92	186/19960	0.0376344	8.16503	6.68057	2.449e-05	0.000534699	0.000358757	PSEN2/HTR2A/DRD2/ADORA2A/CHRM1/ADORA1/CNR1	7
CC	GO:0031904	endosome lumen	4/92	38/19960	0.105263	22.8375	9.16885	2.76697e-05	0.000557651	0.000374157	CTSD/CTSB/CTSK/CTSL	4
CC	GO:0061695	transferase complex, transferring phosphorus-containing groups	8/92	302/19960	0.0264901	5.74719	5.65662	7.75005e-05	0.00145037	0.000973127	TERT/PIK3CA/CDK5/PIK3CD/CDK5R1/CSNK2A1/CHUK/CDK2	8
CC	GO:0043202	lysosomal lumen	5/92	98/19960	0.0510204	11.0692	6.7996	9.03077e-05	0.00157737	0.00105834	CTSD/CTSB/GUSB/CTSK/CTSL	5
CC	GO:0009898	cytoplasmic side of plasma membrane	6/92	163/19960	0.0368098	7.98613	6.0942	0.000108037	0.00176911	0.00118699	KIT/MAP2K2/ZAP70/JAK1/CHUK/LYN	6
CC	GO:0005637	nuclear inner membrane	4/92	55/19960	0.0727273	15.7787	7.46829	0.000120424	0.00185593	0.00124524	PSEN2/PTGS2/SIGMAR1/SMAD3	4
CC	GO:0030426	growth cone	6/92	168/19960	0.0357143	7.74845	5.97723	0.000127507	0.00185593	0.00124524	DNM2/SIGMAR1/CDK5/ABL1/CDK5R1/CNR1	6
CC	GO:0030427	site of polarized growth	6/92	173/19960	0.0346821	7.5245	5.86498	0.000149663	0.00206378	0.00138469	DNM2/SIGMAR1/CDK5/ABL1/CDK5R1/CNR1	6
CC	GO:0031968	organelle outer membrane	7/92	252/19960	0.0277778	6.02657	5.46433	0.000165474	0.00216724	0.00145411	PTGS2/SIGMAR1/RAF1/MAOB/TSPO/CPT1A/CNR1	7
CC	GO:0019867	outer membrane	7/92	254/19960	0.0275591	5.97912	5.43446	0.00017371	0.00216724	0.00145411	PTGS2/SIGMAR1/RAF1/MAOB/TSPO/CPT1A/CNR1	7
CC	GO:0036019	endolysosome	3/92	28/19960	0.107143	23.2453	8.01547	0.000285565	0.00340082	0.00228179	CTSB/CTSK/CTSL	3
CC	GO:0044306	neuron projection terminus	5/92	133/19960	0.037594	8.15626	5.63469	0.00037663	0.00429031	0.00287859	MME/SLC18A2/DRD2/CHRM1/ADORA1	5
CC	GO:0098562	cytoplasmic side of membrane	6/92	210/19960	0.0285714	6.19876	5.15361	0.00042451	0.00463424	0.00310935	KIT/MAP2K2/ZAP70/JAK1/CHUK/LYN	6
CC	GO:1902554	serine/threonine protein kinase complex	5/92	139/19960	0.0359712	7.80419	5.47782	0.000461075	0.00483206	0.00324208	CDK5/CDK5R1/CSNK2A1/CHUK/CDK2	5
CC	GO:0009897	external side of plasma membrane	8/92	407/19960	0.019656	4.2645	4.52787	0.000583568	0.00588057	0.00394558	ACE/KIT/CTSB/F10/CTSK/CHRNA4/GLRA1/NT5E	8
CC	GO:0043204	perikaryon	5/92	152/19960	0.0328947	7.13673	5.16802	0.000692295	0.00667266	0.00447704	CDK5/DRD2/CDK5R1/FYN/GLRA1	5
CC	GO:1902911	protein kinase complex	5/92	153/19960	0.0326797	7.09008	5.14572	0.000713109	0.00667266	0.00447704	CDK5/CDK5R1/CSNK2A1/CHUK/CDK2	5
CC	GO:0034774	secretory granule lumen	7/92	324/19960	0.0216049	4.68733	4.55349	0.000749662	0.00677281	0.00454423	CTSD/NFKB1/GUSB/GSTP1/MAPK14/PSMB1/APAF1	7
CC	GO:0060205	cytoplasmic vesicle lumen	7/92	329/19960	0.0212766	4.6161	4.50042	0.000819986	0.0070542	0.00473303	CTSD/NFKB1/GUSB/GSTP1/MAPK14/PSMB1/APAF1	7
CC	GO:0031983	vesicle lumen	7/92	330/19960	0.0212121	4.60211	4.48993	0.000834658	0.0070542	0.00473303	CTSD/NFKB1/GUSB/GSTP1/MAPK14/PSMB1/APAF1	7
CC	GO:0070820	tertiary granule	5/92	164/19960	0.0304878	6.61453	4.91284	0.000974213	0.00797637	0.00535176	CTSD/ADAM10/MMP9/FPR1/LGALS3	5
CC	GO:0005775	vacuolar lumen	5/92	178/19960	0.0280899	6.09428	4.64563	0.0014021	0.0108697	0.00729304	CTSD/CTSB/GUSB/CTSK/CTSL	5
CC	GO:0001772	immunological synapse	3/92	48/19960	0.0625	13.5598	5.92832	0.00141057	0.0108697	0.00729304	ZAP70/LGALS3/LCK	3
CC	GO:0044853	plasma membrane raft	4/92	116/19960	0.0344828	7.48126	4.76387	0.00204193	0.014631	0.00981668	SLC2A1/PTGS2/HTR2A/CHRNA3	4
CC	GO:0043679	axon terminus	4/92	117/19960	0.034188	7.41732	4.73728	0.00210685	0.014631	0.00981668	SLC18A2/DRD2/CHRM1/ADORA1	4
CC	GO:0030673	axolemma	2/92	15/19960	0.133333	28.9275	7.36288	0.00212205	0.014631	0.00981668	ADORA2A/ADORA1	2
CC	GO:0098691	dopaminergic synapse	2/92	15/19960	0.133333	28.9275	7.36288	0.00212205	0.014631	0.00981668	SLC18A2/DRD2	2
CC	GO:0005942	phosphatidylinositol 3-kinase complex	2/92	16/19960	0.125	27.1196	7.11223	0.00241794	0.0162436	0.0108987	PIK3CA/PIK3CD	2
CC	GO:0000307	cyclin-dependent protein kinase holoenzyme complex	3/92	59/19960	0.0508475	11.0317	5.25108	0.00255622	0.0167433	0.0112339	CDK5/CDK5R1/CDK2	3
CC	GO:0005892	acetylcholine-gated channel complex	2/92	17/19960	0.117647	25.5243	6.88354	0.00273213	0.017459	0.0117142	CHRNA4/CHRNA3	2
CC	GO:0032589	neuron projection membrane	3/92	62/19960	0.0483871	10.4979	5.09688	0.00294441	0.0183675	0.0123237	ADORA2A/ADORA1/TACR3	3
CC	GO:0005788	endoplasmic reticulum lumen	6/92	314/19960	0.0191083	4.14567	3.8232	0.00332082	0.0202338	0.0135759	ADAM10/PTGS2/F10/FLT3/ERAP1/PROC	6
CC	GO:0005925	focal adhesion	7/92	424/19960	0.0165094	3.58183	3.65661	0.00345639	0.0205813	0.013809	DNM2/MME/ADAM10/MAP2K1/MAP2K2/CAPN1/JAK1	7
CC	GO:0005741	mitochondrial outer membrane	5/92	223/19960	0.0224215	4.8645	3.94903	0.00372441	0.0216844	0.0145492	RAF1/MAOB/TSPO/CPT1A/CNR1	5
CC	GO:0030055	cell-substrate junction	7/92	434/19960	0.016129	3.4993	3.58214	0.00392603	0.0222296	0.014915	DNM2/MME/ADAM10/MAP2K1/MAP2K2/CAPN1/JAK1	7
CC	GO:0098802	plasma membrane signaling receptor complex	6/92	326/19960	0.0184049	3.99306	3.70772	0.00398776	0.0222296	0.014915	ZAP70/CHRNA4/DRD2/CHUK/CHRNA3/LYN	6
CC	GO:0005769	early endosome	7/92	438/19960	0.0159817	3.46734	3.55296	0.00412691	0.0225261	0.0151139	PSEN2/RET/MME/CFTR/MAP2K1/MAP2K2/NOX1	7
CC	GO:0070822	Sin3-type complex	2/92	22/19960	0.0909091	19.7233	5.97915	0.00457167	0.0239556	0.016073	CSNK2A1/HDAC1	2
CC	GO:0097038	perinuclear endoplasmic reticulum	2/92	22/19960	0.0909091	19.7233	5.97915	0.00457167	0.0239556	0.016073	ADAM10/FYN	2
CC	GO:0005901	caveola	3/92	82/19960	0.0365854	7.93743	4.28357	0.00645351	0.0331533	0.0222443	SLC2A1/PTGS2/HTR2A	3
CC	GO:0034702	monoatomic ion channel complex	6/92	365/19960	0.0164384	3.56641	3.36733	0.00684908	0.0345088	0.0231538	CFTR/CHRNA4/GLRA1/KCNJ5/CACNA1H/CHRNA3	6
CC	GO:0019898	extrinsic component of membrane	4/92	167/19960	0.0239521	5.19656	3.7058	0.00746489	0.0369019	0.0247594	PIK3CA/PIK3CD/ZAP70/JAK1	4
CC	GO:0005640	nuclear outer membrane	2/92	31/19960	0.0645161	13.9972	4.92804	0.00895869	0.0434662	0.0291638	PTGS2/SIGMAR1	2
MF	GO:0004713	protein tyrosine kinase activity	16/92	138/18737	0.115942	23.6131	18.7286	6.03178e-18	2.61176e-15	1.83493e-15	RET/CSF1R/KIT/FGFR1/MAP2K1/MAP2K2/ABL1/ZAP70/JAK1/FLT3/FYN/ITK/NTRK3/BLK/LCK/LYN	16
MF	GO:0004715	non-membrane spanning protein tyrosine kinase activity	8/92	45/18737	0.177778	36.2068	16.6095	4.60042e-11	9.95991e-09	6.99748e-09	ABL1/ZAP70/JAK1/FYN/ITK/BLK/LCK/LYN	8
MF	GO:0004175	endopeptidase activity	16/92	404/18737	0.039604	8.06586	10.0853	1.14838e-10	1.6575e-08	1.1645e-08	PSEN2/ACE/CTSD/MME/ADAM10/MMP9/MMP1/CTSB/CAPN1/F10/CTSK/CTSL/ERAP1/MALT1/CASP6/PROC	16
MF	GO:0030594	neurotransmitter receptor activity	9/92	97/18737	0.0927835	18.8966	12.4132	1.11552e-09	1.20755e-07	8.48385e-08	HTR2A/TSPO/CHRNA4/HTR1A/DRD2/DRD4/GLRA1/CHRM1/CHRNA3	9
MF	GO:0097110	scaffold protein binding	8/92	70/18737	0.114286	23.2758	13.1158	1.82333e-09	1.57901e-07	1.10935e-07	BRAF/MAP2K1/MAP2K2/FYN/CHUK/CACNA1H/MAP3K7/LYN	8
MF	GO:0004674	protein serine/threonine kinase activity	15/92	429/18737	0.034965	7.12109	9.00923	2.55924e-09	1.62457e-07	1.14137e-07	PIK3CA/BRAF/GSK3B/CDK5/MAP2K1/EIF2AK4/RAF1/MAP2K2/MAPK8/CSNK2A1/TNNI3K/MAPK14/CHUK/CDK2/MAP3K7	15
MF	GO:0106310	protein serine kinase activity	14/92	363/18737	0.0385675	7.85477	9.26394	2.62633e-09	1.62457e-07	1.14137e-07	PIK3CA/BRAF/GSK3B/CDK5/MAP2K1/EIF2AK4/RAF1/MAP2K2/MAPK8/CSNK2A1/TNNI3K/MAPK14/CDK2/MAP3K7	14
MF	GO:0004197	cysteine-type endopeptidase activity	7/92	85/18737	0.0823529	16.7723	10.2374	1.97341e-07	1.06811e-05	7.50416e-06	CTSD/CTSB/CAPN1/CTSK/CTSL/MALT1/CASP6	7
MF	GO:0004714	transmembrane receptor protein tyrosine kinase activity	6/92	60/18737	0.1	20.3663	10.5541	4.80564e-07	2.22209e-05	1.56116e-05	RET/CSF1R/KIT/FGFR1/FLT3/NTRK3	6
MF	GO:0035173	histone kinase activity	10/92	256/18737	0.0390625	7.95559	7.87122	5.13185e-07	2.22209e-05	1.56116e-05	PIK3CA/BRAF/GSK3B/CDK5/EIF2AK4/RAF1/CSNK2A1/TNNI3K/CDK2/MAP3K7	10
MF	GO:0004708	MAP kinase kinase activity	4/92	16/18737	0.25	50.9158	14.0309	9.46808e-07	3.72698e-05	2.61845e-05	BRAF/MAP2K1/MAP2K2/MAPK14	4
MF	GO:0098960	postsynaptic neurotransmitter receptor activity	6/92	69/18737	0.0869565	17.7098	9.76785	1.11067e-06	4.00767e-05	2.81565e-05	CHRNA4/DRD2/DRD4/GLRA1/CHRM1/CHRNA3	6
MF	GO:0019199	transmembrane receptor protein kinase activity	6/92	79/18737	0.0759494	15.4681	9.05197	2.47602e-06	8.24705e-05	5.79408e-05	RET/CSF1R/KIT/FGFR1/FLT3/NTRK3	6
MF	GO:0019207	kinase regulator activity	9/92	273/18737	0.032967	6.71417	6.68071	7.84282e-06	0.000242567	0.000170419	PIK3CA/MAP2K1/MAP2K2/GSTP1/HTR2A/CDK5R1/FLT3/MALT1/LYN	9
MF	GO:0140993	histone modifying activity	11/92	438/18737	0.0251142	5.11483	6.12105	9.85161e-06	0.000275549	0.000193591	PIK3CA/BRAF/GSK3B/CDK5/EIF2AK4/RAF1/CSNK2A1/TNNI3K/HDAC1/CDK2/MAP3K7	11
MF	GO:0046875	ephrin receptor binding	4/92	28/18737	0.142857	29.0947	10.4503	1.0182e-05	0.000275549	0.000193591	ABL1/CDK5R1/FYN/LYN	4
MF	GO:0051378	serotonin binding	3/92	11/18737	0.272727	55.5445	12.7109	1.8371e-05	0.00046792	0.000328744	HTR2A/HTR1A/DRD4	3
MF	GO:0005518	collagen binding	5/92	69/18737	0.0724638	14.7582	8.04245	2.243e-05	0.000539566	0.00037908	MMP9/SMAD3/CTSB/CTSK/CTSL	5
MF	GO:0044024	histone H2AS1 kinase activity	8/92	246/18737	0.0325203	6.62319	6.23622	2.83671e-05	0.000614148	0.000431479	PIK3CA/BRAF/GSK3B/CDK5/EIF2AK4/RAF1/CSNK2A1/TNNI3K	8
MF	GO:0140995	histone H2A kinase activity	8/92	246/18737	0.0325203	6.62319	6.23622	2.83671e-05	0.000614148	0.000431479	PIK3CA/BRAF/GSK3B/CDK5/EIF2AK4/RAF1/CSNK2A1/TNNI3K	8
MF	GO:0004993	G protein-coupled serotonin receptor activity	3/92	13/18737	0.230769	46.9992	11.654	3.16169e-05	0.00065191	0.000458009	HTR2A/HTR1A/DRD4	3
MF	GO:0008234	cysteine-type peptidase activity	7/92	184/18737	0.0380435	7.74805	6.46147	3.40682e-05	0.000670523	0.000471086	CTSD/CTSB/CAPN1/CTSK/CTSL/MALT1/CASP6	7
MF	GO:0019902	phosphatase binding	7/92	191/18737	0.0366492	7.46409	6.3074	4.32183e-05	0.000813631	0.000571628	CSF1R/SMAD3/MAPK8/JAK1/MAPK14/LGALS3/LCK	7
MF	GO:0008227	G protein-coupled amine receptor activity	4/92	41/18737	0.097561	19.8696	8.49632	4.79628e-05	0.000830716	0.000583632	HTR2A/HTR1A/DRD4/CHRM1	4
MF	GO:0042169	SH2 domain binding	4/92	41/18737	0.097561	19.8696	8.49632	4.79628e-05	0.000830716	0.000583632	KIT/FGFR1/ABL1/LCK	4
MF	GO:0043176	amine binding	3/92	15/18737	0.2	40.7326	10.8135	4.99425e-05	0.000831735	0.000584348	HTR2A/HTR1A/DRD4	3
MF	GO:0004712	protein serine/threonine/tyrosine kinase activity	4/92	43/18737	0.0930233	18.9454	8.27537	5.8012e-05	0.000930341	0.000653625	BRAF/MAP2K1/MAP2K2/MAPK14	4
MF	GO:0004707	MAP kinase activity	3/92	16/18737	0.1875	38.1868	10.4529	6.12492e-05	0.000947176	0.000665452	MAPK8/MAPK14/MAP3K7	3
MF	GO:0019209	kinase activator activity	6/92	142/18737	0.0422535	8.60548	6.39034	7.11615e-05	0.00106251	0.000746485	PIK3CA/MAP2K1/MAP2K2/HTR2A/CDK5R1/MALT1	6
MF	GO:0019903	protein phosphatase binding	6/92	144/18737	0.0416667	8.48596	6.3344	7.69021e-05	0.00110995	0.000779814	CSF1R/MAPK8/JAK1/MAPK14/LGALS3/LCK	6
MF	GO:0035254	glutamate receptor binding	4/92	48/18737	0.0833333	16.9719	7.7828	8.97695e-05	0.00125388	0.00088093	DRD2/CDK5R1/FYN/ADORA2A	4
MF	GO:0015464	acetylcholine receptor activity	3/92	20/18737	0.15	30.5495	9.28747	0.000122923	0.00166331	0.00116858	CHRNA4/CHRM1/CHRNA3	3
MF	GO:0008656	cysteine-type endopeptidase activator activity involved in apoptotic process	3/92	21/18737	0.142857	29.0947	9.04855	0.000142901	0.00187504	0.00131734	CTSK/CTSL/APAF1	3
MF	GO:0050321	tau-protein kinase activity	3/92	22/18737	0.136364	27.7722	8.82576	0.000164877	0.00209976	0.00147522	GSK3B/CDK5/FYN	3
MF	GO:0004222	metalloendopeptidase activity	5/92	110/18737	0.0454545	9.25741	6.10127	0.000208559	0.00258017	0.00181274	ACE/MME/ADAM10/MMP9/MMP1	5
MF	GO:0016505	peptidase activator activity involved in apoptotic process	3/92	24/18737	0.125	25.4579	8.42178	0.00021516	0.0025879	0.00181817	CTSK/CTSL/APAF1	3
MF	GO:0017124	SH3 domain binding	5/92	113/18737	0.0442478	9.01164	6.00033	0.00023644	0.00276698	0.00194398	DNM2/ADAM10/ABL1/DRD4/LYN	5
MF	GO:0004709	MAP kinase kinase kinase activity	3/92	26/18737	0.115385	23.4996	8.06425	0.000274434	0.00308565	0.00216787	BRAF/RAF1/MAP3K7	3
MF	GO:0001221	transcription coregulator binding	5/92	117/18737	0.042735	8.70355	5.87145	0.000277922	0.00308565	0.00216787	TERT/SMAD3/NFE2L2/HDAC1/MAP3K7	5
MF	GO:0015276	ligand-gated monoatomic ion channel activity	6/92	184/18737	0.0326087	6.64119	5.40161	0.000292878	0.00317041	0.00222741	CFTR/CHRNA4/GLRA1/KCNJ5/TRPA1/CHRNA3	6
MF	GO:0008237	metallopeptidase activity	6/92	185/18737	0.0324324	6.60529	5.38195	0.000301513	0.00318427	0.00223716	ACE/MME/ADAM10/MMP9/MMP1/ERAP1	6
MF	GO:0022834	ligand-gated channel activity	6/92	186/18737	0.0322581	6.56978	5.36243	0.000310347	0.00319953	0.00224788	CFTR/CHRNA4/GLRA1/KCNJ5/TRPA1/CHRNA3	6
MF	GO:0051019	mitogen-activated protein kinase binding	3/92	28/18737	0.107143	21.821	7.74475	0.000343339	0.00345734	0.00242901	ACE/ABL1/MAPK14	3
MF	GO:0002039	p53 binding	4/92	69/18737	0.057971	11.8066	6.31705	0.000368701	0.00362836	0.00254916	GSK3B/CDK5/HDAC1/NTRK3	4
MF	GO:0008236	serine-type peptidase activity	6/92	195/18737	0.0307692	6.26656	5.19298	0.000399333	0.00384247	0.00269959	ACE/MMP9/MMP1/F10/CTSK/PROC	6
MF	GO:0017171	serine hydrolase activity	6/92	199/18737	0.0301508	6.14059	5.12106	0.000444772	0.00418665	0.0029414	ACE/MMP9/MMP1/F10/CTSK/PROC	6
MF	GO:0031072	heat shock protein binding	5/92	131/18737	0.0381679	7.7734	5.46471	0.000467777	0.00430952	0.00302772	CDK5/NR3C1/CSNK2A1/ADORA1/APAF1	5
MF	GO:0019838	growth factor binding	5/92	132/18737	0.0378788	7.71451	5.43798	0.000484329	0.00436905	0.00306954	CSF1R/KIT/FGFR1/FLT3/NTRK3	5
MF	GO:0030295	protein kinase activator activity	5/92	134/18737	0.0373134	7.59937	5.38536	0.000518752	0.00458408	0.00322061	PIK3CA/MAP2K1/MAP2K2/HTR2A/CDK5R1	5
MF	GO:0005231	excitatory extracellular ligand-gated monoatomic ion channel activity	3/92	36/18737	0.0833333	16.9719	6.73794	0.000727354	0.00629889	0.00442538	CHRNA4/GLRA1/CHRNA3	3
MF	GO:0043394	proteoglycan binding	3/92	37/18737	0.0810811	16.5132	6.63488	0.000788731	0.00669648	0.00470471	CTSB/CTSK/CTSL	3
MF	GO:0022836	gated channel activity	7/92	308/18737	0.0227273	4.62871	4.51053	0.00080488	0.00670218	0.00470871	CFTR/CHRNA4/GLRA1/KCNJ5/CACNA1H/TRPA1/CHRNA3	7
MF	GO:0008081	phosphoric diester hydrolase activity	4/92	87/18737	0.045977	9.36382	5.49257	0.000887642	0.00725186	0.0050949	CHRM1/APEX1/TDP1/PDE10A	4
MF	GO:0016303	1-phosphatidylinositol-3-kinase activity	2/92	10/18737	0.2	40.7326	8.82804	0.00104601	0.00794598	0.00558256	PIK3CA/PIK3CD	2
MF	GO:0031434	mitogen-activated protein kinase kinase binding	2/92	10/18737	0.2	40.7326	8.82804	0.00104601	0.00794598	0.00558256	ACE/BRAF	2
MF	GO:0035256	G protein-coupled glutamate receptor binding	2/92	10/18737	0.2	40.7326	8.82804	0.00104601	0.00794598	0.00558256	FYN/ADORA2A	2
MF	GO:0042166	acetylcholine binding	2/92	10/18737	0.2	40.7326	8.82804	0.00104601	0.00794598	0.00558256	CHRNA4/CHRNA3	2
MF	GO:0042562	hormone binding	4/92	93/18737	0.0430108	8.7597	5.26948	0.00113859	0.00826212	0.00580467	NR3C1/TSPO/DRD4/CRHR1	4
MF	GO:0051219	phosphoprotein binding	4/92	93/18737	0.0430108	8.7597	5.26948	0.00113859	0.00826212	0.00580467	ABL1/ZAP70/LCK/LYN	4
MF	GO:0051879	Hsp90 protein binding	3/92	42/18737	0.0714286	14.5474	6.17402	0.00114487	0.00826212	0.00580467	CDK5/NR3C1/CSNK2A1	3
MF	GO:0048156	tau protein binding	3/92	43/18737	0.0697674	14.209	6.09124	0.00122638	0.00870529	0.00611603	GSK3B/CDK5/FYN	3
MF	GO:0043028	cysteine-type endopeptidase regulator activity involved in apoptotic process	3/92	44/18737	0.0681818	13.8861	6.01118	0.00131146	0.0091591	0.00643486	CTSK/CTSL/APAF1	3
MF	GO:0001223	transcription coactivator binding	3/92	45/18737	0.0666667	13.5775	5.93369	0.00140017	0.00962342	0.00676108	TERT/SMAD3/MAP3K7	3
MF	GO:0005078	MAP-kinase scaffold activity	2/92	12/18737	0.166667	33.9438	8.01872	0.00152436	0.0100007	0.00702617	MAP2K1/MAP2K2	2
MF	GO:0035014	phosphatidylinositol 3-kinase regulator activity	2/92	12/18737	0.166667	33.9438	8.01872	0.00152436	0.0100007	0.00702617	FLT3/LYN	2
MF	GO:0035259	nuclear glucocorticoid receptor binding	2/92	12/18737	0.166667	33.9438	8.01872	0.00152436	0.0100007	0.00702617	SMAD3/FLT3	2
MF	GO:0001784	phosphotyrosine residue binding	3/92	47/18737	0.0638298	12.9998	5.78587	0.0015887	0.0102673	0.00721344	ABL1/ZAP70/LCK	3
MF	GO:0008238	exopeptidase activity	4/92	103/18737	0.038835	7.90924	4.93909	0.00166112	0.0105775	0.00743135	ACE/MME/ADAM10/ERAP1	4
MF	GO:0120283	protein serine/threonine kinase binding	2/92	13/18737	0.153846	31.3328	7.68485	0.00179577	0.0111081	0.00780417	MAPK8/MAP3K7	2
MF	GO:1901338	catecholamine binding	2/92	13/18737	0.153846	31.3328	7.68485	0.00179577	0.0111081	0.00780417	DRD2/DRD4	2
MF	GO:0004252	serine-type endopeptidase activity	5/92	178/18737	0.0280899	5.72087	4.44535	0.00184685	0.0112632	0.0079131	MMP9/MMP1/F10/CTSK/PROC	5
MF	GO:1904315	transmitter-gated monoatomic ion channel activity involved in regulation of postsynaptic membrane potential	3/92	53/18737	0.0566038	11.5281	5.39143	0.00224704	0.0135134	0.00949406	CHRNA4/GLRA1/CHRNA3	3
MF	GO:0099589	serotonin receptor activity	2/92	15/18737	0.133333	27.1551	7.11831	0.00240199	0.0142474	0.0100097	HTR2A/HTR1A	2
MF	GO:0099529	neurotransmitter receptor activity involved in regulation of postsynaptic membrane potential	3/92	56/18737	0.0535714	10.9105	5.21725	0.00263089	0.0153943	0.0108155	CHRNA4/GLRA1/CHRNA3	3
MF	GO:0004601	peroxidase activity	3/92	57/18737	0.0526316	10.7191	5.1621	0.00276726	0.0159763	0.0112244	PTGS2/GSTP1/PTGS1	3
MF	GO:0016504	peptidase activator activity	3/92	59/18737	0.0508475	10.3557	5.05581	0.00305291	0.0167319	0.0117553	CTSK/CTSL/APAF1	3
MF	GO:0016684	oxidoreductase activity, acting on peroxide as acceptor	3/92	59/18737	0.0508475	10.3557	5.05581	0.00305291	0.0167319	0.0117553	PTGS2/GSTP1/PTGS1	3
MF	GO:0045309	protein phosphorylated amino acid binding	3/92	59/18737	0.0508475	10.3557	5.05581	0.00305291	0.0167319	0.0117553	ABL1/ZAP70/LCK	3
MF	GO:0016805	dipeptidase activity	2/92	17/18737	0.117647	23.9604	6.65275	0.00309135	0.0167319	0.0117553	ACE/ADAM10	2
MF	GO:0022848	acetylcholine-gated monoatomic cation-selective channel activity	2/92	17/18737	0.117647	23.9604	6.65275	0.00309135	0.0167319	0.0117553	CHRNA4/CHRNA3	2
MF	GO:0001664	G protein-coupled receptor binding	6/92	299/18737	0.0200669	4.08688	3.77964	0.00355483	0.018954	0.0133164	ACE/JAK1/FYN/FPR1/ADORA2A/ADORA1	6
MF	GO:0031625	ubiquitin protein ligase binding	6/92	301/18737	0.0199336	4.05973	3.7591	0.00367248	0.018954	0.0133164	GSK3B/SMAD3/NFE2L2/JAK1/MAP3K7/LYN	6
MF	GO:0022824	transmitter-gated monoatomic ion channel activity	3/92	63/18737	0.047619	9.69824	4.85774	0.00367699	0.018954	0.0133164	CHRNA4/GLRA1/CHRNA3	3
MF	GO:0022835	transmitter-gated channel activity	3/92	63/18737	0.047619	9.69824	4.85774	0.00367699	0.018954	0.0133164	CHRNA4/GLRA1/CHRNA3	3
MF	GO:0016004	phospholipase activator activity	2/92	20/18737	0.1	20.3663	6.08688	0.00427768	0.021791	0.0153096	FYN/LCK	2
MF	GO:0008235	metalloexopeptidase activity	3/92	67/18737	0.0447761	9.11924	4.67662	0.0043736	0.0220206	0.0154709	ACE/ADAM10/ERAP1	3
MF	GO:0002020	protease binding	4/92	136/18737	0.0294118	5.99009	4.10262	0.0045318	0.0222985	0.0156661	GSK3B/KIT/CDK5R1/MALT1	4
MF	GO:0099094	ligand-gated monoatomic cation channel activity	4/92	136/18737	0.0294118	5.99009	4.10262	0.0045318	0.0222985	0.0156661	CHRNA4/KCNJ5/TRPA1/CHRNA3	4
MF	GO:0043539	protein serine/threonine kinase activator activity	3/92	69/18737	0.0434783	8.85491	4.59164	0.00474985	0.0231088	0.0162355	MAP2K1/MAP2K2/CDK5R1	3
MF	GO:0044389	ubiquitin-like protein ligase binding	6/92	321/18737	0.0186916	3.80679	3.563	0.00501431	0.0241244	0.016949	GSK3B/SMAD3/NFE2L2/JAK1/MAP3K7/LYN	6
MF	GO:0005230	extracellular ligand-gated monoatomic ion channel activity	3/92	73/18737	0.0410959	8.36971	4.4316	0.00555963	0.0264541	0.0185857	CHRNA4/GLRA1/CHRNA3	3
MF	GO:0043274	phospholipase binding	2/92	23/18737	0.0869565	17.7098	5.63253	0.00564189	0.0265537	0.0186557	FYN/LCK	2
MF	GO:0005216	monoatomic ion channel activity	7/92	439/18737	0.0159453	3.24747	3.34716	0.00586104	0.0272885	0.0191719	CFTR/CHRNA4/GLRA1/KCNJ5/CACNA1H/TRPA1/CHRNA3	7
MF	GO:0016702	oxidoreductase activity, acting on single donors with incorporation of molecular oxygen, incorporation of two atoms of oxygen	2/92	24/18737	0.0833333	16.9719	5.49974	0.00613523	0.0279637	0.0196463	PTGS2/PTGS1	2
MF	GO:0060229	lipase activator activity	2/92	24/18737	0.0833333	16.9719	5.49974	0.00613523	0.0279637	0.0196463	FYN/LCK	2
MF	GO:0016701	oxidoreductase activity, acting on single donors with incorporation of molecular oxygen	2/92	25/18737	0.08	16.293	5.37471	0.00664754	0.0299832	0.0210651	PTGS2/PTGS1	2
MF	GO:0019887	protein kinase regulator activity	5/92	243/18737	0.0205761	4.1906	3.5165	0.00693827	0.0309719	0.0217597	PIK3CA/MAP2K1/MAP2K2/HTR2A/CDK5R1	5
MF	GO:0005160	transforming growth factor beta receptor binding	2/92	26/18737	0.0769231	15.6664	5.25669	0.00717863	0.0313975	0.0220587	SMAD3/MAP3K7	2
MF	GO:0052742	phosphatidylinositol kinase activity	2/92	26/18737	0.0769231	15.6664	5.25669	0.00717863	0.0313975	0.0220587	PIK3CA/PIK3CD	2
MF	GO:0000049	tRNA binding	3/92	81/18737	0.037037	7.54308	4.1454	0.00741514	0.0319726	0.0224628	TERT/HSD17B10/EIF2AK4	3
MF	GO:0061629	RNA polymerase II-specific DNA-binding transcription factor binding	6/92	349/18737	0.017192	3.50137	3.31341	0.00745781	0.0319726	0.0224628	GSK3B/SMAD3/NFE2L2/FLT3/MAPK14/HDAC1	6
MF	GO:0035255	ionotropic glutamate receptor binding	2/92	27/18737	0.0740741	15.0862	5.14504	0.00772831	0.0328074	0.0230494	DRD2/CDK5R1	2
MF	GO:0016209	antioxidant activity	3/92	86/18737	0.0348837	7.10452	3.98567	0.00873958	0.036598	0.0257124	PTGS2/GSTP1/PTGS1	3
MF	GO:0004693	cyclin-dependent protein serine/threonine kinase activity	2/92	29/18737	0.0689655	14.0457	4.93861	0.00888267	0.036598	0.0257124	CDK5/CDK2	2
MF	GO:0097472	cyclin-dependent protein kinase activity	2/92	29/18737	0.0689655	14.0457	4.93861	0.00888267	0.036598	0.0257124	CDK5/CDK2	2
MF	GO:0042578	phosphoric ester hydrolase activity	6/92	363/18737	0.0165289	3.36633	3.198	0.00895931	0.036598	0.0257124	NT5E/CHRM1/APEX1/TDP1/LCK/PDE10A	6
MF	GO:0001968	fibronectin binding	2/92	30/18737	0.0666667	13.5775	4.8429	0.00948697	0.0380357	0.0267225	CTSK/CTSL	2
MF	GO:0005217	intracellularly ligand-gated monoatomic ion channel activity	2/92	30/18737	0.0666667	13.5775	4.8429	0.00948697	0.0380357	0.0267225	CFTR/TRPA1	2
MF	GO:0051059	NF-kappaB binding	2/92	31/18737	0.0645161	13.1396	4.75165	0.0101091	0.0401207	0.0281874	GSK3B/HDAC1	2
MF	GO:0140297	DNA-binding transcription factor binding	7/92	488/18737	0.0143443	2.9214	3.02105	0.0101923	0.0401207	0.0281874	GSK3B/SMAD3/NFE2L2/FLT3/MAPK14/HDAC1/MAP3K7	7

## Sheet: KEGG
category	subcategory	ID	Description	GeneRatio	BgRatio	RichFactor	FoldEnrichment	zScore	pvalue	p.adjust	qvalue	geneID	Count
Organismal Systems	Immune system	hsa04660	T cell receptor signaling pathway	16/89	122/9560	0.131148	14.0873	14.1024	1.46638e-14	3.46066e-12	1.3429e-12	PIK3CA/GSK3B/NFKB1/MAP2K1/RAF1/PIK3CD/MAP2K2/ZAP70/MAPK8/FYN/MAPK14/CHUK/ITK/LCK/MALT1/MAP3K7	16
Human Diseases	Neurodegenerative disease	hsa05010	Alzheimer disease	24/89	391/9560	0.0613811	6.59329	10.9471	6.69318e-14	7.89795e-12	3.06477e-12	PSEN2/PIK3CA/MME/BRAF/ADAM10/GSK3B/PTGS2/HSD17B10/CDK5/NFKB1/MAP2K1/NOS2/RAF1/PIK3CD/MAP2K2/CAPN1/MAPK8/CDK5R1/CSNK2A1/CHUK/NOX1/CHRM1/PSMB1/APAF1	24
Human Diseases	Infectious disease: viral	hsa05161	Hepatitis B	16/89	163/9560	0.0981595	10.5439	11.9132	1.46487e-12	9.28588e-11	3.60335e-11	PIK3CA/BRAF/MMP9/NFKB1/SMAD3/MAP2K1/RAF1/PIK3CD/MAP2K2/MAPK8/JAK1/MAPK14/CHUK/APAF1/CDK2/MAP3K7	16
Cellular Processes	Cell growth and death	hsa04210	Apoptosis	15/89	137/9560	0.109489	11.7608	12.2975	1.57388e-12	9.28588e-11	3.60335e-11	CTSD/PIK3CA/NFKB1/MAP2K1/RAF1/PIK3CD/CTSB/MAP2K2/CAPN1/CTSK/MAPK8/CHUK/CTSL/APAF1/CASP6	15
Human Diseases	Cancer: specific types	hsa05215	Prostate cancer	13/89	106/9560	0.122642	13.1736	12.2171	1.26226e-11	5.95785e-10	2.31192e-10	PIK3CA/BRAF/GSK3B/MMP9/NFKB1/FGFR1/MAP2K1/RAF1/PIK3CD/MAP2K2/GSTP1/CHUK/CDK2	13
Human Diseases	Cancer: specific types	hsa05221	Acute myeloid leukemia	11/89	68/9560	0.161765	17.3761	13.1368	2.40119e-11	9.44469e-10	3.66498e-10	PIK3CA/CSF1R/BRAF/NFKB1/KIT/MAP2K1/RAF1/PIK3CD/MAP2K2/FLT3/CHUK	11
Human Diseases	Cancer: overview	hsa05235	PD-L1 expression and PD-1 checkpoint pathway in cancer	12/89	90/9560	0.133333	14.3221	12.309	3.00092e-11	1.01174e-09	3.92601e-10	PIK3CA/NFKB1/MAP2K1/RAF1/PIK3CD/MAP2K2/ZAP70/JAK1/CSNK2A1/MAPK14/CHUK/LCK	12
Human Diseases	Cancer: overview	hsa05230	Central carbon metabolism in cancer	11/89	71/9560	0.15493	16.6419	12.8236	3.92089e-11	1.13304e-09	4.3967e-10	RET/PIK3CA/SLC2A1/KIT/FGFR1/MAP2K1/RAF1/PIK3CD/MAP2K2/FLT3/NTRK3	11
Organismal Systems	Development and regeneration	hsa04380	Osteoclast differentiation	14/89	143/9560	0.0979021	10.5162	11.1142	4.3209e-11	1.13304e-09	4.3967e-10	PIK3CA/CSF1R/NFKB1/MAP2K1/PIK3CD/CTSK/MAPK8/JAK1/FYN/MAPK14/CHUK/NOX1/LCK/MAP3K7	14
Organismal Systems	Nervous system	hsa04722	Neurotrophin signaling pathway	13/89	120/9560	0.108333	11.6367	11.3662	6.25824e-11	1.47695e-09	5.73123e-10	PSEN2/PIK3CA/BRAF/GSK3B/NFKB1/MAP2K1/RAF1/PIK3CD/MAP2K2/ABL1/MAPK8/MAPK14/NTRK3	13
Human Diseases	Cancer: specific types	hsa05220	Chronic myeloid leukemia	11/89	77/9560	0.142857	15.3451	12.2512	9.77917e-11	2.09808e-09	8.14151e-10	PIK3CA/BRAF/NFKB1/SMAD3/MAP2K1/RAF1/PIK3CD/MAP2K2/ABL1/HDAC1/CHUK	11
Environmental Information Processing	Signal transduction	hsa04024	cAMP signaling pathway	16/89	226/9560	0.0707965	7.60465	9.74033	2.14097e-10	4.21057e-09	1.63389e-09	PIK3CA/BRAF/CFTR/NFKB1/MAP2K1/RAF1/PIK3CD/MAP2K2/MAPK8/HTR1A/DRD2/ADORA2A/CHRM1/ADORA1/PDE10A/CRHR1	16
Organismal Systems	Immune system	hsa04662	B cell receptor signaling pathway	11/89	91/9560	0.120879	12.9843	11.1349	6.23267e-10	1.13147e-08	4.39063e-09	PIK3CA/GSK3B/NFKB1/MAP2K1/RAF1/PIK3CD/MAP2K2/CHUK/BLK/MALT1/LYN	11
Human Diseases	Cardiovascular disease	hsa05417	Lipid and atherosclerosis	15/89	216/9560	0.0694444	7.45943	9.30803	1.09444e-09	1.84491e-08	7.15911e-09	PIK3CA/GSK3B/MMP9/NFKB1/NFE2L2/MMP1/PIK3CD/MAPK8/MAPK14/CHUK/NOX1/APAF1/CASP6/MAP3K7/LYN	15
Human Diseases	Cancer: specific types	hsa05212	Pancreatic cancer	10/89	77/9560	0.12987	13.9501	11.0598	1.92244e-09	3.00324e-08	1.1654e-08	PIK3CA/BRAF/NFKB1/SMAD3/MAP2K1/RAF1/PIK3CD/MAPK8/JAK1/CHUK	10
Human Diseases	Neurodegenerative disease	hsa05022	Pathways of neurodegeneration - multiple diseases	21/89	483/9560	0.0434783	4.67025	8.02419	2.03609e-09	3.00324e-08	1.1654e-08	PSEN2/BRAF/GSK3B/PTGS2/HSD17B10/SIGMAR1/CDK5/NFKB1/MAP2K1/NOS2/RAF1/MAP2K2/CAPN1/MAPK8/CDK5R1/CSNK2A1/MAPK14/NOX1/CHRM1/PSMB1/APAF1	21
Organismal Systems	Immune system	hsa04620	Toll-like receptor signaling pathway	11/89	109/9560	0.100917	10.8401	10.0156	4.41178e-09	6.09863e-08	2.36655e-08	PIK3CA/NFKB1/MAP2K1/PIK3CD/MAP2K2/CTSK/MAPK8/JAK1/MAPK14/CHUK/MAP3K7	11
Human Diseases	Infectious disease: bacterial	hsa05135	Yersinia infection	12/89	138/9560	0.0869565	9.3405	9.56673	4.6515e-09	6.09863e-08	2.36655e-08	PIK3CA/GSK3B/NFKB1/MAP2K1/PIK3CD/MAP2K2/ZAP70/MAPK8/MAPK14/CHUK/LCK/MAP3K7	12
Human Diseases	Cardiovascular disease	hsa05418	Fluid shear stress and atherosclerosis	12/89	142/9560	0.084507	9.07739	9.40024	6.45111e-09	8.01296e-08	3.1094e-08	PIK3CA/MMP9/NFKB1/NFE2L2/PIK3CD/GSTP1/MAPK8/MAPK14/CHUK/NOX1/CTSL/MAP3K7	12
Environmental Information Processing	Signal transduction	hsa04015	Rap1 signaling pathway	14/89	212/9560	0.0660377	7.09349	8.69717	7.97535e-09	9.41092e-08	3.65187e-08	PIK3CA/CSF1R/BRAF/KIT/FGFR1/MAP2K1/RAF1/PIK3CD/MAP2K2/DRD2/MAPK14/FPR1/ADORA2A/CNR1	14
Organismal Systems	Immune system	hsa04664	Fc epsilon RI signaling pathway	9/89	69/9560	0.130435	14.0107	10.5141	1.24904e-08	1.40368e-07	5.44693e-08	PIK3CA/MAP2K1/RAF1/PIK3CD/MAP2K2/MAPK8/FYN/MAPK14/LYN	9
Human Diseases	Infectious disease: viral	hsa05166	Human T-cell leukemia virus 1 infection	14/89	224/9560	0.0625	6.71348	8.3878	1.61472e-08	1.65888e-07	6.43724e-08	TERT/PIK3CA/SLC2A1/NFKB1/SMAD3/MAP2K1/PIK3CD/MAP2K2/TSPO/MAPK8/JAK1/CHUK/LCK/CDK2	14
Organismal Systems	Endocrine system	hsa04917	Prolactin signaling pathway	9/89	71/9560	0.126761	13.6161	10.343	1.61671e-08	1.65888e-07	6.43724e-08	PIK3CA/GSK3B/NFKB1/MAP2K1/RAF1/PIK3CD/MAP2K2/MAPK8/MAPK14	9
Human Diseases	Infectious disease: viral	hsa05160	Hepatitis C	12/89	156/9560	0.0769231	8.26275	8.86564	1.87517e-08	1.78367e-07	6.92146e-08	PIK3CA/BRAF/GSK3B/NFKB1/MAP2K1/RAF1/PIK3CD/MAP2K2/JAK1/CHUK/APAF1/CDK2	12
Environmental Information Processing	Signal transduction	hsa04071	Sphingolipid signaling pathway	11/89	125/9560	0.088	9.45258	9.22098	1.88948e-08	1.78367e-07	6.92146e-08	CTSD/PIK3CA/NFKB1/MAP2K1/RAF1/PIK3CD/MAP2K2/MAPK8/FYN/MAPK14/ADORA1	11
Human Diseases	Infectious disease: viral	hsa05167	Kaposi sarcoma-associated herpesvirus infection	13/89	196/9560	0.0663265	7.12451	8.39793	2.72604e-08	2.47441e-07	9.60184e-08	PIK3CA/GSK3B/PTGS2/NFKB1/MAP2K1/RAF1/PIK3CD/MAP2K2/MAPK8/JAK1/MAPK14/CHUK/LYN	13
Organismal Systems	Endocrine system	hsa04926	Relaxin signaling pathway	11/89	130/9560	0.0846154	9.08902	9.00151	2.85162e-08	2.49253e-07	9.67217e-08	PIK3CA/MMP9/NFKB1/MAP2K1/MMP1/NOS2/RAF1/PIK3CD/MAP2K2/MAPK8/MAPK14	11
Environmental Information Processing	Signal transduction	hsa04014	Ras signaling pathway	14/89	238/9560	0.0588235	6.31857	8.05438	3.48459e-08	2.93701e-07	1.1397e-07	PIK3CA/CSF1R/NFKB1/KIT/FGFR1/MAP2K1/RAF1/PIK3CD/MAP2K2/ABL1/ZAP70/MAPK8/FLT3/CHUK	14
Environmental Information Processing	Signal transduction	hsa04068	FoxO signaling pathway	11/89	133/9560	0.0827068	8.88401	8.87543	3.61929e-08	2.94535e-07	1.14293e-07	PIK3CA/BRAF/SMAD3/MAP2K1/RAF1/PIK3CD/MAP2K2/MAPK8/MAPK14/CHUK/CDK2	11
Human Diseases	Infectious disease: viral	hsa05162	Measles	11/89	136/9560	0.0808824	8.68804	8.75328	4.56587e-08	3.59181e-07	1.39379e-07	PIK3CA/GSK3B/NFKB1/PIK3CD/MAPK8/JAK1/CSNK2A1/CHUK/APAF1/CDK2/MAP3K7	11
Environmental Information Processing	Signal transduction	hsa04012	ErbB signaling pathway	9/89	86/9560	0.104651	11.2412	9.24775	8.91057e-08	6.78353e-07	2.63233e-07	PIK3CA/BRAF/GSK3B/MAP2K1/RAF1/PIK3CD/MAP2K2/ABL1/MAPK8	9
Environmental Information Processing	Signal transduction	hsa04010	MAPK signaling pathway	15/89	300/9560	0.05	5.37079	7.45621	9.33756e-08	6.84658e-07	2.65679e-07	RET/CSF1R/BRAF/NFKB1/KIT/FGFR1/MAP2K1/RAF1/MAP2K2/MAPK8/FLT3/MAPK14/CHUK/CACNA1H/MAP3K7	15
Organismal Systems	Nervous system	hsa04726	Serotonergic synapse	10/89	115/9560	0.0869565	9.3405	8.72255	9.79832e-08	6.84658e-07	2.65679e-07	BRAF/PTGS2/MAP2K1/RAF1/MAOB/SLC18A2/HTR2A/HTR1A/PTGS1/KCNJ5	10
Human Diseases	Cancer: specific types	hsa05210	Colorectal cancer	9/89	87/9560	0.103448	11.112	9.18449	9.86371e-08	6.84658e-07	2.65679e-07	PIK3CA/BRAF/GSK3B/SMAD3/MAP2K1/RAF1/PIK3CD/MAP2K2/MAPK8	9
Environmental Information Processing	Signal transduction	hsa04668	TNF signaling pathway	10/89	119/9560	0.0840336	9.02653	8.54074	1.35685e-07	9.14905e-07	3.55025e-07	PIK3CA/MMP9/PTGS2/NFKB1/MAP2K1/PIK3CD/MAPK8/MAPK14/CHUK/MAP3K7	10
Human Diseases	Cancer: overview	hsa05208	Chemical carcinogenesis - reactive oxygen species	13/89	227/9560	0.0572687	6.15156	7.61455	1.54216e-07	1.01097e-06	3.92303e-07	PIK3CA/BRAF/NFKB1/NFE2L2/MAP2K1/RAF1/PIK3CD/MAP2K2/ABL1/MAPK8/MAPK14/CHUK/NOX1	13
Environmental Information Processing	Signal transduction	hsa04151	PI3K-Akt signaling pathway	16/89	362/9560	0.0441989	4.74766	7.04646	1.81548e-07	1.15798e-06	4.4935e-07	RET/PIK3CA/CSF1R/GSK3B/NFKB1/KIT/FGFR1/MAP2K1/RAF1/PIK3CD/MAP2K2/JAK1/FLT3/CHUK/CHRM1/CDK2	16
Organismal Systems	Immune system	hsa04657	IL-17 signaling pathway	9/89	95/9560	0.0947368	10.1762	8.71303	2.12671e-07	1.3208e-06	5.12531e-07	GSK3B/MMP9/PTGS2/NFKB1/MMP1/MAPK8/MAPK14/CHUK/MAP3K7	9
Environmental Information Processing	Signaling molecules and interaction	hsa04080	Neuroactive ligand-receptor interaction	16/89	370/9560	0.0432432	4.645	6.93178	2.44546e-07	1.47982e-06	5.74238e-07	NR3C1/HTR2A/TSPO/CHRNA4/HTR1A/DRD2/DRD4/GLRA1/FPR1/ADORA2A/CHRM1/ADORA1/CNR1/CHRNA3/CRHR1/TACR3	16
NA	NA	hsa04082	Neuroactive ligand signaling	12/89	199/9560	0.0603015	6.47733	7.56899	2.77117e-07	1.63499e-06	6.34452e-07	SLC18A2/HTR2A/CHRNA4/HTR1A/DRD2/DRD4/GLRA1/ADORA2A/CHRM1/ADORA1/CHRNA3/TACR3	12
Human Diseases	Drug resistance: antineoplastic	hsa01522	Endocrine resistance	9/89	99/9560	0.0909091	9.76507	8.49782	3.03961e-07	1.74963e-06	6.78936e-07	PIK3CA/BRAF/MMP9/MAP2K1/RAF1/PIK3CD/MAP2K2/MAPK8/MAPK14	9
Human Diseases	Infectious disease: viral	hsa05169	Epstein-Barr virus infection	12/89	205/9560	0.0585366	6.28775	7.41872	3.82128e-07	2.14719e-06	8.33211e-07	PIK3CA/NFKB1/PIK3CD/MAPK8/JAK1/MAPK14/HDAC1/CHUK/APAF1/CDK2/MAP3K7/LYN	12
Cellular Processes	Transport and catabolism	hsa04140	Autophagy - animal	11/89	169/9560	0.0650888	6.99156	7.61781	4.2171e-07	2.3145e-06	8.98134e-07	CTSD/PIK3CA/MAP2K1/EIF2AK4/RAF1/PIK3CD/CTSB/MAP2K2/MAPK8/CTSL/MAP3K7	11
Human Diseases	Cancer: specific types	hsa05225	Hepatocellular carcinoma	11/89	170/9560	0.0647059	6.95043	7.58828	4.47488e-07	2.40017e-06	9.31376e-07	TERT/PIK3CA/BRAF/GSK3B/SMAD3/NFE2L2/MAP2K1/RAF1/PIK3CD/MAP2K2/GSTP1	11
Environmental Information Processing	Signal transduction	hsa04064	NF-kappa B signaling pathway	9/89	105/9560	0.0857143	9.20706	8.197	5.04222e-07	2.58688e-06	1.00383e-06	PTGS2/NFKB1/ZAP70/CSNK2A1/CHUK/LCK/MALT1/MAP3K7/LYN	9
Organismal Systems	Immune system	hsa04625	C-type lectin receptor signaling pathway	9/89	105/9560	0.0857143	9.20706	8.197	5.04222e-07	2.58688e-06	1.00383e-06	PIK3CA/PTGS2/NFKB1/RAF1/PIK3CD/MAPK8/MAPK14/CHUK/MALT1	9
Human Diseases	Drug resistance: antineoplastic	hsa01521	EGFR tyrosine kinase inhibitor resistance	8/89	80/9560	0.1	10.7416	8.48151	6.88251e-07	3.4559e-06	1.34105e-06	PIK3CA/BRAF/GSK3B/MAP2K1/RAF1/PIK3CD/MAP2K2/JAK1	8
Cellular Processes	Cellular community - eukaryotes	hsa04550	Signaling pathways regulating pluripotency of stem cells	10/89	144/9560	0.0694444	7.45943	7.57086	8.09904e-07	3.98203e-06	1.54521e-06	PIK3CA/GSK3B/SMAD3/FGFR1/MAP2K1/RAF1/PIK3CD/MAP2K2/JAK1/MAPK14	10
Human Diseases	Cancer: specific types	hsa05213	Endometrial cancer	7/89	59/9560	0.118644	12.7442	8.77141	1.0996e-06	5.29605e-06	2.05511e-06	PIK3CA/BRAF/GSK3B/MAP2K1/RAF1/PIK3CD/MAP2K2	7
Human Diseases	Cancer: specific types	hsa05226	Gastric cancer	10/89	150/9560	0.0666667	7.16105	7.3724	1.17938e-06	5.56667e-06	2.16013e-06	TERT/PIK3CA/BRAF/GSK3B/SMAD3/MAP2K1/RAF1/PIK3CD/MAP2K2/CDK2	10
Environmental Information Processing	Signal transduction	hsa04370	VEGF signaling pathway	7/89	60/9560	0.116667	12.5318	8.68591	1.2355e-06	5.71722e-06	2.21855e-06	PIK3CA/PTGS2/MAP2K1/RAF1/PIK3CD/MAP2K2/MAPK14	7
Cellular Processes	Cell growth and death	hsa04218	Cellular senescence	10/89	157/9560	0.0636943	6.84177	7.15425	1.78963e-06	8.12216e-06	3.15177e-06	PIK3CA/NFKB1/SMAD3/MAP2K1/RAF1/PIK3CD/MAP2K2/CAPN1/MAPK14/CDK2	10
Human Diseases	Cancer: specific types	hsa05219	Bladder cancer	6/89	41/9560	0.146341	15.7194	9.15565	1.90067e-06	8.46337e-06	3.28418e-06	BRAF/MMP9/MAP2K1/MMP1/RAF1/MAP2K2	6
Organismal Systems	Endocrine system	hsa04929	GnRH secretion	7/89	65/9560	0.107692	11.5678	8.28703	2.14491e-06	9.37406e-06	3.63757e-06	PIK3CA/MAP2K1/RAF1/PIK3CD/MAP2K2/KCNJ5/CACNA1H	7
Human Diseases	Cancer: specific types	hsa05222	Small cell lung cancer	8/89	93/9560	0.0860215	9.24006	7.7405	2.19162e-06	9.40404e-06	3.6492e-06	PIK3CA/PTGS2/NFKB1/NOS2/PIK3CD/CHUK/APAF1/CDK2	8
Human Diseases	Cardiovascular disease	hsa05415	Diabetic cardiomyopathy	11/89	205/9560	0.0536585	5.76377	6.68358	2.85143e-06	1.20167e-05	4.66305e-06	ACE/CTSD/PIK3CA/GSK3B/MMP9/SLC2A1/NFKB1/SMAD3/PIK3CD/MAPK8/MAPK14	11
Human Diseases	Cancer: specific types	hsa05211	Renal cell carcinoma	7/89	70/9560	0.1	10.7416	7.92955	3.55698e-06	1.47271e-05	5.71481e-06	PIK3CA/BRAF/SLC2A1/MAP2K1/RAF1/PIK3CD/MAP2K2	7
NA	NA	hsa04517	IgSF CAM signaling	13/89	302/9560	0.0430464	4.62386	6.20325	3.91931e-06	1.57165e-05	6.09874e-06	PIK3CA/GSK3B/FGFR1/MAP2K1/PIK3CD/MAP2K2/ABL1/MAPK8/FYN/MAPK14/NTRK3/LCK/LYN	13
Organismal Systems	Immune system	hsa04650	Natural killer cell mediated cytotoxicity	9/89	134/9560	0.0671642	7.21449	7.02259	3.92913e-06	1.57165e-05	6.09874e-06	PIK3CA/BRAF/MAP2K1/RAF1/PIK3CD/MAP2K2/ZAP70/FYN/LCK	9
Human Diseases	Cancer: specific types	hsa05218	Melanoma	7/89	73/9560	0.0958904	10.3001	7.73196	4.72668e-06	1.80579e-05	7.00728e-06	PIK3CA/BRAF/FGFR1/MAP2K1/RAF1/PIK3CD/MAP2K2	7
Human Diseases	Cancer: specific types	hsa05223	Non-small cell lung cancer	7/89	73/9560	0.0958904	10.3001	7.73196	4.72668e-06	1.80579e-05	7.00728e-06	RET/PIK3CA/BRAF/MAP2K1/RAF1/PIK3CD/MAP2K2	7
Human Diseases	Infectious disease: parasitic	hsa05142	Chagas disease	8/89	103/9560	0.0776699	8.34297	7.26302	4.74401e-06	1.80579e-05	7.00728e-06	ACE/PIK3CA/NFKB1/NOS2/PIK3CD/MAPK8/MAPK14/CHUK	8
Human Diseases	Substance dependence	hsa05030	Cocaine addiction	6/89	49/9560	0.122449	13.1529	8.26742	5.56892e-06	2.08614e-05	8.09518e-06	CDK5/NFKB1/MAOB/SLC18A2/DRD2/CDK5R1	6
Organismal Systems	Immune system	hsa04659	Th17 cell differentiation	8/89	109/9560	0.0733945	7.88372	7.0065	7.24407e-06	2.67125e-05	1.03657e-05	NFKB1/SMAD3/ZAP70/MAPK8/JAK1/MAPK14/CHUK/LCK	8
Human Diseases	Infectious disease: viral	hsa05163	Human cytomegalovirus infection	11/89	227/9560	0.0484581	5.20517	6.21568	7.60988e-06	2.76297e-05	1.07216e-05	PIK3CA/GSK3B/PTGS2/NFKB1/MAP2K1/RAF1/PIK3CD/MAP2K2/JAK1/MAPK14/CHUK	11
Organismal Systems	Endocrine system	hsa04914	Progesterone-mediated oocyte maturation	8/89	111/9560	0.0720721	7.74167	6.92532	8.29268e-06	2.96526e-05	1.15066e-05	PIK3CA/BRAF/MAP2K1/RAF1/PIK3CD/MAPK8/MAPK14/CDK2	8
Human Diseases	Cancer: specific types	hsa05224	Breast cancer	9/89	148/9560	0.0608108	6.53204	6.57474	8.87439e-06	3.1259e-05	1.213e-05	PIK3CA/BRAF/GSK3B/KIT/FGFR1/MAP2K1/RAF1/PIK3CD/MAP2K2	9
Human Diseases	Infectious disease: viral	hsa05165	Human papillomavirus infection	13/89	333/9560	0.039039	4.19341	5.74976	1.13271e-05	3.88145e-05	1.50618e-05	TERT/PIK3CA/GSK3B/PTGS2/NFKB1/MAP2K1/RAF1/PIK3CD/MAP2K2/JAK1/HDAC1/CHUK/CDK2	13
Organismal Systems	Immune system	hsa04062	Chemokine signaling pathway	10/89	193/9560	0.0518135	5.56558	6.21123	1.13483e-05	3.88145e-05	1.50618e-05	PIK3CA/BRAF/GSK3B/NFKB1/MAP2K1/RAF1/PIK3CD/CHUK/ITK/LYN	10
Organismal Systems	Immune system	hsa04613	Neutrophil extracellular trap formation	10/89	196/9560	0.0510204	5.48039	6.14351	1.2991e-05	4.37981e-05	1.69957e-05	PIK3CA/NFKB1/MAP2K1/RAF1/PIK3CD/MAP2K2/MAPK14/HDAC1/FPR1/MAP3K7	10
Organismal Systems	Endocrine system	hsa04919	Thyroid hormone signaling pathway	8/89	122/9560	0.0655738	7.04365	6.51243	1.66419e-05	5.45486e-05	2.11674e-05	PIK3CA/GSK3B/SLC2A1/MAP2K1/RAF1/PIK3CD/MAP2K2/HDAC1	8
Organismal Systems	Endocrine system	hsa04935	Growth hormone synthesis, secretion and action	8/89	122/9560	0.0655738	7.04365	6.51243	1.66419e-05	5.45486e-05	2.11674e-05	PIK3CA/GSK3B/MAP2K1/RAF1/PIK3CD/MAP2K2/MAPK8/MAPK14	8
Organismal Systems	Nervous system	hsa04730	Long-term depression	6/89	60/9560	0.1	10.7416	7.33747	1.8369e-05	5.87157e-05	2.27844e-05	BRAF/MAP2K1/RAF1/MAP2K2/CRHR1/LYN	6
Human Diseases	Cancer: overview	hsa05205	Proteoglycans in cancer	10/89	204/9560	0.0490196	5.26548	5.96954	1.84109e-05	5.87157e-05	2.27844e-05	PIK3CA/BRAF/MMP9/FGFR1/MAP2K1/RAF1/PIK3CD/MAP2K2/MAPK14/CTSL	10
Human Diseases	Infectious disease: bacterial	hsa05132	Salmonella infection	11/89	251/9560	0.0438247	4.70746	5.76986	1.96288e-05	6.17653e-05	2.39678e-05	DNM2/PIK3CA/NFKB1/MAP2K1/RAF1/PIK3CD/MAP2K2/MAPK8/MAPK14/CHUK/MAP3K7	11
Organismal Systems	Immune system	hsa04658	Th1 and Th2 cell differentiation	7/89	93/9560	0.0752688	8.08505	6.65552	2.36455e-05	7.34254e-05	2.84925e-05	NFKB1/ZAP70/MAPK8/JAK1/MAPK14/CHUK/LCK	7
Human Diseases	Infectious disease: viral	hsa05170	Human immunodeficiency virus 1 infection	10/89	214/9560	0.046729	5.01943	5.7645	2.78349e-05	8.53122e-05	3.31051e-05	PIK3CA/NFKB1/MAP2K1/RAF1/PIK3CD/MAP2K2/MAPK8/MAPK14/CHUK/MAP3K7	10
Human Diseases	Infectious disease: viral	hsa05164	Influenza A	9/89	173/9560	0.0520231	5.5881	5.90332	3.1028e-05	9.30901e-05	3.61233e-05	PIK3CA/NFKB1/MAP2K1/RAF1/PIK3CD/MAP2K2/JAK1/CHUK/APAF1	9
Organismal Systems	Nervous system	hsa04728	Dopaminergic synapse	8/89	133/9560	0.0601504	6.4611	6.14784	3.11615e-05	9.30901e-05	3.61233e-05	GSK3B/MAOB/SLC18A2/MAPK8/DRD2/DRD4/MAPK14/KCNJ5	8
Human Diseases	Endocrine and metabolic disease	hsa04933	AGE-RAGE signaling pathway in diabetic complications	7/89	101/9560	0.0693069	7.44465	6.31162	4.04244e-05	0.000118385	4.5939e-05	PIK3CA/NFKB1/SMAD3/PIK3CD/MAPK8/MAPK14/NOX1	7
Organismal Systems	Endocrine system	hsa04910	Insulin signaling pathway	8/89	138/9560	0.057971	6.227	5.99548	4.06323e-05	0.000118385	4.5939e-05	PIK3CA/BRAF/GSK3B/MAP2K1/RAF1/PIK3CD/MAP2K2/MAPK8	8
Organismal Systems	Endocrine system	hsa04915	Estrogen signaling pathway	8/89	139/9560	0.057554	6.1822	5.96591	4.27891e-05	0.000123149	4.77876e-05	CTSD/PIK3CA/MMP9/MAP2K1/RAF1/PIK3CD/MAP2K2/KCNJ5	8
Human Diseases	Infectious disease: bacterial	hsa05152	Tuberculosis	9/89	182/9560	0.0494505	5.31177	5.69297	4.6236e-05	0.000131466	5.1015e-05	CTSD/NFKB1/NOS2/RAF1/MAPK8/JAK1/MAPK14/MALT1/APAF1	9
Human Diseases	Infectious disease: bacterial	hsa05120	Epithelial cell signaling in Helicobacter pylori infection	6/89	71/9560	0.084507	9.07739	6.62206	4.84185e-05	0.000136033	5.27871e-05	ADAM10/NFKB1/MAPK8/MAPK14/CHUK/LYN	6
Human Diseases	Endocrine and metabolic disease	hsa04931	Insulin resistance	7/89	109/9560	0.0642202	6.89826	6.00346	6.59472e-05	0.0001831	7.10514e-05	PIK3CA/GSK3B/SLC2A1/NFKB1/PIK3CD/MAPK8/CPT1A	7
Human Diseases	Infectious disease: viral	hsa05171	Coronavirus disease - COVID-19	10/89	238/9560	0.0420168	4.51327	5.32045	6.86486e-05	0.000188109	7.29951e-05	ACE/PIK3CA/NFKB1/MMP1/PIK3CD/MAPK8/JAK1/MAPK14/CHUK/MAP3K7	10
Environmental Information Processing	Signal transduction	hsa04066	HIF-1 signaling pathway	7/89	110/9560	0.0636364	6.83555	5.96713	6.99021e-05	0.000188109	7.29951e-05	PIK3CA/SLC2A1/NFKB1/MAP2K1/NOS2/PIK3CD/MAP2K2	7
Environmental Information Processing	Signal transduction	hsa04072	Phospholipase D signaling pathway	8/89	149/9560	0.0536913	5.76729	5.68525	7.01424e-05	0.000188109	7.29951e-05	DNM2/PIK3CA/KIT/MAP2K1/RAF1/PIK3CD/MAP2K2/FYN	8
Human Diseases	Cancer: specific types	hsa05214	Glioma	6/89	76/9560	0.0789474	8.48019	6.34639	7.12114e-05	0.00018883	7.32749e-05	PIK3CA/BRAF/MAP2K1/RAF1/PIK3CD/MAP2K2	6
Human Diseases	Infectious disease: parasitic	hsa05145	Toxoplasmosis	7/89	112/9560	0.0625	6.71348	5.89581	7.83946e-05	0.000205568	7.97699e-05	NFKB1/NOS2/MAPK8/JAK1/MAPK14/CHUK/MAP3K7	7
Human Diseases	Infectious disease: parasitic	hsa05140	Leishmaniasis	6/89	79/9560	0.0759494	8.15816	6.19286	8.85446e-05	0.000229632	8.91079e-05	PTGS2/NFKB1/NOS2/JAK1/MAPK14/MAP3K7	6
Organismal Systems	Nervous system	hsa04725	Cholinergic synapse	7/89	116/9560	0.0603448	6.48198	5.75827	9.79134e-05	0.000251169	9.74653e-05	PIK3CA/MAP2K1/PIK3CD/CHRNA4/FYN/CHRM1/CHRNA3	7
Environmental Information Processing	Signal transduction	hsa04150	mTOR signaling pathway	8/89	158/9560	0.0506329	5.43877	5.45362	0.000105933	0.00026882	0.000104315	PIK3CA/BRAF/GSK3B/MAP2K1/RAF1/PIK3CD/MAP2K2/CHUK	8
Human Diseases	Infectious disease: bacterial	hsa05131	Shigellosis	10/89	253/9560	0.0395257	4.24568	5.07183	0.000114193	0.000286697	0.000111252	PIK3CA/GSK3B/NFKB1/PIK3CD/CAPN1/MAPK8/MAPK14/CHUK/MALT1/MAP3K7	10
Organismal Systems	Endocrine system	hsa04923	Regulation of lipolysis in adipocytes	5/89	59/9560	0.0847458	9.10303	6.0519	0.000210448	0.000522798	0.00020287	PIK3CA/PTGS2/PIK3CD/PTGS1/ADORA1	5
Organismal Systems	Immune system	hsa04666	Fc gamma R-mediated phagocytosis	6/89	99/9560	0.0606061	6.51004	5.34204	0.000307674	0.000740929	0.000287515	DNM2/PIK3CA/MAP2K1/RAF1/PIK3CD/LYN	6
Organismal Systems	Sensory system	hsa04750	Inflammatory mediator regulation of TRP channels	6/89	99/9560	0.0606061	6.51004	5.34204	0.000307674	0.000740929	0.000287515	PIK3CA/PIK3CD/HTR2A/MAPK8/MAPK14/TRPA1	6
Human Diseases	Cancer: overview	hsa05231	Choline metabolism in cancer	6/89	99/9560	0.0606061	6.51004	5.34204	0.000307674	0.000740929	0.000287515	PIK3CA/MAP2K1/RAF1/PIK3CD/MAP2K2/MAPK8	6
Human Diseases	Cancer: specific types	hsa05216	Thyroid cancer	4/89	37/9560	0.108108	11.6125	6.26954	0.00036659	0.000873891	0.00033911	RET/BRAF/MAP2K1/MAP2K2	4
Human Diseases	Endocrine and metabolic disease	hsa04936	Alcoholic liver disease	7/89	144/9560	0.0486111	5.2216	4.94798	0.000373916	0.000882442	0.000342428	GSK3B/NFKB1/MAPK8/MAPK14/CHUK/CPT1A/MAP3K7	7
Human Diseases	Substance dependence	hsa05034	Alcoholism	8/89	191/9560	0.0418848	4.49909	4.73509	0.000388649	0.00090813	0.000352397	BRAF/MAP2K1/RAF1/MAOB/SLC18A2/DRD2/HDAC1/ADORA2A	8
Organismal Systems	Endocrine system	hsa04920	Adipocytokine signaling pathway	5/89	70/9560	0.0714286	7.67255	5.43139	0.000469531	0.00108637	0.000421561	SLC2A1/NFKB1/MAPK8/CHUK/CPT1A	5
Organismal Systems	Immune system	hsa04622	RIG-I-like receptor signaling pathway	5/89	72/9560	0.0694444	7.45943	5.33306	0.000534942	0.00122569	0.000475625	NFKB1/MAPK8/MAPK14/CHUK/MAP3K7	5
Environmental Information Processing	Signal transduction	hsa04020	Calcium signaling pathway	9/89	254/9560	0.0354331	3.80607	4.39377	0.000570144	0.00129379	0.00050205	RET/FGFR1/NOS2/HTR2A/NTRK3/ADORA2A/CHRM1/CACNA1H/TACR3	9
Human Diseases	Endocrine and metabolic disease	hsa04934	Cushing syndrome	7/89	155/9560	0.0451613	4.85103	4.68562	0.000582627	0.00129842	0.000503849	BRAF/GSK3B/MAP2K1/MAP2K2/CACNA1H/CDK2/CRHR1	7
Cellular Processes	Cellular community - eukaryotes	hsa04510	Focal adhesion	8/89	203/9560	0.0394089	4.23313	4.51343	0.00058319	0.00129842	0.000503849	PIK3CA/BRAF/GSK3B/MAP2K1/RAF1/PIK3CD/MAPK8/FYN	8
Cellular Processes	Transport and catabolism	hsa04148	Efferocytosis	7/89	157/9560	0.044586	4.78924	4.64057	0.000628972	0.00138726	0.000538323	ADAM10/SLC2A1/PTGS2/MAP2K1/MAP2K2/MAPK14/CPT1A	7
Human Diseases	Cancer: overview	hsa05206	MicroRNAs in cancer	10/89	320/9560	0.03125	3.35674	4.15675	0.000747588	0.00163362	0.00063392	PIK3CA/MMP9/PTGS2/NFKB1/MAP2K1/RAF1/PIK3CD/MAP2K2/ABL1/HDAC1	10
Human Diseases	Cancer: overview	hsa05207	Chemical carcinogenesis - receptor activation	8/89	217/9560	0.0368664	3.96003	4.27549	0.000902897	0.0019549	0.00075859	PIK3CA/NFKB1/MAP2K1/RAF1/PIK3CD/MAP2K2/CHRNA4/CHRNA3	8
Human Diseases	Neurodegenerative disease	hsa05020	Prion disease	9/89	278/9560	0.0323741	3.47749	4.06365	0.00108493	0.00232767	0.000903245	PIK3CA/GSK3B/PIK3CD/MAPK8/CSNK2A1/FYN/MAPK14/PSMB1/APAF1	9
Organismal Systems	Immune system	hsa04611	Platelet activation	6/89	126/9560	0.047619	5.11503	4.50728	0.00110712	0.00235387	0.000913413	PIK3CA/PIK3CD/PTGS1/FYN/MAPK14/LYN	6
Cellular Processes	Cell motility	hsa04810	Regulation of actin cytoskeleton	8/89	232/9560	0.0344828	3.70399	4.04165	0.00138829	0.00292534	0.00113517	PIK3CA/BRAF/FGFR1/MAP2K1/RAF1/PIK3CD/MAP2K2/CHRM1	8
Human Diseases	Infectious disease: viral	hsa05168	Herpes simplex virus 1 infection	7/89	180/9560	0.0388889	4.17728	4.17151	0.00140314	0.00293045	0.00113715	PIK3CA/NFKB1/PIK3CD/JAK1/CHUK/APAF1/MAP3K7	7
Organismal Systems	Development and regeneration	hsa04360	Axon guidance	7/89	184/9560	0.0380435	4.08647	4.09794	0.00159241	0.00329657	0.00127922	PIK3CA/GSK3B/CDK5/RAF1/PIK3CD/ABL1/FYN	7
Cellular Processes	Cellular community - eukaryotes	hsa04540	Gap junction	5/89	92/9560	0.0543478	5.83781	4.51978	0.00162558	0.00333597	0.00129451	MAP2K1/RAF1/MAP2K2/HTR2A/DRD2	5
Cellular Processes	Cellular community - eukaryotes	hsa04520	Adherens junction	5/89	93/9560	0.0537634	5.77504	4.48555	0.00170551	0.00344017	0.00133495	SMAD3/FGFR1/CSNK2A1/FYN/MAP3K7	5
Organismal Systems	Endocrine system	hsa04912	GnRH signaling pathway	5/89	93/9560	0.0537634	5.77504	4.48555	0.00170551	0.00344017	0.00133495	MAP2K1/RAF1/MAP2K2/MAPK8/MAPK14	5
Organismal Systems	Immune system	hsa04621	NOD-like receptor signaling pathway	7/89	189/9560	0.037037	3.97836	4.00884	0.00185641	0.00371282	0.00144075	NFKB1/CTSB/MAPK8/JAK1/MAPK14/CHUK/MAP3K7	7
Organismal Systems	Endocrine system	hsa04916	Melanogenesis	5/89	101/9560	0.049505	5.31761	4.22849	0.0024527	0.00486419	0.00188753	GSK3B/KIT/MAP2K1/RAF1/MAP2K2	5
Human Diseases	Infectious disease: bacterial	hsa05130	Pathogenic Escherichia coli infection	7/89	203/9560	0.0344828	3.70399	3.77475	0.00277905	0.00546546	0.00212085	NFKB1/ABL1/MAPK8/FYN/MAPK14/CHUK/MAP3K7	7
Human Diseases	Cancer: overview	hsa05203	Viral carcinogenesis	7/89	205/9560	0.0341463	3.66785	3.74301	0.00293538	0.0057252	0.00222164	PIK3CA/NFKB1/PIK3CD/JAK1/HDAC1/CDK2/LYN	7
Human Diseases	Endocrine and metabolic disease	hsa04932	Non-alcoholic fatty liver disease	6/89	157/9560	0.0382166	4.10506	3.80268	0.00337587	0.00653038	0.00253409	PIK3CA/GSK3B/NFKB1/PIK3CD/MAPK8/MAPK14	6
Organismal Systems	Nervous system	hsa04720	Long-term potentiation	4/89	67/9560	0.0597015	6.41288	4.3099	0.0034419	0.00660398	0.00256265	BRAF/MAP2K1/RAF1/MAP2K2	4
Human Diseases	Neurodegenerative disease	hsa05012	Parkinson disease	8/89	271/9560	0.0295203	3.17094	3.51441	0.00365215	0.00695087	0.00269726	NFE2L2/MAOB/SLC18A2/MAPK8/DRD2/ADORA2A/PSMB1/APAF1	8
Organismal Systems	Immune system	hsa04670	Leukocyte transendothelial migration	5/89	116/9560	0.0431034	4.62999	3.81294	0.00445506	0.00841116	0.00326392	PIK3CA/MMP9/PIK3CD/MAPK14/ITK	5
Human Diseases	Drug resistance: antineoplastic	hsa01524	Platinum drug resistance	4/89	75/9560	0.0533333	5.72884	3.98538	0.00515948	0.00966379	0.00375	PIK3CA/PIK3CD/GSTP1/APAF1	4
Environmental Information Processing	Signal transduction	hsa04152	AMPK signaling pathway	5/89	122/9560	0.0409836	4.40228	3.66618	0.00551326	0.0102451	0.00397558	PIK3CA/CFTR/PIK3CD/CPT1A/MAP3K7	5
Human Diseases	Infectious disease: bacterial	hsa05133	Pertussis	4/89	78/9560	0.0512821	5.5085	3.87554	0.00592884	0.0109313	0.00424185	NFKB1/NOS2/MAPK8/MAPK14	4
Organismal Systems	Circulatory system	hsa04270	Vascular smooth muscle contraction	5/89	134/9560	0.0373134	4.00805	3.3992	0.00814272	0.0148968	0.00578064	BRAF/MAP2K1/RAF1/MAP2K2/ADORA2A	5
Human Diseases	Endocrine and metabolic disease	hsa04930	Type II diabetes mellitus	3/89	47/9560	0.0638298	6.85632	3.90138	0.00941312	0.0170884	0.0066311	PIK3CA/PIK3CD/MAPK8	3
Environmental Information Processing	Signal transduction	hsa04371	Apelin signaling pathway	5/89	140/9560	0.0357143	3.83628	3.27711	0.00973918	0.0175454	0.00680843	SMAD3/MAP2K1/NOS2/RAF1/MAP2K2	5
Organismal Systems	Nervous system	hsa04723	Retrograde endocannabinoid signaling	5/89	149/9560	0.033557	3.60455	3.10608	0.0125196	0.0223836	0.00868586	PTGS2/MAPK8/MAPK14/KCNJ5/CNR1	5
Organismal Systems	Immune system	hsa04640	Hematopoietic cell lineage	4/89	100/9560	0.04	4.29663	3.21239	0.0139727	0.0247936	0.00962108	CSF1R/MME/KIT/FLT3	4
Organismal Systems	Endocrine system	hsa04921	Oxytocin signaling pathway	5/89	155/9560	0.0322581	3.46502	2.99924	0.0146466	0.0257956	0.0100099	PTGS2/MAP2K1/RAF1/MAP2K2/KCNJ5	5
Human Diseases	Infectious disease: parasitic	hsa05146	Amoebiasis	4/89	103/9560	0.038835	4.17148	3.13695	0.0154283	0.026971	0.010466	PIK3CA/NFKB1/NOS2/PIK3CD	4
Cellular Processes	Cell growth and death	hsa04110	Cell cycle	5/89	158/9560	0.0316456	3.39923	2.94777	0.0157961	0.0274109	0.0106367	GSK3B/SMAD3/ABL1/HDAC1/CDK2	5
Organismal Systems	Endocrine system	hsa04614	Renin-angiotensin system	2/89	23/9560	0.0869565	9.3405	3.88198	0.0190984	0.0328994	0.0127665	ACE/MME	2
Organismal Systems	Aging	hsa04213	Longevity regulating pathway - multiple species	3/89	62/9560	0.0483871	5.19754	3.21423	0.019875	0.0339891	0.0131893	PIK3CA/PIK3CD/HDAC1	3
Organismal Systems	Endocrine system	hsa04928	Parathyroid hormone synthesis, secretion and action	4/89	115/9560	0.0347826	3.7362	2.86153	0.0221916	0.0376779	0.0146208	BRAF/FGFR1/MAP2K1/RAF1	4
Environmental Information Processing	Signal transduction	hsa04310	Wnt signaling pathway	5/89	174/9560	0.0287356	3.08666	2.69271	0.0229495	0.0386862	0.0150121	GSK3B/SMAD3/MAPK8/CSNK2A1/MAP3K7	5
Organismal Systems	Endocrine system	hsa04924	Renin secretion	3/89	69/9560	0.0434783	4.67025	2.96597	0.0262898	0.0436929	0.0169549	ACE/CTSB/ADORA1	3
Human Diseases	Substance dependence	hsa05031	Amphetamine addiction	3/89	69/9560	0.0434783	4.67025	2.96597	0.0262898	0.0436929	0.0169549	MAOB/SLC18A2/HDAC1	3
