# Supplementary material for: 6PPD-quinone exposure and Alzheimer’s disease: insights from integrative network pharmacology, transcriptomics, machine learning, and molecular docking
Source: Open Med (Wars). 2026 Jun 24;21(1):20261477. doi: 10.1515/med-2026-1477 (PMC13290095; doi:10.1515/med-2026-1477)
Supplement: Supplementary file 4 — Supplementary Material [file j_med-2026-1477_suppl_004.xlsx]

## Sheet: string interactions_92 genes
AverageShortestPathLength	BetweennessCentrality	ClosenessCentrality	ClusteringCoefficient	Degree	Eccentricity	IsSingleNode	name	NeighborhoodConnectivity	NumberOfDirectedEdges	NumberOfUndirectedEdges	PartnerOfMultiEdgedNodePairs	Radiality	selected	SelfLoops	shared name	Stress	TopologicalCoefficient
1.68539	0.0883483	0.593333	0.31309	78	4	FALSE	NFKB1	16.4615	0	78	39	0.982426	FALSE	0	NFKB1	4232	0.208374
1.70787	0.131582	0.585526	0.272727	68	4	FALSE	GSK3B	16.3529	0	68	34	0.98185	FALSE	0	GSK3B	6056	0.199426
1.77528	0.0783571	0.563291	0.286988	68	5	FALSE	MMP9	15.7353	0	68	34	0.980121	FALSE	0	MMP9	3610	0.201735
1.85393	0.0757371	0.539394	0.307882	58	5	FALSE	PTGS2	16.069	0	58	29	0.978104	FALSE	0	PTGS2	3496	0.211434
1.94382	0.0627337	0.514451	0.31746	56	5	FALSE	ABL1	15.9286	0	56	28	0.975799	FALSE	0	ABL1	3046	0.224346
1.94382	0.0315979	0.514451	0.399471	56	5	FALSE	PIK3CA	17.5714	0	56	28	0.975799	FALSE	0	PIK3CA	1964	0.247485
1.89888	0.034662	0.526627	0.378917	54	5	FALSE	MAPK14	17.963	0	54	27	0.976952	FALSE	0	MAPK14	2184	0.242743
1.85393	0.0869451	0.539394	0.32971	48	5	FALSE	NR3C1	18.75	0	48	24	0.978104	FALSE	0	NR3C1	4592	0.231481
1.95506	0.0152113	0.511494	0.462451	46	5	FALSE	SMAD3	19.7391	0	46	23	0.975511	FALSE	0	SMAD3	1090	0.270399
2.03371	0.0216739	0.491713	0.433333	42	5	FALSE	FYN	17.7619	0	42	21	0.973495	FALSE	0	FYN	1482	0.257419
2.02247	0.013384	0.494444	0.442857	42	5	FALSE	MAPK8	19.2381	0	42	21	0.973783	FALSE	0	MAPK8	942	0.278813
1.91011	0.0256446	0.523529	0.431579	40	4	FALSE	CDK2	20.2	0	40	20	0.976664	FALSE	0	CDK2	1674	0.258974
2.02247	0.0408073	0.494444	0.410526	40	4	FALSE	NFE2L2	17.5	0	40	20	0.973783	FALSE	0	NFE2L2	1924	0.256618
2.01124	0.0131719	0.497207	0.450292	38	5	FALSE	KIT	19.8947	0	38	19	0.974071	FALSE	0	KIT	856	0.276316
2.06742	0.0477595	0.483696	0.292398	38	4	FALSE	CTSB	14.3158	0	38	19	0.97263	FALSE	0	CTSB	2330	0.216108
2.01124	0.0147066	0.497207	0.473684	38	5	FALSE	BRAF	19.6842	0	38	19	0.974071	FALSE	0	BRAF	916	0.273392
2.1236	0.0102415	0.470899	0.48366	36	5	FALSE	LCK	18.2778	0	36	18	0.97119	FALSE	0	LCK	742	0.28559
2.20225	0.00685228	0.454082	0.509804	36	5	FALSE	LYN	17.2222	0	36	18	0.969173	FALSE	0	LYN	538	0.291902
2.1573	0.061109	0.463542	0.287582	36	5	FALSE	DRD2	10.7222	0	36	18	0.970326	FALSE	0	DRD2	2838	0.175774
2.11236	0.0163215	0.473404	0.389706	34	5	FALSE	CSF1R	18.7059	0	34	17	0.971478	FALSE	0	CSF1R	944	0.279192
2.03371	0.0252566	0.491713	0.458333	32	5	FALSE	TERT	19.6875	0	32	16	0.973495	FALSE	0	TERT	1282	0.265203
2.19101	0.00797654	0.45641	0.525	32	5	FALSE	PIK3CD	17.4375	0	32	16	0.969461	FALSE	0	PIK3CD	540	0.28125
2.03371	0.0261496	0.491713	0.483333	32	5	FALSE	HDAC1	20.25	0	32	16	0.973495	FALSE	0	HDAC1	1400	0.280382
2.13483	0.00281392	0.468421	0.65	32	5	FALSE	MAP2K1	21.8125	0	32	16	0.970902	FALSE	0	MAP2K1	240	0.335577
2.1236	0.0032566	0.470899	0.590476	30	5	FALSE	RAF1	22.2	0	30	15	0.97119	FALSE	0	RAF1	316	0.331343
2.10112	0.0352683	0.475936	0.4	30	5	FALSE	ACE	17.8	0	30	15	0.971766	FALSE	0	ACE	1490	0.260784
2.19101	0.00247525	0.45641	0.593407	28	5	FALSE	JAK1	22.5	0	28	14	0.969461	FALSE	0	JAK1	258	0.357143
2.17978	0.00740817	0.458763	0.516484	28	5	FALSE	LGALS3	20.5	0	28	14	0.969749	FALSE	0	LGALS3	526	0.315385
2.1236	0.0294178	0.470899	0.371795	26	5	FALSE	MAOB	14.3077	0	26	13	0.97119	FALSE	0	MAOB	1462	0.207358
2.39326	0.0146781	0.41784	0.397436	26	5	FALSE	HTR2A	9.92308	0	26	13	0.964275	FALSE	0	HTR2A	706	0.211129
2.22472	0.0378909	0.449495	0.282051	26	6	FALSE	FGFR1	14.2308	0	26	13	0.968597	FALSE	0	FGFR1	1834	0.233333
2.20225	0.00209738	0.454082	0.590909	24	6	FALSE	FLT3	22	0	24	12	0.969173	FALSE	0	FLT3	194	0.333333
2.24719	0.0101647	0.445	0.257576	24	5	FALSE	MME	15.0833	0	24	12	0.968021	FALSE	0	MME	514	0.25
2.22472	0.0103637	0.449495	0.378788	24	4	FALSE	CDK5	16.4167	0	24	12	0.968597	FALSE	0	CDK5	580	0.269126
2.26966	0.00848981	0.440594	0.545455	22	5	FALSE	CHUK	21	0	22	11	0.967445	FALSE	0	CHUK	554	0.354391
2.33708	0.00064153	0.427885	0.688889	20	5	FALSE	MAP2K2	20.6	0	20	10	0.965716	FALSE	0	MAP2K2	64	0.374545
2.4382	0.0116146	0.410138	0.466667	20	6	FALSE	HTR1A	11.7	0	20	10	0.963123	FALSE	0	HTR1A	484	0.244681
2.34831	0.00392218	0.425837	0.466667	20	5	FALSE	CTSK	15.1	0	20	10	0.965428	FALSE	0	CTSK	194	0.274545
2.24719	0.00316997	0.445	0.611111	18	5	FALSE	APAF1	22.3333	0	18	9	0.968021	FALSE	0	APAF1	222	0.354497
2.38202	0.00770193	0.419811	0.472222	18	4	FALSE	CTSD	13.5556	0	18	9	0.964564	FALSE	0	CTSD	418	0.265795
2.32584	0.0122393	0.429952	0.277778	18	6	FALSE	CNR1	13.6667	0	18	9	0.966004	FALSE	0	CNR1	706	0.231638
2.34831	0.0431685	0.425837	0.277778	18	4	FALSE	CAPN1	10.8889	0	18	9	0.965428	FALSE	0	CAPN1	1764	0.20915
2.65169	0.0048679	0.377119	0.5	18	5	FALSE	CHRNA4	9.88889	0	18	9	0.957649	FALSE	0	CHRNA4	232	0.318996
2.55056	0.0238226	0.39207	0.5	18	6	FALSE	CRHR1	11.1111	0	18	9	0.960242	FALSE	0	CRHR1	934	0.282051
2.35955	0.000866769	0.42381	0.75	18	5	FALSE	MAP3K7	21	0	18	9	0.96514	FALSE	0	MAP3K7	74	0.381818
2.25843	0.000856612	0.442786	0.75	18	5	FALSE	NOS2	24.2222	0	18	9	0.967733	FALSE	0	NOS2	74	0.403704
2.19101	0.00542442	0.45641	0.527778	18	5	FALSE	PTGS1	22.1111	0	18	9	0.969461	FALSE	0	PTGS1	384	0.330017
2.39326	0.00119461	0.41784	0.694444	18	5	FALSE	ZAP70	20.3333	0	18	9	0.964275	FALSE	0	ZAP70	108	0.376543
2.35955	0.0123911	0.42381	0.357143	16	6	FALSE	NTRK3	15.25	0	16	8	0.96514	FALSE	0	NTRK3	590	0.267544
2.55056	0.000133224	0.39207	0.928571	16	6	FALSE	ITK	19.625	0	16	8	0.960242	FALSE	0	ITK	10	0.436111
2.29213	0.00229973	0.436275	0.5	16	5	FALSE	ADAM10	18.5	0	16	8	0.966868	FALSE	0	ADAM10	170	0.303279
2.32584	0.000669382	0.429952	0.785714	16	5	FALSE	MMP1	22.875	0	16	8	0.966004	FALSE	0	MMP1	56	0.394397
2.30337	0.0167925	0.434146	0.357143	16	5	FALSE	NT5E	18.5	0	16	8	0.96658	FALSE	0	NT5E	746	0.313559
2.31461	0.00108502	0.432039	0.571429	16	5	FALSE	CSNK2A1	23.25	0	16	8	0.966292	FALSE	0	CSNK2A1	76	0.398707
2.5618	0.00710774	0.390351	0.464286	16	6	FALSE	DRD4	11	0	16	8	0.959954	FALSE	0	DRD4	462	0.268293
2.47191	0.00139947	0.404545	0.535714	16	5	FALSE	MALT1	18.25	0	16	8	0.962259	FALSE	0	MALT1	64	0.365
2.58427	0.00474127	0.386957	0.571429	16	6	FALSE	SIGMAR1	11.75	0	16	8	0.959378	FALSE	0	SIGMAR1	228	0.314189
2.21348	0.0226843	0.451777	0.571429	14	5	FALSE	SLC2A1	26.2857	0	14	7	0.968885	FALSE	0	SLC2A1	570	0.396104
2.4382	0.00589138	0.410138	0.52381	14	4	FALSE	CTSL	14.1429	0	14	7	0.963123	FALSE	0	CTSL	220	0.297872
2.65169	0.00523207	0.377119	0.285714	14	6	FALSE	ADORA2A	9.85714	0	14	7	0.957649	FALSE	0	ADORA2A	168	0.255639
2.34831	0.000110252	0.425837	0.857143	14	5	FALSE	NOX1	24.7143	0	14	7	0.965428	FALSE	0	NOX1	10	0.433584
2.58427	0.000299038	0.386957	0.8	12	6	FALSE	RET	16.6667	0	12	6	0.959378	FALSE	0	RET	18	0.387597
2.29213	0.00424937	0.436275	0.6	12	4	FALSE	CDK5R1	19	0	12	6	0.966868	FALSE	0	CDK5R1	268	0.311475
2.62921	0.0041218	0.380342	0.466667	12	5	FALSE	CHRNA3	11.3333	0	12	6	0.958225	FALSE	0	CHRNA3	226	0.338384
2.83146	0.000205383	0.353175	0.8	12	6	FALSE	SLC18A2	11.6667	0	12	6	0.953039	FALSE	0	SLC18A2	12	0.448718
2.58427	0.000587454	0.386957	0.6	10	5	FALSE	BLK	20.8	0	10	5	0.959378	FALSE	0	BLK	56	0.468182
2.41573	0.00293243	0.413953	0.4	10	5	FALSE	ADORA1	16	0	10	5	0.963699	FALSE	0	ADORA1	182	0.307692
2.35955	0.0360969	0.42381	0.5	10	4	FALSE	PSMB1	23.2	0	10	5	0.96514	FALSE	0	PSMB1	1630	0.425926
2.29213	0.00205034	0.436275	0.5	10	5	FALSE	TSPO	20.6	0	10	5	0.966868	FALSE	0	TSPO	92	0.326984
2.60674	0.0225565	0.383621	0.333333	8	5	FALSE	APEX1	16.25	0	8	4	0.958801	FALSE	0	APEX1	852	0.380952
2.5618	0.00137707	0.390351	0.333333	8	5	FALSE	CASP6	16.25	0	8	4	0.959954	FALSE	0	CASP6	102	0.361111
2.5618	0.000205812	0.390351	0.666667	8	5	FALSE	PSEN2	16.5	0	8	4	0.959954	FALSE	0	PSEN2	22	0.392857
2.61798	0.0177793	0.381974	0.166667	8	6	FALSE	TRPA1	12.5	0	8	4	0.958513	FALSE	0	TRPA1	752	0.307692
2.88764	0.00564609	0.346304	0.5	8	5	FALSE	CHRM1	9.25	0	8	4	0.951599	FALSE	0	CHRM1	166	0.391304
2.66292	3.64804e-05	0.375527	0.833333	8	6	FALSE	FPR1	17.5	0	8	4	0.957361	FALSE	0	FPR1	2	0.4375
2.55056	0	0.39207	1	8	5	FALSE	GSTP1	24.25	0	8	4	0.960242	FALSE	0	GSTP1	0	0.551136
2.68539	0.00118771	0.372385	0.333333	6	5	FALSE	DNM2	18.6667	0	6	3	0.956785	FALSE	0	DNM2	36	0.495495
2.86517	0.000458702	0.34902	0.666667	6	6	FALSE	PDE10A	11	0	6	3	0.952175	FALSE	0	PDE10A	26	0.44
3.10112	0.00493721	0.322464	0.333333	6	6	FALSE	KCNJ5	9.33333	0	6	3	0.946125	FALSE	0	KCNJ5	226	0.473684
3.07865	0.0447569	0.324818	0	6	5	FALSE	CFTR	5.33333	0	6	3	0.946701	FALSE	0	CFTR	1886	0.361111
3.50562	0.000364922	0.285256	0	4	7	FALSE	CACNA1H	3.5	0	4	2	0.935753	FALSE	0	CACNA1H	18	0.5
4.04494	0.0224719	0.247222	0	4	6	FALSE	PROC	2	0	4	2	0.921925	FALSE	0	PROC	940	0.5
2.96629	2.83736e-05	0.337121	0	4	5	FALSE	EIF2AK4	15.5	0	4	2	0.949582	FALSE	0	EIF2AK4	2	0.690476
3.04494	0	0.328413	1	4	5	FALSE	GUSB	14	0	4	2	0.947566	FALSE	0	GUSB	0	0.736842
3.08989	0	0.323636	0	2	6	FALSE	ERAP1	15	0	2	1	0.946413	FALSE	0	ERAP1	0	0
3.59551	0	0.278125	0	2	6	FALSE	TDP1	4	0	2	1	0.933449	FALSE	0	TDP1	0	0
3.20225	0	0.312281	0	2	6	FALSE	CPT1A	7	0	2	1	0.943532	FALSE	0	CPT1A	0	0
3.53933	0	0.28254	0	2	7	FALSE	GLRA1	9	0	2	1	0.934889	FALSE	0	GLRA1	0	0
5.03371	0	0.198661	0	2	7	FALSE	F10	2	0	2	1	0.896572	FALSE	0	F10	0	0
3.21348	0	0.311189	0	2	7	FALSE	TACR3	13	0	2	1	0.943244	FALSE	0	TACR3	0	0

## Sheet: string_interactions_core genes
AverageShortestPathLength	BetweennessCentrality	ClosenessCentrality	ClusteringCoefficient	Degree	Eccentricity	IsSingleNode	name	NeighborhoodConnectivity	NumberOfDirectedEdges	NumberOfUndirectedEdges	PartnerOfMultiEdgedNodePairs	Radiality	selected	SelfLoops	shared name	Stress	TopologicalCoefficient
1.09091	0.0682164	0.916667	0.568421	40	2	FALSE	NFKB1	12.4	0	40	20	0.995455	FALSE	0	NFKB1	170	0.563636
1.18182	0.0879994	0.846154	0.51634	36	2	FALSE	GSK3B	11.9444	0	36	18	0.990909	FALSE	0	GSK3B	164	0.542929
1.27273	0.0374338	0.785714	0.6	32	2	FALSE	PIK3CA	12.75	0	32	16	0.986364	FALSE	0	PIK3CA	100	0.579545
1.31818	0.0170361	0.758621	0.714286	30	2	FALSE	MAPK14	13.6667	0	30	15	0.984091	FALSE	0	MAPK14	60	0.621212
1.36364	0.0464817	0.733333	0.538462	28	2	FALSE	NR3C1	12.3571	0	28	14	0.981818	FALSE	0	NR3C1	96	0.561688
1.36364	0.026637	0.733333	0.637363	28	2	FALSE	MMP9	13	0	28	14	0.981818	FALSE	0	MMP9	72	0.590909
1.36364	0.0236857	0.733333	0.659341	28	2	FALSE	ABL1	13.1429	0	28	14	0.981818	FALSE	0	ABL1	66	0.597403
1.36364	0.0210097	0.733333	0.659341	28	2	FALSE	MAPK8	13.3571	0	28	14	0.981818	FALSE	0	MAPK8	62	0.607143
1.36364	0.0197999	0.733333	0.681319	28	2	FALSE	PTGS2	13.3571	0	28	14	0.981818	FALSE	0	PTGS2	64	0.607143
1.36364	0.015179	0.733333	0.725275	28	2	FALSE	SMAD3	13.7857	0	28	14	0.981818	FALSE	0	SMAD3	50	0.626623
1.40909	0.0338901	0.709677	0.628205	26	2	FALSE	CDK2	13.4615	0	26	13	0.979545	FALSE	0	CDK2	72	0.611888
1.40909	0.0211609	0.709677	0.615385	26	2	FALSE	KIT	12.8462	0	26	13	0.979545	FALSE	0	KIT	64	0.583916
1.45455	0.0130213	0.6875	0.69697	24	2	FALSE	FYN	13.5833	0	24	12	0.977273	FALSE	0	FYN	44	0.617424
1.5	0.0121595	0.666667	0.709091	22	2	FALSE	BRAF	14	0	22	11	0.975	FALSE	0	BRAF	32	0.636364
1.5	0.00450427	0.666667	0.836364	22	2	FALSE	NFE2L2	14.1818	0	22	11	0.975	FALSE	0	NFE2L2	18	0.644628
1.59091	0.0176685	0.628571	0.6	20	3	FALSE	CSF1R	12.7	0	20	10	0.970455	FALSE	0	CSF1R	36	0.604762
1.54545	0.00707258	0.647059	0.755556	20	2	FALSE	LCK	14	0	20	10	0.972727	FALSE	0	LCK	22	0.636364
1.54545	0.00674947	0.647059	0.777778	20	2	FALSE	LYN	13.1	0	20	10	0.972727	FALSE	0	LYN	22	0.595455
1.54545	0.00330833	0.647059	0.844444	20	2	FALSE	HDAC1	14.7	0	20	10	0.972727	FALSE	0	HDAC1	14	0.668182
1.54545	0.00214222	0.647059	0.888889	20	2	FALSE	MAP2K1	14.7	0	20	10	0.972727	FALSE	0	MAP2K1	10	0.668182
1.59091	0.00624286	0.628571	0.75	18	2	FALSE	PIK3CD	12.6667	0	18	9	0.970455	FALSE	0	PIK3CD	20	0.575758
1.77273	0.00167491	0.564103	0.8	10	2	FALSE	CTSB	15.2	0	10	5	0.961364	FALSE	0	CTSB	8	0.690909
1.90909	0.0004329	0.52381	0.666667	6	3	FALSE	DRD2	15	0	6	3	0.954545	FALSE	0	DRD2	2	0.714286
