# Supplementary material for: 6PPD-quinone exposure and Alzheimer’s disease: insights from integrative network pharmacology, transcriptomics, machine learning, and molecular docking
Source: Open Med (Wars). 2026 Jun 24;21(1):20261477. doi: 10.1515/med-2026-1477 (PMC13290095; doi:10.1515/med-2026-1477)
Supplement: Supplementary file 5 — Supplementary Material [file j_med-2026-1477_suppl_005.xlsx]

## Sheet: SMR
index	qtl_name	probeID	ProbeChr	Probe_bp	topSNP	topSNP_chr	topSNP_bp	A1	A2	Freq	b_GWAS	se_GWAS	p_GWAS	b_eQTL	se_eQTL	p_eQTL	b_SMR	se_SMR	p_SMR	p_SMR_multi	p_HEIDI	nsnp_HEIDI	gene_id	chr	start	end	strand	GWAS_LOCUS	Lead_SNP	Lead_SNP_BP
NFKB1	eQTL_BrainMeta	ENSG00000109320.13	4	102559317	rs1005819	4	102583148	T	C	0.422407	0.000206161	9.40222e-05	0.0283301	-0.319539	0.0328621	2.39122e-22	-0.000645183	0.000301632	0.0324377	0.0324377	0.51326	20	ENSG00000109320	4	102501331	102617302	+
Gene	qtl_name	probeID	ProbeChr	Probe_bp	topSNP	topSNP_chr	topSNP_bp	A1	A2	Freq	b_GWAS	se_GWAS	p_GWAS	b_eQTL	se_eQTL	p_eQTL	b_SMR	se_SMR	p_SMR	p_SMR_multi	p_HEIDI	nsnp_HEIDI	gene_id	chr	start	end	strand	GWAS_LOCUS	Lead_SNP	Lead_SNP_BP
APOE	pQTL_FENLAND	X2418_55_APOE	19	44905791	rs5117	19	44915533	T	C	0.766445	-0.00214035	0.000109651	7.47371e-85	0.3496	0.0157567	4.54003e-109	-0.00612228	0.000417749	1.24409e-48	2.68191e-40	3.4064e-31	20	ENSG00000130203	19	44905791	44909393	+	chr19:44411194:45415533	rs429358	44908684
APOC1	pQTL_FENLAND	X15364_101_APOC1	19	44914247	rs439401	19	44911194	T	C	0.35585	-0.000862119	9.62819e-05	3.42478e-19	-0.2197	0.014178	3.698e-54	0.00392407	0.000506146	8.98515e-15	4.06295e-14	6.10908e-26	20	ENSG00000130208	19	44914247	44919349	+	chr19:44411194:45415533	rs429358	44908684
APOC1	eQTL_BrainMeta	ENSG00000130208.9	19	44916798	rs59325138	19	44913034	T	C	0.406676	-0.000782163	9.47781e-05	1.55023e-16	-0.267787	0.0319633	5.38493e-17	0.00292084	0.000496802	4.1205e-09	4.05594e-15	5.70664e-10	16	ENSG00000130208	19	44914247	44919349	+	chr19:44411194:45415533	rs429358	44908684
